# Supplementary material for: Advances in mixed cell deconvolution enable quantification of cell types in spatial transcriptomic data
Source: Nat Commun. 2022 Jan 19;13:385. doi: 10.1038/s41467-022-28020-5 (PMC8770643; doi:10.1038/s41467-022-28020-5)
Supplement: Supplementary file 4 — Supplementary Data 2 [file 41467_2022_28020_MOESM4_ESM.xlsx]

## Sheet: Table S2 - percent of transcrip
	mean.of.non.immune.cancers	ACC	BLCA	BRCA	CESC	CHOL	COAD	ESCA	GBM	HNSC	KICH	KIRC	KIRP	LGG	LIHC	LUAD	LUSC	MESO	OV	PAAD	PCPG	PRAD	READ	SARC	SKCM	STAD	TGCT	THCA	UCS	UVM
?|100133144	50.2699	15.6639	49.1085	60.9713	60.4376	24.3545	72.8682	81.8765	53.0331	67.3607	43.7009	46.5494	47.2	59.2257	28.3346	61.0799	63.9523	38.0034	70.0149	65.8667	43.4804	53.4785	73.8566	38.6558	37.5418	72.3183	58.8812	26.5924	25.751	17.6702
?|100134869	64.9546	56.5933	68.4685	71.104	67.0138	11.2576	78.4912	81.1927	67.5363	73.3247	64.9337	75.1503	67.2744	77.8849	50.7624	65.5006	72.3941	67.0724	79.889	69.946	57.9731	70.8044	44.52	45.7979	55.1709	72.1466	66.4175	68.7689	74.257	62.0378
?|10357	81.3275	90.2155	90.0584	84.0261	89.1186	87.0224	89.4307	77.7046	95.3677	84.683	63.7487	71.0304	78.2727	90.2289	82.7311	91.0035	85.4332	78.4017	67.8204	89.0781	84.7772	79.3246	90.0839	89.7897	80.8587	32.6876	74.2304	88.6229	88.7274	64.0193
?|10431	89.7371	89.2149	92.2345	90.2534	92.6849	96.2384	95.1721	91.3021	78.018	92.711	87.6036	90.2438	92.7971	93.287	92.7681	89.3424	89.7606	90.6209	93.6187	95.3586	83.8387	96.1122	95.4182	80.8893	90.4025	89.492	70.0791	95.7127	90.0625	77.1377
?|155060	69.5524	69.8991	75.5067	71.5736	74.7569	63.2226	75.7392	70.2076	67.4584	70.0282	68.595	32.2612	43.9251	80.3308	63.7489	64.8672	68.7271	84.1514	71.5016	78.0378	80.2608	71.2258	74.0306	77.298	74.3138	78.0302	64.7095	74.4843	84.283	43.8461
?|26823	11.2095	7.61195	9.35833	18.5537	9.33238	10.5268	13.9445	29.6364	23.2965	3.53692	20.2639	6.8276	18.8677	19.9162	4.89389	9.59166	13.8175	7.41919	20.3307	7.19672	4.46269	15.1089	11.9866	15.5264	11.1661	11.6963	0	0	0.205109	0
?|340602	5.63963	0	1.97776	1.84296	0.921528	0.447945	0.335793	1.57608	27.9622	1.58198	0.844036	1.37502	11.2461	54.4567	0.902882	2.10718	2.68156	11.4537	4.2392	1.07492	22.5191	0	0.176129	5.8435	3.52226	1.50194	0	0	2.13719	0.821608
?|388795	10.1219	8.38907	14.3346	26.1649	6.38182	10.324	16.9124	15.7613	0	17.0174	0	0.273433	0	0.260438	12.2915	14.247	15.2255	0	13.6759	7.37746	0	10.4692	18.4444	16.8959	10.4172	12.0038	34.2474	1.32414	6.10908	4.98619
?|390284	64.8564	72.9021	60.6205	77.2087	59.0425	77.5321	73.4491	44.4167	48.6419	76.1419	50.7136	84.0426	68.7826	79.2169	65.721	64.6382	70.0532	67.0863	30.5573	43.9983	89.0819	83.3321	70.17	82.8797	82.3011	20.2009	56.7294	81.6158	56.7641	42.9951
?|391343	2.90127	1.84785	2.14816	2.1489	1.18359	0.733671	0.592992	0.342395	0.482123	2.11354	0.582166	3.34432	1.85506	2.18204	1.88574	2.39126	3.79658	0.450395	2.8398	2.0587	1.45531	0.788445	0.989592	3.79516	4.37063	2.78755	22.5831	1.78905	11.3839	1.2147
?|391714	3.89008	0.190471	2.28896	6.10307	1.97292	0.939252	2.45056	6.38764	3.89083	1.84723	10.4015	5.20038	6.83898	7.76907	3.7863	3.24723	1.82733	0.426169	18.2276	1.60397	0.419926	2.74731	2.4994	3.00916	5.3497	4.90721	4.5728	1.9335	0	1.97371
?|57714	47.6175	66.4383	57.0833	42.0641	39.0897	70.5438	31.8723	58.9618	55.2797	30.64	23.2522	55.7055	64.2653	60.3182	41.229	46.3062	56.0763	48.7376	47.011	36.8526	64.1979	17.1791	23.0742	69.8316	53.5575	46.3454	29.6374	57.5573	36.1651	51.6356
?|645851	49.4855	44.9912	60.8543	63.2646	45.9671	65.6656	69.4039	56.0346	59.2695	52.9206	41.6459	38.8188	46.4665	70.7667	35.665	57.4586	67.7865	46.109	66.7985	67.8376	18.4692	29.5631	27.7808	55.6932	63.0819	76.5088	67.3005	26.5818	12.3757	0
?|652919	6.44667	3.24978	6.14226	4.20911	4.42088	0	7.29275	33.2179	6.05558	0.00197753	15.9729	7.83138	2.40575	10.0635	0.829395	8.34902	1.5521	9.10024	3.46711	5.72673	5.59381	0	0.178364	10.812	7.96264	14.0546	11.8634	2.18236	4.41779	0
?|653553	55.7681	22.668	68.4989	54.5774	39.6184	55.8139	71.0313	27.3675	32.1648	78.6377	52.3469	55.0552	61.1936	33.1761	64.5148	71.603	70.8658	72.7228	70.4772	72.5861	42.6047	30.6723	62.1534	64.1745	75.4118	16.4045	58.0818	73.9152	63.2855	55.6519
?|728788	8.88643	9.81561	5.20544	2.72212	9.19746	0.286489	3.30707	4.49343	1.16058	0.65426	30.6702	6.13108	15.8673	39.5599	3.96251	3.78929	9.69055	7.55654	4.31048	5.73801	25.5592	15.2902	1.05061	11.4325	12.7741	8.9251	6.36609	0	10.0028	2.18769
?|729884	4.62211	0.825515	11.1361	7.10177	0.273634	0	2.26026	5.5997	0	12.8077	0	1.40421	0.5998	0	0.649937	1.4041	14.1426	0.0507188	2.14723	2.28996	0.898476	19.4838	2.54061	3.35971	1.7314	1.17052	37.1524	0	4.23048	0.780348
?|8225	85.077	79.8773	87.5631	78.2344	86.3781	86.6839	93.99	86.963	83.3223	82.9419	83.8443	82.2626	71.7584	93.2275	87.5583	88.9257	86.4494	85.2369	84.4895	88.6023	83.6063	92.5503	88.484	79.2902	83.1518	89.404	76.1322	94.3826	85.7579	76.1644
?|90288	29.7137	36.5951	25.0865	29.5731	16.9055	46.3282	28.7425	18.3669	6.72447	16.6642	0	47.5742	55.1252	13.0563	23.9031	6.87772	1.56596	49.1358	49.3321	65.2966	55.9136	80.1599	27.5252	49.2983	31.1462	35.6831	3.9197	10.4622	14.2822	16.4523
A1BG	35.4928	2.97817	17.7167	56.6141	26.3321	0	31.7204	16.2637	43.6033	34.5842	19.6957	22.335	25.4756	49.0733	12.8547	36.1652	40.8788	24.4431	40.8721	45.531	70.1981	26.3052	2.43446	43.869	78.4744	26.1155	40.9811	60.0205	57.065	76.691
A1CF	10.7884	1.64116	2.23935	2.67633	1.87086	25.3652	58.0793	0	1.22797	1.38048	0	0	6.63918	1.06496	63.6182	2.02645	1.5096	1.58112	1.70966	30.9891	3.19867	2.02	78.798	2.25035	1.82416	20.1676	0	0.797447	0	0.188283
A2BP1	4.08181	9.29226	1.97939	2.11492	1.62154	2.30778	0.913844	3.46939	0	0	3.74317	7.78827	3.71233	0	1.15608	2.00346	5.26512	27.6053	6.72721	9.50295	10.9059	0	2.89159	4.40159	2.17312	0	8.79714	0	0	0
A2LD1	67.5043	60.9209	76.994	77.5511	81.6174	53.9345	91.9937	79.756	54.4096	75.1511	0	54.6929	24.2972	20.5629	66.7723	78.6068	77.416	80.8002	76.0234	88.093	53.0638	89.24	91.3928	53.9665	79.5663	78.8244	44.0849	91.0318	69.2041	87.6582
A2M	6.0544	0.1188	0	0	0	0	0	0	13.9421	0	0	0.919375	0	0	4.69987	0	0	0	3.56731	0	0	0	0	33.8033	25.158	0	16.55	0	7.66187	69.157
A2ML1	7.8339	12.8473	6.16622	0.176972	0.990283	0.485798	1.38007	0	31.5592	14.5974	8.0491	5.82928	2.44544	48.1047	1.4797	1.94233	4.30652	2.56202	14.2545	1.03651	7.91301	0	1.58131	8.27249	0.533211	0.339751	50.3299	0	0	0
A4GALT	27.7989	40.0384	44.4289	26.3495	56.0676	6.97247	6.1381	24.4062	0	73.8685	0	35.3806	61.5722	1.92049	21.4409	38.9761	63.398	39.9114	39.8807	42.4331	0	46.0426	6.05699	25.0105	0	17.2027	33.0292	35.6732	19.9685	0
A4GNT	5.00401	0	10.9321	2.20284	14.6911	13.0486	1.29335	0	10.4096	1.102	0	3.45991	26.6228	4.80532	1.05639	1.63312	0	17.6378	0	-4.44089e-16	0	0	0	9.40364	17.2506	0.371632	5.0638	4.13172	-4.44089e-16	0
AAAS	91.9426	91.4149	90.6256	93.6902	93.1696	92.7046	96.8311	90.2197	91.4383	89.8795	92.9095	86.0608	86.3905	94.0328	93.7827	93.59	95.0365	94.0305	94.1285	95.4118	95.5966	97.5901	96.5526	94.7085	93.3713	90.1595	94.3897	91.6357	80.1309	76.8523
AACS	86.0493	70.5553	84.8677	86.6908	92.6384	72.9987	95.1394	88.4031	87.4576	91.2295	90.833	89.3307	92.6761	84.6762	69.9378	89.4099	89.2614	86.1771	91.2752	92.4337	89.9814	95.1603	94.0032	80.4624	78.977	87.9428	88.8957	76.4626	75.9779	81.5745
AACSL	5.78803	2.04672	1.12802	4.47683	9.45739	0.298224	3.31759	1.72039	0	14.6004	0	7.51674	45.8297	0	1.59397	5.63647	2.27305	6.63409	5.32826	15.2227	2.28844	4.50059	2.39593	3.55155	4.97743	7.63453	13.3522	1.24719	0	0.824538
AADAC	6.01747	7.54729	7.51041	0.137269	15.9663	2.8661	11.2734	7.77964	0	11.528	0	0.922526	1.09862	0	11.0182	0	16.3308	1.33614	33.9145	32.8057	0.0381404	1.15738	6.31127	0.429979	0.769729	3.75259	0	0	0	0.0125458
AADACL2	1.66174	1.11764	2.60999	0.248521	3.89338	0.790458	0.681725	4.17033	1.10686	7.37156	0.398232	1.07403	0.690672	1.09377	1.54075	0.718142	9.99252	0	0	2.14527	2.1282	0.816738	0.0957499	0.649769	0.91696	2.56997	0.661243	0.267286	0.00851417	0.432264
AADACL4	0.924499	0.845307	1.00848	0.547633	0.593587	1.00407	0.694664	0.748494	0.482001	0.943761	0	1.63575	0	1.72711	0.866747	1.45574	1.40535	1.46213	2.11903	0	0.492088	0	0.997047	3.7742	0.686043	1.35822	0	1.96301	0	0
AADAT	54.3972	26.4273	69.2481	31.9828	18.0433	7.76858	79.6335	49.6404	83.7391	37.8598	45.0746	87.6902	77.8492	94.4042	2.53216	51.7626	62.7363	34.3252	39.6339	54.3277	58.1199	80.7317	69.8706	74.8754	52.5908	53.3136	42.7034	86.112	76.3976	28.1244
AAGAB	90.5087	93.0395	95.3033	90.1665	89.9856	92.5757	89.0198	94.9203	84.8862	94.6091	95.9271	89.1479	97.0349	81.5179	90.9357	90.2167	93.6129	90.9501	90.8764	96.5455	89.1553	97.9205	85.2247	78.7915	93.0283	92.8484	93.7347	87.5511	92.8152	72.4127
AAK1	73.4522	96.0256	87.2896	72.3233	75.5766	78.3453	56.7621	74.308	60.078	72.179	82.8937	87.4512	92.7574	82.2007	76.7627	71.4742	82.0986	70.3537	73.0496	61.6584	90.1992	91.6546	61.8968	83.0617	70.6318	64.2154	50.991	43.265	86.0221	34.5879
AAMP	93.7852	94.7964	94.0398	93.0072	93.6929	98.4399	97.0455	96.341	96.6351	95.7876	72.2206	95.6306	85.7804	98.1997	94.3093	96.5502	95.3504	92.5192	96.0043	97.2952	92.9947	97.9113	98.0804	94.3121	94.7549	89.4417	94.2328	97.6732	90.2444	86.4805
AANAT	16.362	0.942637	7.57068	6.58476	13.7604	14.1618	8.18332	10.2506	34.0661	8.42717	11.0952	12.7941	38.4068	46.5762	5.55014	7.92466	25.7457	26.7079	40.9744	13.582	12.4512	7.55125	5.45566	6.17086	21.5291	11.9742	58.9216	0	17.0841	0.0546766
AARS	87.435	75.8352	79.2698	82.5222	93.814	82.4164	91.4775	88.2001	90.1995	88.3924	79.0318	94.3527	86.4282	97.2224	88.6584	88.9166	91.337	87.6464	87.6698	92.6091	93.6019	95.7551	87.0765	89.8116	89.1134	86.7194	84.4176	84.4402	80.918	77.7626
AARS2	88.34	87.5375	92.5362	88.0536	90.7121	62.7125	93.6224	75.9913	80.6754	87.9888	94.6466	89.7478	91.2184	93.2437	90.6145	88.7013	87.0534	94.9898	84.1131	94.6101	93.8765	97.5828	88.3394	88.788	89.0343	87.3127	65.9521	96.0462	92.3381	93.82
AARSD1	89.4482	77.6483	91.561	90.4419	88.7325	91.8716	94.7116	93.4459	92.9704	89.2997	79.8789	85.5054	88.0583	95.0397	86.8967	93.0756	93.7346	93.3568	92.4594	94.5194	89.1333	93.1342	90.6209	86.4396	93.6495	84.967	80.3484	95.7006	77.0318	89.7656
AASDH	84.3655	90.3413	93.5161	86.2066	89.597	63.7377	91.829	86.09	82.1672	94.9715	86.435	94.107	77.8517	93.1405	61.754	87.7291	86.5704	90.3119	92.7967	74.1723	92.8621	86.8289	76.8345	86.081	87.9798	87.0911	88.0058	81.1089	78.3191	58.1641
AASDHPPT	88.2841	94.0446	89.3957	92.5746	82.1763	87.9027	93.6224	91.1742	96.164	82.0233	89.4309	95.6625	90.2049	96.24	75.8179	93.4554	91.8202	89.8973	91.2459	74.545	81.2425	89.8174	89.506	80.0226	88.8107	89.4241	84.1013	92.5016	81.9807	85.4354
AASS	45.9109	67.5434	35.6018	11.3296	14.4817	0	34.6364	41.253	83.3818	40.6582	16.463	68.8116	71.9821	79.6011	7.37057	37.8157	54.5212	55.0139	13.9636	20.8496	75.5514	85.8169	31.6659	73.4181	79.2287	30.8318	51.4274	46.196	62.2278	39.7742
AATF	89.0003	88.6062	91.6667	89.3176	93.0401	81.7714	93.5643	93.4327	87.7965	92.8657	72.148	78.9952	88.3371	94.6876	91.0987	86.5857	93.6458	95.8104	92.3615	96.0302	81.5625	94.5164	90.5652	86.7185	94.191	80.5847	81.5476	96.6547	85.5799	87.3255
AATK	35.8311	44.5206	29.0491	56.8401	31.5518	56.2015	52.0604	14.3608	9.63362	49.5055	0	0	6.63982	73.4145	19.7441	1.59883	12.5399	56.6752	27.716	66.5303	83.6921	33.7988	47.3985	24.0154	48.2887	56.6938	-3.55271e-15	10.3483	62.5416	63.7433
ABAT	44.0049	16.3507	48.3904	28.0403	42.7794	2.30503	55.4724	44.5834	76.9524	41.3945	8.15658	47.5052	48.1355	86.7987	9.58934	52.6506	47.1429	55.0492	62.6178	25.6408	75.0805	81.3854	64.4151	44.7151	20.2677	52.2193	17.5589	37.3747	44.8963	38.674
ABCA1	38.4025	49.1574	55.7658	18.366	28.9897	15.8482	9.5644	13.3042	51.8458	34.8235	67.8303	28.0986	47.72	53.961	48.3039	22.8954	52.7832	63.9753	47.2402	19.4241	34.9161	37.8126	21.7725	30.5045	37.6773	17.27	55.5075	65.899	41.188	41.2295
ABCA10	21.8265	61.2707	26.7428	0	28.1928	5.399	27.944	5.8622	0	28.4698	41.779	36.5848	21.8405	18.618	22.7282	1.17914	10.1058	47.9861	1.58154	17.0121	72.6	53.6132	12.6509	0	19.4995	7.41685	0	16.2679	47.6242	0
ABCA11P	77.9689	74.2716	80.0619	78.8516	69.8922	75.8575	89.3694	65.5438	86.0099	85.0961	65.2187	89.3765	74.8109	86.6836	79.4519	83.139	67.0658	74.091	76.5048	74.2733	91.5749	92.744	87.5579	79.8066	76.0453	84.2554	59.5331	85.1	58.6295	70.2821
ABCA12	11.1395	4.10365	10.6862	8.13839	25.5123	0	7.32614	24.0696	43.5536	29.9144	2.18543	0	0	28.6341	2.27743	0.397681	27.4063	18.3069	13.3516	0	26.5871	0.654083	2.20545	17.2774	2.10209	14.0658	13.4251	0.866161	0	0
ABCA13	15.4166	7.95188	15.3013	3.0346	12.7451	1.02011	44.315	17.2142	0.184506	18.9478	0	5.28962	5.25352	0	3.01604	16.2172	36.9263	43.5025	31.6388	18.1257	0.243088	7.39975	31.2712	3.3845	14.5475	16.6683	44.0133	47.8964	0	0.973538
ABCA17P	36.5616	35.3625	20.0344	55.9859	25.4315	1.62979	10.953	11.3938	58.5943	2.88085	66.983	12.7158	17.5953	65.9447	19.8286	20.5213	23.3038	28.3073	58.5428	44.5269	68.9786	48.4046	13.6759	42.6309	42.1054	14.7734	61.868	84.8307	45.9463	56.5365
ABCA2	68.0484	72.04	63.5462	80.3162	64.9716	83.3521	78.9576	41.103	56.1138	26.8824	80.2006	84.4637	76.5802	75.0204	73.9975	67.782	58.2796	59.8205	67.3696	87.5708	78.7232	89.4342	75.2349	68.916	67.1788	73.0165	7.99055	71.7154	81.2128	61.6128
ABCA3	46.585	14.1971	12.8829	66.7173	38.9966	19.8367	1.16445	5.77294	75.9589	0	86.8622	73.8497	68.1556	89.1133	33.5692	0	0	48.7566	69.2864	53.5204	89.7603	92.0419	0	53.6705	52.8941	14.3352	77.1898	85.0429	57.3522	70.0364
ABCA4	11.1659	22.1007	4.2652	10.0614	14.3624	21.789	2.50251	0.460519	0	9.96991	0	3.94471	0	0	39.7051	5.63187	7.90298	7.27983	37.9189	18.0687	-8.88178e-16	17.1664	0	4.83261	0.523937	5.82016	37.4492	52.0552	0	0
ABCA5	63.5754	76.3657	72.3703	37.3163	80.5239	49.9847	61.4516	67.0864	53.3	75.3286	86.1564	88.2895	70.2063	2.51366	82.4679	59.9678	78.1914	74.0185	70.4294	54.5463	89.6924	89.5805	62.622	43.157	66.1042	77.8158	8.71124	66.8308	60.0743	38.5842
ABCA6	2.82007	1.16989	0	0	0	-1.77636e-15	0	0	0	0	0	8.46191	5.85898	16.4669	2.61185	0	0	19.5846	0	0	27.6278	0	0	0	0	0	0	0	0	0
ABCA7	55.6759	67.5374	63.8698	67.092	65.7855	54.7446	74.1219	71.3182	6.59167	64.4366	77.6543	48.6911	60.5503	50.5568	49.3017	69.4422	61.7328	64.7979	36.7828	78.1529	75.7869	69.3147	46.0376	42.5707	51.4584	65.349	36.6654	60.703	22.4795	11.0743
ABCA8	4.5655	0	0	0	0	0	0	0	0	0	0	17.2029	16.4501	41.645	0	0	0	42.7101	0	0	0	0	0	0	0	0	0	0	1.48873	12.9025
ABCA9	5.84794	11.2852	0.152636	0	0	0.329629	0	0	0	0	0	19.2076	0	2.5495	0.498447	0	0	40.2637	0	0	55.1041	4.20337	0	0	0	0	0	0.710142	0	35.286
ABCB1	11.1958	55.3487	0	0	0	0	18.0887	0	0	0	-8.88178e-16	56.3975	52.4213	0	18.6055	0	0	22.9454	10.7633	0	54.2886	0	34.6468	0	0	0	1.17187	0	0	0
ABCB10	82.6108	83.0536	87.3694	90.5998	91.3378	80.9574	95.8764	93.4361	86.8332	83.2946	56.3377	76.2341	86.5825	92.6244	78.9648	93.1176	88.101	79.4911	89.0144	86.5128	85.1094	84.3459	95.1797	83.1541	79.9169	88.5939	70.7863	83.3436	88.3185	17.2248
ABCB11	3.90346	2.67736	13.1967	0.384606	6.79404	0	1.34695	8.6142	0	14.3457	1.64157	1.6394	0.337353	0	0	9.5107	7.45625	0.60593	4.78587	26.1224	1.59541	3.18476	0	1.51569	1.29351	3.89099	0	1.18215	0	1.07872
ABCB4	13.5648	18.9468	3.05573	28.0246	0	0	23.6881	0	21.5244	0	0	0	48.1762	0	3.43769	21.9198	8.81189	28.4897	27.3054	39.4531	37.1538	8.46899	16.5349	19.8452	13.6561	0	24.8879	0	0	0
ABCB5	5.10832	0.154211	0.047494	0	4.00487	4.66852	0	0	1.2599	0	0	1.67067	0.407201	0	2.87171	0	1.23227	0.0587443	5.33766	0	0	7.77323	0	4.94971	15.7971	0	3.86999	2.66033	0	91.3776
ABCB6	75.8645	74.5275	72.1835	83.2619	85.1459	57.7013	88.891	74.2547	94.019	81.6686	34.2626	28.1007	64.4061	94.7321	75.2155	71.1141	68.7655	86.6593	88.2191	91.7291	79.6518	94.4086	86.7746	86.0433	83.7567	81.6112	66.5395	57.4537	88.4882	60.4851
ABCB7	86.5897	73.1941	85.9356	89.054	91.2554	77.3159	95.2062	94.8336	93.947	93.1993	93.2923	82.9917	81.5967	85.2726	78.0685	90.8479	91.3657	93.6236	94.833	86.3414	88.1319	90.713	91.6171	93.3436	88.52	91.604	88.2898	95.0198	81.6059	30.0805
ABCB8	86.6153	91.2271	84.0355	85.325	86.6013	94.0921	94.688	92.2794	82.561	91.074	94.1235	85.6432	83.7433	87.2736	86.4373	88.969	87.7861	88.498	89.1088	93.8654	94.3524	93.9421	92.3918	82.8663	81.5656	89.5464	59.0503	79.0617	82.3425	69.3939
ABCB9	77.0729	80.9473	83.8936	76.1264	88.1128	41.6798	86.5702	85.2635	69.2462	87.3287	85.6098	66.3356	74.0403	46.0513	61.0557	68.3075	85.7585	84.3589	81.3389	91.2799	84.906	82.2456	90.3804	78.8184	73.6507	80.4941	85.7292	87.2805	77.6121	50.6922
ABCC1	71.0266	88.8338	73.3717	81.2069	78.2015	26.6823	80.7544	56.4888	47.1191	73.5722	85.3045	61.3114	70.3503	53.383	11.8587	79.5649	66.5655	81.8047	87.212	86.9235	84.9157	90.8363	77.435	77.2876	69.5774	69.3478	82.6316	81.358	79.9303	55.9439
ABCC10	82.9261	91.9458	92.8699	81.5811	78.1897	71.1869	91.7178	81.8714	67.1337	81.5982	69.0334	68.3687	81.5896	87.3857	75.1997	85.482	86.3836	85.0488	72.4825	94.8055	92.0157	83.8432	89.4626	82.3274	90.2201	87.3597	68.0025	82.6732	91.2821	93.7953
ABCC11	29.5342	58.4983	43.6297	2.07908	30.3115	8.88097	48.9407	35.2936	35.1929	61.1549	34.6695	31.0034	11.3406	76.2967	19.0465	19.6118	47.2529	24.4654	17.9092	33.5893	30.5957	7.92395	27.0429	11.5774	8.4892	17.9318	52.2931	3.40212	0	58.0692
ABCC12	1.81123	1.57383	1.24811	6.78189	1.46777	2.84834	1.06225	1.15216	0	0	0.554361	1.32076	0.837388	0	2.93276	3.27229	0.671672	1.28603	3.00936	2.29416	0.591944	3.35251	1.41113	1.87225	2.65993	0.416441	0	0	1.49056	8.41777
ABCC13	2.74336	0	5.99367	2.2843	2.88798	0	11.7162	3.71669	0	4.23407	0.434412	4.93022	1.56454	0	3.33697	0	0	2.37643	5.12148	9.94542	0	5.36494	0	3.26826	0.627128	7.76534	0.629721	2.92717	0	0.432408
ABCC2	22.8296	26.2129	8.78952	9.66762	23.351	5.41593	21.8048	18.0935	40.464	33.8426	0	0	0	57.8172	43.5509	4.27772	6.97333	47.6954	50.2313	25.1021	41.5336	51.9914	14.1434	3.49615	25.673	16.556	46.1362	13.6042	20.8148	4.82055
ABCC3	31.0182	57.54	46.0874	17.8849	33.1467	85.4109	73.6117	26.7113	0	59.2565	0	0	41.0103	0	71.2856	50.1005	38.7237	38.7222	6.07186	69.3612	0	0	82.8898	16.1692	0	54.7856	0	30.759	0	0
ABCC4	47.1592	15.5923	56.2034	7.09167	45.0757	49.9718	56.6514	52.6293	59.5096	52.4385	73.6533	78.8118	79.6778	56.4727	18.5806	55.6965	61.1851	43.4246	72.7442	5.70378	37.0082	72.2189	58.8236	43.923	22.7293	48.2853	58.7666	14.0649	54.0493	16.6326
ABCC5	73.5625	86.501	68.0078	72.4787	56.4851	55.3678	80.1327	45.6914	64.1786	59.0524	85.1255	78.5971	57.7451	86.8071	71.3735	76.9179	56.21	77.1358	73.8372	81.2819	80.086	72.4848	87.8429	85.5761	88.6068	71.038	89.8653	51.1443	86.4216	87.3189
ABCC6	29.5507	12.2131	27.1773	11.6077	14.3485	17.9343	60.1368	0.303019	26.7887	25.0126	2.62291	43.1608	51.6678	50.7162	55.6801	33.358	0	30.4042	57.832	49.9275	37.4227	12.3243	72.0898	11.758	5.39952	34.206	0	69.7191	14.3137	28.8473
ABCC6P1	19.1803	6.64067	3.34091	4.5571	4.06489	19.2131	53.6731	0	41.8507	0.589847	0	8.53717	50.8217	53.5155	57.3431	37.7965	0	2.68162	32.4531	48.3237	4.74912	0	63.3296	2.46927	0.920662	31.2486	0	28.109	0	0
ABCC6P2	38.846	29.9981	20.5386	34.4129	20.5197	65.9133	66.7854	0	71.8076	13.3778	0	53.5015	64.4815	73.2438	78.6639	56.1235	11.3701	22.4838	46.0966	72.9502	24.732	5.58508	76.6955	20.2526	2.41379	45.5924	-1.77636e-15	83.5254	23.4644	42.0042
ABCC8	6.73261	2.50493	0.783029	6.88626	0.60293	6.55268	6.56008	1.10502	0	0.672425	14.3647	21.0034	4.60183	14.8483	7.35749	1.80463	4.01197	2.0541	1.95954	0	2.63962	31.1882	0	4.49996	1.54467	2.59107	28.557	0	26.5517	0
ABCC9	1.91216	2.17735	0	0	0	0	0	0	0	0	0	0	0	33.8276	0	0	0	0	0	0	0	0	0	19.4477	0	0	0	0	0	0
ABCD1	67.2596	81.6861	68.9738	61.6163	56.7385	87.015	67.2732	69.2134	59.9574	52.1939	63.7134	54.8459	68.4766	62.5275	80.9042	70.692	73.047	79.4983	66.0594	83.8589	67.5553	67.2408	76.1013	76.8366	51.7366	71.402	31.7907	73.2667	67.0037	59.3051
ABCD2	6.64589	47.3031	0	0	0	0	0	0	63.7198	0	28.8633	7.37642	0	16.8773	0	0	0	0.875671	0	0	27.1883	0	0	0.527054	0	0	0	0	0	0
ABCD3	81.9482	90.8321	78.4564	79.084	90.0935	61.8664	77.7529	75.4245	94.9811	86.6741	55.6412	90.6829	81.7086	79.9239	81.7444	83.7828	70.7379	70.9951	93.0994	89.4495	91.2029	84.4185	85.7538	92.7875	85.6145	90.9181	82.4072	96.6494	89.0947	44.7217
ABCD4	81.0297	89.5187	87.1861	61.473	87.6014	71.7181	73.1774	80.3542	85.793	83.6726	72.2982	81.547	93.6267	90.9938	84.9218	80.2437	81.0302	88.3061	89.081	94.9578	73.2514	93.4105	76.7141	59.1666	86.5482	89.1433	47.5824	92.2183	72.3751	81.9515
ABCE1	86.8021	92.6303	89.2277	89.5979	90.5753	67.1748	92.1972	92.2134	92.964	93.1341	82.7845	85.6926	86.3035	92.0516	71.8806	85.0308	91.33	81.242	85.4607	84.1761	89.7237	88.4949	93.7236	86.4435	89.5986	81.3421	83.0726	91.5357	91.0424	76.6174
ABCF1	90.9615	87.3327	88.9777	87.2246	90.2633	91.4327	94.8155	95.6773	85.1823	94.9135	74.8449	93.6879	85.7726	89.5064	92.5798	93.8306	92.6349	90.0843	93.0524	93.6808	86.7292	96.4932	87.8708	93.7584	92.6683	94.5347	96.6461	95.2257	88.9418	89.5213
ABCF2	92.3834	90.2875	86.9258	91.7644	89.4665	84.8337	95.5841	91.9551	95.6494	95.0736	94.9682	92.9173	92.8737	96.473	90.3422	89.8748	93.3131	91.1897	93.177	91.5978	93.1497	97.4439	94.4051	90.5128	93.7694	89.9437	94.1262	94.43	91.9188	91.152
ABCF3	91.1154	84.0901	94.2912	92.1523	94.2288	90.0154	97.5229	93.398	94.7418	93.8719	96.2369	95.781	93.9242	96.6519	96.9789	94.4405	88.0124	86.3646	91.1728	97.4795	76.0781	97.506	97.8121	78.0236	90.4686	91.2062	86.1099	95.2361	78.5776	79.9733
ABCG1	45.6307	20.1127	67.2975	72.6354	53.6019	56.1743	51.0054	39.1237	24.8142	55.5105	68.5434	31.7705	37.3112	66.311	26.8943	25.9426	52.8954	37.8693	46.7992	76.6073	83.1607	80.0888	75.5243	15.6397	0	30.8977	5.20559	35.2195	13.6387	72.6949
ABCG2	6.65634	0	8.54069	0	0	0	1.72425	18.9273	0	22.0199	0	0	1.77331	0	0	0	9.7129	19.4953	30.8267	16.0363	0	0	7.62673	27.8554	9.5781	9.64167	9.27527	0	0	0
ABCG4	22.6746	41.5648	22.5297	30.5233	14.9822	39.6016	8.22896	19.6805	4.42175	21.2687	53.3022	29.791	15.3284	0	0	17.2271	34.7558	19.4836	54.0114	21.9817	23.1566	0	1.23559	26.3642	11.4195	8.00466	59.6643	60.9798	18.0567	0
ABCG5	25.9105	29.936	22.94	51.3286	28.5315	0.945881	17.9245	8.28264	32.7212	20.5882	0	42.872	33.6983	71.3415	27.7199	17.5502	21.6147	22.0412	50.3334	26.6694	0	50.7776	22.8935	21.4398	33.9624	11.8809	0	4.1008	48.4286	30.8818
ABCG8	5.39446	2.17207	5.85064	5.27783	2.86456	0	7.76127	1.58699	5.356	4.29866	0	6.66122	13.9166	0	17.0228	2.9906	8.21984	3.83243	30.0825	12.7925	0	3.0898	5.54178	5.0654	4.49757	3.34576	0	2.1442	0	2.06827
ABHD1	42.4723	41.5393	42.8081	44.894	44.5788	16.5508	56.5131	35.5305	52.2258	7.61376	5.86323	37.1272	66.3184	72.2281	13.7785	43.6759	46.9903	51.9266	71.9504	58.4322	43.5948	61.6002	46.3248	36.5467	37.349	36.543	18.2089	28.9619	53.8789	58.1423
ABHD10	88.7613	84.7053	90.4261	94.1306	90.9173	61.9663	95.7089	90.8336	82.1027	88.8617	89.3198	89.9578	90.1377	97.2159	88.6022	86.9496	86.6817	93.0926	94.0546	92.6438	92.2815	94.9688	95.1583	92.1199	88.3328	90.1169	84.3394	86.0346	87.9281	74.4888
ABHD11	79.5905	80.7393	80.2377	74.4795	79.8479	74.9876	91.2187	73.6087	70.6897	77.372	69.8796	84.9469	51.673	81.1711	80.7347	76.6251	86.6014	86.152	76.3402	85.7923	83.4282	87.264	90.2574	77.996	82.5054	79.5955	82.4263	93.7308	62.6672	85.1573
ABHD12	83.2507	64.4011	81.9415	85.1874	86.2597	92.7309	90.0742	87.6031	86.9346	84.6879	77.3146	82.6521	78.7552	90.8489	86.1415	88.5261	89.8825	77.7941	87.426	94.07	85.5456	82.8251	89.4537	69.3868	80.5375	88.4289	63.8254	93.8852	70.903	76.2483
ABHD12B	10.4001	0	9.19733	6.36288	7.6228	2.27638	6.28118	6.61323	19.247	16.8905	0	2.15845	14.5466	11.0214	16.2535	6.43886	4.91108	28.9123	33.6208	18.4402	2.22889	0	7.8358	21.4338	14.5861	4.18084	0	22.3962	8.26666	9.88032
ABHD13	81.1751	90.9943	90.8793	75.821	86.4837	53.3256	93.5383	86.204	87.0898	85.8346	58.4325	80.1754	82.5592	82.0029	67.364	71.8613	72.3621	79.5932	80.6171	71.4794	95.2683	82.9568	95.5703	76.841	82.5031	91.602	81.6073	90.0201	87.1095	73.9824
ABHD14A	73.0077	72.2551	78.1216	72.4389	70.7608	67.6175	79.8708	72.3467	81.9511	66.5805	67.326	82.4608	85.3583	91.9613	81.8327	79.1598	64.829	63.5569	87.2906	79.5874	83.4769	86.4602	76.7257	71.3461	76.8979	71.51	5.43468	64.1736	77.2741	58.6172
ABHD14B	77.2385	56.7239	84.581	66.2779	80.7747	52.7225	92.9814	78.7097	57.4785	80.3289	92.3547	91.8509	90.8107	64.6322	67.7091	79.6705	72.1099	81.0612	76.7098	91.4689	73.6344	93.0565	91.9659	71.299	84.0976	84.9544	51.1899	89.9965	63.8942	76.8705
ABHD15	70.5339	71.6651	87.0326	63.502	90.0896	40.108	83.221	89.7019	54.4661	75.1377	62.9486	82.1989	85.981	41.3137	47.0055	83.4042	88.6835	80.7744	69.0017	62.6305	75.3676	69.809	74.9527	75.104	76.0163	82.6232	33.2005	76.3376	49.5583	73.6477
ABHD2	61.2391	83.304	70.3024	63.5708	58.9308	61.3013	77.9064	48.921	55.0819	47.8482	58.496	77.7704	73.0863	42.7968	33.726	55.4623	57.1725	65.1937	60.8308	78.6643	63.8225	63.2201	52.421	63.7872	47.4949	68.6955	50.0769	72.3419	57.8084	65.8987
ABHD3	71.0951	67.5925	78.8552	77.8557	83.2999	82.3898	42.6279	81.8614	78.7266	83.0265	51.1822	72.3697	76.5146	82.7282	83.085	81.2798	79.9077	65.7792	33.7663	87.146	76.4051	89.6589	47.969	69.6195	70.4736	82.4869	57.9098	85.8503	64.9153	26.4763
ABHD4	77.4972	86.7418	74.6033	72.8886	67.5139	83.2908	56.1075	68.489	89.6338	77.5676	87.8528	87.1595	74.5905	77.4014	85.1886	86.3515	80.693	83.6053	83.1746	83.5516	88.09	64.4751	55.4202	75.9631	82.2932	77.0555	43.6775	93.0487	76.0127	84.9778
ABHD5	79.3946	77.3338	82.971	81.2678	82.8823	51.8117	67.8686	83.02	90.8445	84.739	68.9511	88.6191	86.0833	82.9626	68.7121	68.4884	74.9551	67.9325	90.0283	74.1679	86.9797	90.8673	77.7824	83.0261	87.1906	80.2813	89.2104	95.8519	54.6002	83.014
ABHD6	66.9412	83.7141	75.0226	46.723	68.2663	2.00717	74.1545	85.6576	70.8194	75.8104	83.587	81.5425	75.3588	90.8923	45.409	37.6959	61.3134	76.6336	68.7231	72.7447	78.0093	52.9515	82.0711	68.043	74.9643	77.3011	70.38	50.2494	28.2038	83.0451
ABHD8	73.4416	83.5132	77.1199	82.1257	84.6787	66.1533	37.9018	66.7396	79.17	68.3824	92.5582	87.3758	81.6304	73.0622	85.327	76.913	83.0117	82.1352	77.8681	88.4363	94.2775	73.6493	45.662	89.3397	64.3496	29.2791	11.4912	95.051	84.7799	67.8249
ABI1	82.8586	76.1998	93.6351	87.969	86.1681	77.3055	92.8993	94.4321	80.6848	91.5192	50.7339	83.1038	83.7682	92.5432	83.9587	85.375	92.3806	77.6181	82.1257	90.0797	86.5255	86.8881	89.35	74.906	81.6321	91.4768	75.2885	85.5792	67.7438	61.0105
ABI2	79.5722	84.1828	83.5165	88.4399	74.3026	64.1417	79.9641	65.3193	85.2128	70.3508	46.0809	80.1624	82.0308	96.28	66.0253	77.0934	77.7932	91.9325	92.9451	75.5284	84.0118	82.0592	76.7635	89.1665	79.8696	69.286	83.5608	95.5733	93.9706	72.0303
ABI3	4.59737	0	0.814049	22.4789	0	14.9351	1.42656	0	0	3.9837	0	9.60564	0	0.997986	6.09618	7.72207	2.61462	34.2311	3.31763	6.75366	0	2.79761	0	1.37373	0	5.00508	0	0	9.17028	0
ABI3BP	4.25755	0	0	0	0	0	0	0	0	0	0	0	15.9323	14.5508	0	0	0	0	15.3626	0	8.56349	0	-3.55271e-15	33.7199	0	0	0	35.3399	0	0
ABL1	74.9858	90.4908	63.675	70.9849	65.0736	73.3248	71.0672	65.5666	78.1687	53.9619	78.0952	75.8108	87.6959	91.6273	76.8269	81.587	71.9272	81.2953	63.6905	46.3064	88.9869	79.2705	78.3735	74.4221	82.5382	59.4181	77.6558	85.4108	77.7285	83.6068
ABL2	68.1976	73.094	53.5613	81.8653	74.3828	62.5191	67.1621	64.3968	69.1896	60.1368	37.4817	26.2842	77.8983	93.4731	79.3415	80.4877	75.0358	65.3814	77.919	38.5847	74.8141	79.8844	71.8474	57.0363	82.9678	60.1114	81.2282	72.743	93.7431	45.1583
ABLIM1	60.5163	38.3167	65.7565	41.4728	70.6201	76.6028	88.8957	63.0801	43.3505	67.0036	18.4656	74.5315	90.7403	84.6365	72.5557	46.193	69.2018	60.1137	63.1029	90.0875	76.9796	37.2663	87.6459	14.7919	20.2098	75.5661	5.56902	89.137	66.0743	57.005
ABLIM2	46.1015	35.7165	14.5787	51.0467	30.3005	25.3928	78.8756	56.4971	59.7734	40.4475	10.1972	50.0076	50.2875	49.6927	34.8442	51.3195	22.9135	47.8519	56.6721	73.2566	61.58	29.0966	81.305	18.0432	17.3176	56.5094	72.1975	76.1298	46.1124	38.9808
ABLIM3	22.258	33.8864	32.0217	5.28277	24.1271	52.4992	10.4675	19.4374	0	32.9856	9.85077	0	38.5723	71.5844	45.5606	0	0	5.01143	0	57.8001	59.0716	44.9803	0.795758	0	40.792	16.5679	22.8212	20.3614	1.00477	0
ABO	16.7435	0	25.4162	0	17.6332	0.657778	60.3191	26.9004	0	8.41769	0	10.5539	10.5729	0	0	36.6001	28.9944	38.4438	27.0774	47.1808	-8.88178e-16	0	51.5972	0.753581	0	43.9873	0	50.4554	0	0
ABP1	8.87302	0	6.81552	1.0562	3.34326	0	49.9071	1.43144	0	13.0137	-1.77636e-15	0	0	0	1.14476	7.52843	5.96147	1.08499	10.3892	51.0422	0	0	62.2512	0.173255	0	38.9631	1.61539	1.59636	0	0
ABR	69.4948	58.2024	78.458	73.0341	69.3292	44.2931	85.8257	81.1926	65.8069	72.5657	45.2323	67.6532	66.3345	84.2848	8.80722	64.5935	53.8936	89.3115	22.2817	89.958	87.2896	73.6667	88.3985	81.466	84.7594	87.0143	74.0897	63.2493	72.9367	81.4206
ABRA	3.25834	7.44938	6.98253	1.3945	4.94349	6.19363	5.18744	0.779409	0	0	3.17104	7.58704	13.9593	0	4.18376	1.65272	5.17378	0	14.893	0	0	0	0	4.55192	4.67265	0.768394	0	0	0	0.947789
ABT1	89.5607	81.9866	94.2684	87.3336	91.7206	91.1415	96.2733	91.0099	86.1266	93.0874	78.0802	72.9441	87.7555	92.1965	92.4167	90.086	89.0807	89.3057	90.9711	94.0422	89.1403	92.895	89.1589	87.631	92.4165	89.2908	87.6566	95.1843	88.8029	95.257
ABTB1	68.3693	73.8265	70.8745	59.8899	68.99	71.5963	71.5612	70.4437	47.9263	78.0802	64.6318	64.2293	54.2973	58.2456	80.1469	56.5039	63.8579	83.9217	75.3824	88.401	66.4107	67.1387	70.9801	73.59	64.6235	61.5667	61.3639	77.1639	53.552	83.5146
ABTB2	55.2108	67.721	57.381	39.5339	54.5524	53.0505	74.7972	49.6986	56.7639	42.5411	83.335	62.4119	61.8729	46.4651	63.0731	61.4795	41.6999	76.2868	65.7356	66.2379	5.58689	34.9292	69.452	58.1572	77.5214	80.7823	17.054	20.4991	53.694	58.7999
ACAA1	77.5073	83.1725	81.772	81.9762	81.3457	17.5065	79.1452	81.5635	87.2342	81.2446	68.6342	83.4162	79.8343	90.5161	49.4736	77.2399	71.5859	84.7449	90.4793	93.9813	76.2865	93.283	81.9394	74.7153	84.6991	86.5519	31.8175	94.5674	72.7639	86.221
ACAA2	58.1241	38.181	32.2973	62.3066	31.3988	31.231	54.0184	11.9537	54.9748	17.4965	58.1666	74.0292	76.8781	29.2721	33.8662	59.6519	18.3069	89.6069	77.6562	70.2309	83.5505	36.7666	73.2068	73.1192	79.4733	76.0826	76.6567	89.2733	79.5685	96.3789
ACACA	87.8157	86.1598	90.3745	82.7608	89.0993	85.8256	86.472	90.0245	86.8979	90.3489	91.2574	84.2675	90.0944	89.837	84.6855	87.995	90.5395	88.7592	84.5915	93.5579	85.5203	88.8537	85.8221	86.4324	91.7956	88.7301	91.2121	82.3028	83.4844	88.9551
ACACB	44.671	86.6906	26.9213	0	55.2903	26.0348	29.1887	3.23858	50.8021	0	85.8102	83.4506	63.6465	29.5551	46.3858	28.7209	29.2753	83.6604	56.9661	29.824	91.11	6.33188	65.6013	45.6726	64.1327	9.39044	76.1595	18.3224	62.792	40.4857
ACAD10	87.0982	64.3825	91.1641	91.9805	91.152	82.2922	90.3932	87.3437	77.3928	93.8859	85.7167	89.449	89.3078	87.8108	81.2056	91.651	91.8191	95.0995	90.361	93.9648	89.0332	92.9388	90.3536	89.8186	90.0935	91.1286	81.559	66.2578	88.1366	80.1563
ACAD11	69.9267	82.8401	76.6439	61.2597	80.4793	17.6523	90.1606	60.8265	90.5553	80.3191	39.8105	8.54862	74.8331	88.6486	38.0974	68.5558	75.843	83.921	86.5521	67.8952	90.8423	86.9447	81.1413	84.8414	80.2631	70.2893	62.5187	76.299	79.9769	41.3166
ACAD8	83.2909	89.0266	92.4692	78.2939	80.1884	65.4516	85.5964	75.7904	95.9061	78.4846	93.2322	90.7337	84.7466	97.4697	70.304	67.2633	77.3258	92.7585	92.0691	92.6475	81.3589	65.3596	81.2836	89.3934	88.4022	89.5754	65.1032	80.6901	81.1901	93.3214
ACAD9	93.5035	87.6665	93.452	94.3549	90.0626	90.7976	97.491	93.3146	96.9266	94.6912	96.4308	96.6536	93.0215	96.4065	95.3296	92.8277	93.2033	95.7165	90.0236	97.782	88.1684	97.7516	97.3402	95.7191	92.7035	95.1524	73.9196	98.6745	89.907	96.1133
ACADL	13.6761	0	18.8154	0	5.22989	4.09032	0.695415	4.19848	35.2685	0.254233	62.8644	21.3089	71.601	0	0	0	0	7.61626	0	0	14.8777	52.5571	0	6.14281	5.73753	0.49832	0	79.7279	4.21333	0.909727
ACADM	70.8045	85.6167	81.1982	72.2612	74.5667	22.8013	65.615	76.2436	87.9856	64.0502	18.7447	80.2551	55.2814	73.9529	29.1201	86.9483	72.026	81.8786	92.0841	53.1979	69.7734	87.3241	63.9571	88.0386	84.9622	80.5944	85.7063	67.0021	88.455	63.6895
ACADS	67.182	83.1945	87.5843	37.4295	80.3393	29.8561	41.3909	73.2781	76.9469	71.3493	69.9514	85.504	76.8643	39.7686	53.831	75.8767	74.6099	75.2386	78.0462	89.5471	54.9625	69.9258	53.845	56.9214	64.3163	64.6546	64.7225	77.9098	52.4631	87.9513
ACADSB	63.522	82.6221	58.3198	43.2598	65.3324	5.15094	82.3607	57.4099	70.2444	45.5862	40.9604	73.7845	42.8871	89.0505	28.2323	57.9931	56.7374	68.2085	81.9497	65.1259	92.4281	87.8213	75.2364	77.6864	79.6169	78.8741	59.0865	57.2846	81.2741	37.6125
ACADVL	80.6681	84.9382	88.1418	71.9861	85.8151	85.9465	76.9987	85.2771	78.8573	87.4573	61.5309	78.3111	84.3794	86.1303	77.8765	88.1248	88.0939	92.1189	86.1323	92.126	67.5701	88.0193	77.9365	76.1506	77.6696	89.257	49.3326	89.9698	75.7763	67.4509
ACAN	5.58607	14.3189	0	7.79296	-8.88178e-16	0	21.2018	0	0	0.611945	0	0	0	0	2.32394	0.357465	18.0062	0	0	11.4989	0	0	22.1487	4.95524	0	6.85128	51.9288	0	0	0
ACAP1	1.15108	0	0	0	0	0	0	0	0	8.67324	0	0	0	0	0	0	0.526327	6.97293	0	0	14.082	0	0	0	0	0	0	3.12691	0	0
ACAP2	76.1453	80.9863	88.7856	72.5719	81.5035	66.117	82.496	86.8099	80.2281	77.2439	85.4651	63.2988	76.2901	79.9663	62.2602	69.3361	85.0094	66.7159	83.4751	63.7039	81.3506	64.1489	81.8668	79.4098	77.4319	82.2198	83.9072	80.5109	67.8129	57.2909
ACAP3	77.3165	82.1568	84.6498	77.332	84.8959	88.3278	90.3283	82.7686	52.2895	89.9895	59.2994	51.7481	76.7742	84.4837	86.9171	77.2244	83.4121	87.0969	53.082	87.6424	80.9819	74.3357	81.239	87.4887	79.6741	87.2592	33.9945	83.9592	62.9291	89.8995
ACAT1	70.7015	67.7323	55.1074	73.6075	71.0683	13.0775	69.4215	66.7948	92.3158	67.4941	75.8481	73.3853	74.0667	95.6622	20.0473	72.9677	69.7579	91.5875	85.4457	46.6779	76.3463	88.3392	70.209	84.2705	89.7316	79.8563	51.4105	67.8254	65.6714	94.6175
ACAT2	74.6289	37.6801	85.7227	78.3259	83.2905	16.4646	90.1162	81.655	85.199	74.1516	55.7446	89.1523	74.7616	62.506	70.8738	82.0829	83.7193	66.0229	75.1183	89.5519	63.6789	86.7639	87.9792	84.2812	74.7059	84.078	77.2045	84.1606	83.0633	56.1821
ACBD3	84.1293	83.9047	86.9857	91.074	87.0987	77.1986	88.1875	94.5041	84.2483	83.4421	66.1954	72.6286	81.0977	77.5785	84.3298	92.2985	91.4333	80.1972	89.8708	88.9601	89.5246	82.7073	77.0391	77.3376	90.3424	91.6329	81.7053	91.6512	90.2411	66.3359
ACBD4	70.8759	75.426	78.355	58.033	70.2994	60.4785	85.335	45.2037	74.386	63.581	41.7129	70.6613	85.6241	90.7498	53.6491	79.459	54.3245	83.9159	85.3261	88.7575	84.7245	83.1924	78.1123	68.1402	73.4108	68.3716	21.2289	94.0225	48.3205	90.5998
ACBD5	80.9877	91.4412	87.5568	89.6823	89.7871	74.106	84.4833	82.9567	94.4744	81.214	59.4371	92.3341	82.8629	94.391	62.6681	90.0109	82.8617	76.5647	85.9811	90.2439	91.4586	88.8061	85.5103	83.632	79.5263	87.7206	48.9512	68.2589	84.7733	36.9494
ACBD6	91.5587	88.0514	89.3486	92.8264	94.5568	83.6016	94.2906	90.94	94.9342	91.6647	83.7649	82.4431	90.7494	95.122	87.9223	93.8761	92.5076	91.7817	94.4638	94.1055	94.7456	94.377	95.3427	89.94	93.2587	93.298	87.55	95.1704	89.4618	95.1084
ACBD7	52.7003	55.7881	53.3927	45.5065	40.1967	37.5591	65.0504	47.5195	58.8856	22.6754	40.1297	60.5989	55.2187	59.2093	50.3497	48.0649	39.0909	69.542	75.3046	80.2724	45.3388	73.0024	67.8344	53.3498	56.6604	52.071	50.956	43.2472	46.4311	35.063
ACCN1	7.1405	12.0461	0.776661	7.53526	0	6.99616	4.86354	0	0	0	4.05946	5.65968	10.0091	0	0	12.0468	6.29812	38.3812	0	4.61017	0	16.3392	30.2087	5.28319	0.302928	3.24793	7.05974	3.36074	27.9899	0
ACCN2	48.1198	14.7033	25.706	66.6063	62.7966	41.3317	74.2329	64.7983	56.7954	64.9311	33.0393	15.8136	26.97	81.4839	23.5623	50.9823	67.3759	38.8371	30.8629	45.7306	54.6809	88.7346	74.1949	36.5873	44.9619	48.7793	17.2022	33.4697	74.9383	35.3645
ACCN3	44.1313	50.4686	27.5156	44.4881	51.191	57.4543	44.7195	31.6791	43.5692	28.9291	40.0536	8.39893	26.0793	73.7601	47.2951	34.7092	44.6052	70.118	50.8594	57.3367	60.3444	47.8014	18.8799	58.1425	47.0289	58.2155	24.374	30.9656	44.1917	56.6326
ACCN4	17.1825	0.723442	9.28749	17.8821	16.1345	0	24.5385	25.9925	10.1804	15.2564	1.09863	2.23503	2.67011	54.63	4.62968	13.8503	42.1089	47.8115	25.6654	26.6102	2.97754	8.13556	30.6149	50.7974	11.8586	9.87177	10.0848	1.94178	30.7058	0
ACCS	62.1549	64.5446	61.5368	55.1362	72.279	73.0982	82.6538	55.9256	25.6008	69.7081	75.1478	47.0939	72.8304	4.14975	69.4474	62.7437	57.5945	85.8276	78.0551	79.2457	52.6133	81.1669	64.3541	72.0031	74.8736	71.9877	0	81.0863	24.2968	87.491
ACCSL	4.14682	0.121965	1.31717	1.0812	1.10818	1.16693	1.20161	0.168917	2.59742	1.02698	1.02927	0.629104	1.01281	4.91775	0.856946	1.64873	1.08779	0.864281	2.2295	0.564976	1.24722	1.63067	0.887659	5.55838	20.6891	0.880537	2.40931	0.761303	1.42024	60.1417
ACD	84.3817	77.2002	88.4485	87.0492	89.4229	75.8072	91.1988	76.059	93.2102	87.8896	81.542	65.2759	83.6062	95.0656	80.6939	83.0318	93.3663	86.2978	85.6396	93.89	80.855	82.8351	90.2367	88.4617	84.6332	83.5155	75.3821	92.131	84.7285	69.5964
ACE	18.5912	0	2.85609	47.2534	11.0253	9.81884	44.7231	2.7476	0	0	0	0	56.3493	0	0	0	0.234284	0	69.7992	79.0837	34.803	40.9285	65.0368	0	0	43.0024	28.7386	0	2.74356	0
ACE2	19.4815	1.85976	17.2821	0.886271	18.2161	12.3826	34.3816	20.4914	15.2049	46.795	0	0	24.9252	33.8434	0	32.9133	39.8812	11.8788	39.7039	1.44613	27.7208	6.71102	49.0968	1.64237	20.0469	6.36456	0	68.3552	0	32.933
ACER1	3.07387	9.88804	2.56677	5.85507	1.83143	0	2.91209	3.02544	0	6.91601	0.304363	2.60239	0	5.92744	0.178107	0.0340982	4.71122	1.8133	0.389955	0	1.76769	16.7737	1.77795	8.80127	0.590829	2.11686	0	7.88129	0.476998	0
ACER2	34.4458	62.3698	31.4728	27.6208	58.7984	0	50.2997	22.0975	40.8581	41.0198	0	10.8297	8.19863	11.2553	0	54.9792	66.172	11.0508	66.2788	62.6365	49.2054	35.2367	33.9184	20.8825	41.0778	33.2659	48.3536	55.7428	19.5614	35.7457
ACER3	69.4489	71.5818	73.1396	57.9191	73.7503	61.5429	67.457	86.1651	87.2631	73.3815	62.2702	67.9447	61.9903	89.3655	61.3839	59.6795	68.9455	74.5375	62.7126	69.2533	77.9686	64.3954	61.277	66.0616	69.6288	86.885	67.1435	59.2782	70.8809	60.2155
ACHE	20.6063	18.3318	12.8663	11.9263	3.10271	18.2964	24.8705	0	51.9576	0.275946	1.87266	14.5458	20.6598	55.5328	12.2052	19.6661	13.4021	17.5435	10.2298	60.2718	11.7477	16.3501	36.4155	22.4235	15.3387	21.5552	53.2503	6.17056	35.0507	11.7225
ACIN1	91.3909	94.8826	95.6092	96.1417	94.1831	88.8207	91.9216	91.7396	74.9041	90.9483	87.3185	73.7569	91.491	95.3544	90.8521	90.9857	92.1804	91.1187	91.8435	94.7992	97.526	94.0531	85.821	94.8027	96.2427	95.2303	92.2754	95.2953	92.9575	87.2803
ACLY	78.3747	75.278	91.9283	91.294	84.2424	62.5009	88.7148	78.5196	90.9614	82.9949	37.6091	25.1806	85.1148	71.8489	85.1301	85.4269	92.7745	68.441	84.5409	73.7198	77.1589	88.9358	81.7009	70.9401	93.4261	76.9902	86.288	76.5085	80.0631	84.6346
ACMSD	5.96278	6.08328	2.52064	6.13744	1.77165	22.6888	2.32687	1.76596	0	1.41306	0	0	68.4675	0	20.8224	7.45592	1.99456	0.316747	0.545994	2.91575	0.901933	1.98908	1.53432	1.52982	1.6713	3.87182	0.948628	11.5959	0.306981	1.34422
ACN9	79.2107	88.3878	87.4013	56.3599	90.0061	33.2086	84.9173	75.4358	56.6639	85.7194	40.2865	86.9202	79.6311	69.9922	82.2026	82.2814	80.9935	87.666	89.202	93.1936	79.5451	91.9378	87.2387	80.8085	84.6703	81.162	92.1737	70.4781	92.0732	86.5539
ACO1	69.1981	70.6183	64.8154	39.1832	69.1899	27.1557	85.7869	46.3412	86.8874	63.5797	88.6942	86.5996	51.4712	93.4914	52.9616	76.0593	62.874	57.2837	61.9771	71.2731	68.9535	73.589	87.01	80.5313	71.1076	82.2852	44.2278	87.0925	83.9079	71.7957
ACO2	86.0552	83.3071	89.34	90.2513	90.093	87.645	73.693	86.493	73.4531	74.3049	87.7599	90.1431	81.1726	94.3857	83.9425	91.0715	93.7093	80.8068	78.1493	95.7787	87.1609	97.459	84.3585	90.5944	85.7421	88.1859	78.4695	85.0356	86.8226	86.271
ACOT1	65.6347	74.9522	59.7824	58.1243	67.9245	20.1333	74.1009	62.2221	60.306	53.937	74.7367	79.6083	53.5135	81.6384	58.6688	66.3272	48.025	70.7394	55.9907	75.4116	71.1393	89.0605	76.2326	76.2864	83.1418	41.4002	14.4014	83.844	84.5803	87.1786
ACOT11	54.9445	0	69.5078	49.376	70.4123	28.0864	75.34	78.5792	36.8168	65.7267	78.1602	59.8232	56.6833	28.7891	6.5189	60.1963	63.617	73.8237	75.0561	85.0789	72.1573	3.20318	85.2225	57.6731	24.9155	70.2976	78.5695	51.1616	61.2352	27.3641
ACOT12	3.61303	0	1.16979	3.99165	3.48717	0	1.04934	1.29716	21.8842	1.3128	0	5.57243	0	0.884309	6.93231	2.30071	3.53151	1.4179	1.31276	0.423346	10.3733	7.41429	0.954904	4.46149	4.52789	1.9329	4.37603	0	0	14.1698
ACOT13	85.1815	80.2222	84.4627	91.3985	86.9803	57.6677	89.0051	82.9652	79.7963	87.0838	70.8346	91.8163	86.9234	89.8307	78.5978	87.6442	88.2027	88.1017	89.4005	92.5624	88.1008	96.8764	79.8096	85.2419	88.1383	83.8695	77.0652	95.7234	87.6824	84.2595
ACOT2	70.1704	74.8364	68.7977	62.5933	69.9661	23.8983	74.0682	77.9462	69.3383	64.5388	79.9571	84.6129	54.6269	82.3964	49.7062	72.5332	57.4828	56.7501	82.1392	82.8951	71.9451	85.699	70.8549	75.0844	85.6796	68.6853	24.9179	84.8018	84.3905	93.7987
ACOT4	56.6973	64.5894	67.1458	59.3993	72.9443	32.9111	64.2777	68.4897	23.8244	64.7572	70.6337	75.7636	20.043	10.7775	54.7452	75.1871	36.1132	63.4876	49.0399	87.9749	4.32994	77.0845	70.3585	51.6627	47.6521	71.3327	42.064	82.8486	71.3855	63.3981
ACOT6	20.7318	50.3512	2.77662	23.6499	21.5179	5.38908	17.1872	0	13.9946	0.602533	75.6881	63.9382	37.7456	33.0579	32.1965	34.2297	2.9946	11.2529	45.6303	0	0	24.9448	4.97478	17.9883	23.0427	12.8805	0	3.1865	0	42.0015
ACOT7	69.5748	67.0598	68.4107	66.6243	75.469	63.062	84.0769	81.8525	66.6112	79.1358	49.1727	51.9138	29.7335	81.5249	74.0357	66.1454	83.8365	53.4187	74.866	82.5866	59.6891	80.5081	92.1219	73.8241	74.0627	76.4544	67.7502	51.3701	75.316	67.0351
ACOT8	87.1603	84.8572	88.6066	86.2132	83.5418	88.6868	89.1452	89.1524	86.0636	86.6153	92.5239	87.0928	88.5572	96.75	87.1248	91.337	91.2234	88.6236	93.6561	93.9924	92.9585	92.5285	85.773	85.9456	87.2106	84.3281	71.2156	91.6298	83.2806	59.014
ACOT9	72.8682	86.1384	48.4988	38.8255	75.3294	75.8211	90.146	71.3566	62.475	75.5392	57.2075	76.4983	87.4769	46.1869	72.3305	79.1758	74.5599	85.1091	76.2744	62.1929	59.3578	83.5518	87.079	69.1286	89.5508	70.6889	73.1859	82.0542	73.41	84.0294
ACOX1	83.4088	92.9603	67.4115	81.1218	90.144	43.0206	69.0532	67.582	96.6049	78.6866	58.1318	92.8818	90.909	97.1168	55.0172	94.6238	88.2059	95.7255	90.5821	95.0498	94.2561	97.1924	86.3015	84.8248	91.9097	84.6946	84.262	97.8004	87.9598	64.824
ACOX2	25.7505	0	2.49065	13.926	0	0	69.6899	15.6224	17.4765	5.2088	21.5308	61.5257	15.0473	49.5895	27.7859	55.1109	0	57.6843	51.0647	18.134	74.324	0	75.3789	30.5063	0	18.695	0	65.9714	0	0
ACOX3	81.2394	86.595	84.3164	80.4174	70.8264	51.7539	86.6177	73.432	93.1977	81.7606	85.2464	82.3827	85.5233	97.1976	75.4472	90.582	70.9433	72.4766	73.8698	90.7843	89.2963	93.0638	92.6137	83.7959	85.8602	82.9676	39.0323	96.3597	74.0733	85.5084
ACOXL	21.3958	0	18.5914	20.2643	28.6279	18.7938	7.36704	0.751297	39.5344	4.52273	30.0947	23.961	32.1622	56.4518	3.99424	0	0	19.147	56.8859	38.7904	34.1707	66.0768	4.10439	20.7451	4.89783	27.8369	3.55094	51.5844	0	7.56983
ACP1	94.0264	89.4156	94.2071	92.0149	94.2184	95.8994	95.9183	94.9285	83.1058	95.5606	80.847	97.2976	96.3465	95.3838	95.8739	92.3589	91.7568	97.0647	91.8422	97.6137	94.632	98.1111	96.1737	92.0797	93.7713	94.461	96.4667	98.5944	93.619	97.2032
ACP2	71.3285	85.7601	67.1742	77.7552	71.5378	69.7894	62.6962	71.8833	74.845	62.3	75.931	74.7957	76.2642	85.7149	84.637	69.9637	63.9328	62.5003	73.4361	89.2803	76.4801	93.9327	74.0482	49.7572	63.7264	74.9164	9.33144	85.719	65.9485	74.4698
ACP5	15.4403	5.60862	17.2571	33.1483	8.3816	27.0155	17.155	15.6942	0	38.6848	0	20.2073	4.51451	0	12.6507	7.89832	13.8009	6.80424	27.4674	12.6588	0	19.1628	11.6179	0.856989	50.5978	18.4897	0	0	0	78.0971
ACP6	80.252	75.9616	72.0565	84.3091	81.9535	85.1545	93.2244	60.1503	71.9841	63.6851	57.0475	90.784	92.4572	73.3399	87.244	81.8778	83.9751	74.1643	86.7467	87.0738	66.4264	92.8744	93.1423	68.2026	74.7759	89.3179	86.5052	92.1197	71.1805	89.5742
ACPL2	66.4353	44.1523	75.4984	89.6853	75.8869	72.5099	89.7735	74.0721	89.8268	31.6431	46.4093	70.2796	62.3384	63.1192	70.4158	78.3323	77.4813	53.5635	81.2866	53.648	85.6945	85.7676	87.9696	53.6864	59.1903	69.8354	24.158	42.4657	48.5756	69.36
ACPP	23.7694	0	24.8983	32.3721	53.8799	0	44.6626	47.924	0	43.0525	0	7.0001	0	0	0	71.1874	68.9674	25.0544	18.6223	43.701	0	45.8593	28.2759	0.874614	0	36.0772	22.1899	74.7131	0	0
ACPT	6.67837	22.9019	4.96913	3.1122	6.69845	1.81715	5.59168	5.78534	2.35279	2.44884	4.7713	2.36812	1.94184	6.9046	4.66856	3.31164	3.10292	7.65916	5.7808	1.38057	2.37027	44.6478	6.5032	4.84363	3.7677	6.63374	12.3406	4.42174	8.83784	1.73912
ACR	20.1679	2.84374	0	19.3347	24.6752	20.0748	43.0454	6.9758	23.3434	21.5866	0	0	47.8581	42.1365	23.7304	2.10248	25.0001	6.38962	41.6126	0	34.8055	30.5418	53.0395	6.70158	23.0164	0	0.968802	20.4056	19.1588	45.5205
ACRBP	35.7746	45.3804	41.0201	47.6244	51.4504	52.5394	45.4379	29.0746	18.4504	23.9537	0	19.5849	33.2658	18.3125	27.0138	35.2647	44.2627	38.0332	64.3775	44.4597	16.7697	65.0076	32.2293	23.0641	2.34973	43.7482	45.0437	39.6744	39.6455	50.4245
ACRC	56.0292	32.7624	59.5012	56.6071	55.9417	65.4797	76.3736	43.2036	81.5832	61.9669	60.7546	29.499	56.3214	85.3627	73.8852	42.3478	50.8614	78.9008	41.7084	67.8127	32.0997	64.0961	69.1726	70.3276	61.7113	57.2556	22.479	65.7032	49.8145	11.3145
ACRV1	29.2545	16.0741	22.7036	22.4571	60.395	4.89437	39.9857	45.4156	22.3536	40.6285	6.25549	6.19897	0	41.5652	9.28585	11.7102	34.6111	54.403	50.1975	24.0406	13.2754	46.6717	20.4768	51.8996	44.9652	47.0459	60.4267	0	49.6186	0.824628
ACSBG1	27.8539	16.6033	18.7594	11.0354	42.0176	38.4778	47.2804	45.5201	40.2594	18.3899	13.6381	26.9271	52.5261	61.0071	9.87284	5.16009	25.2529	41.9629	24.2823	31.2163	14.808	12.3973	39.6781	42.8713	17.8798	27.0428	41.6216	28.2665	13.0078	0
ACSBG2	22.1354	18.3858	24.4783	15.9501	35.7162	22.4666	27.0623	24.5816	43.4792	16.673	14.1191	36.1297	3.62677	51.8744	4.29799	13.349	19.8776	41.9861	53.3865	8.82257	11.6361	14.4809	32.4369	24.3714	17.7116	29.2473	18.5941	9.07699	8.10807	0
ACSF2	50.3179	63.8467	68.6843	54.4133	63.3233	36.6016	56.8431	50.6866	37.6868	67.2285	17.7113	37.5538	0	46.4091	68.317	72.6607	41.9129	58.8466	69.1522	72.8793	0	0	67.2686	65.4126	47.0383	55.4427	51.8523	54.7329	74.0441	58.6692
ACSF3	84.3014	78.6251	87.6374	79.6792	87.2149	62.6025	92.936	88.8663	84.9407	88.5745	94.2919	88.1946	86.3298	94.8509	65.3142	85.3121	90.5148	87.5958	92.5286	93.7247	82.4755	90.9945	93.6787	79.432	81.1453	82.0532	58.5715	79.5926	86.5336	80.5288
ACSL1	48.762	70.518	69.0242	15.3893	59.686	1.27992	54.8544	54.1125	16.2249	49.9862	84.6243	80.9734	18.2143	39.9835	19.9384	50.9799	50.9246	42.3514	32.9007	53.6674	69.0786	84.6636	62.4275	38.7555	72.3687	63.1588	15.3428	65.2153	34.1928	43.2602
ACSL3	83.9352	82.435	88.2641	85.5689	83.3453	74.7657	94.1576	85.3644	74.5044	89.7507	93.4262	89.6223	62.4552	76.2643	83.3418	90.4556	92.9624	81.3107	89.8728	93.6462	79.9904	84.889	93.4421	82.8751	80.6493	91.1352	91.2253	70.9266	82.6157	64.859
ACSL4	47.0095	51.2641	42.342	1.53128	37.1548	42.5189	60.924	49.0093	45.2368	46.3075	29.2092	73.6734	33.5585	75.8622	18.78	28.8228	35.777	51.9348	64.6365	48.3175	77.3631	0	67.7308	51.6637	61.3804	61.5802	57.7419	71.8327	45.6479	31.4747
ACSL5	19.3587	0	54.8379	0	9.6083	0	89.6488	2.40076	0	9.14778	0.652915	31.9726	0	2.8163	24.7212	51.2328	0	7.04117	31.3183	58.6067	0	25.6853	91.6408	0	0	52.5812	0	6.42499	0	11.0655
ACSL6	15.1388	15.4668	2.6255	15.8534	5.45109	3.88161	23.51	6.02945	59.5138	0	13.2079	30.9401	0	27.9306	21.0536	12.9848	8.31787	46.9118	19.654	2.58789	37.0375	1.29039	17.2861	17.4912	3.95624	5.54852	37.9449	2.5514	0	0
ACSM1	19.4849	12.5003	29.7574	6.54059	32.4649	23.3665	30.571	0	6.08043	29.0026	0.555033	33.0531	31.0186	16.9199	7.81318	16.3848	6.00604	26.785	24.4524	58.7864	6.8147	37.5903	20.5629	14.0069	0	21.7817	0	70.81	0	1.43606
ACSM2A	1.90078	0.492091	1.50996	0	1.8223	0.22592	0.185883	0.574269	1.69531	0.525634	0	0	34.15	3.99292	2.22851	0	0	0	0.149999	0	0	1.23548	1.06038	1.61689	0.988749	1.31741	0.234419	0	0	1.11662
ACSM3	29.2487	5.3243	12.2969	20.1035	11.7378	6.5234	63.7439	0	0.756139	20.7508	25.0876	75.0883	67.0916	2.51542	15.862	42.5537	0	52.022	60.3779	62.6533	0	73.8794	59.6853	40.0803	16.3183	35.8277	0	42.8877	0	35.0441
ACSM4	1.17278	1.32668	0.718928	2.27974	1.17366	1.0878	1.03865	1.20493	0.29718	1.18769	0.467527	0.619549	0.930819	0.667969	1.18329	1.38902	2.37019	0.839201	1.30051	1.81907	3.12049	1.27976	1.05142	1.53034	0.976716	1.20539	0	0.920601	1.34122	0.682233
ACSM5	2.85246	6.46177	0	0	0	0	-3.55271e-15	0	0	0	0	0	52.7905	11.4203	0	0	0	0	4.59718	0	7.45173	0	0	0	0	0	0	0	0	0
ACSS1	60.6845	35.2367	58.3141	69.598	54.2483	63.53	82.8279	47.3762	63.5982	59.5911	82.9899	84.7513	64.6255	84.7727	24.4222	45.0575	68.4073	67.8327	69.4039	61.5457	16.5178	93.0911	83.8934	53.0577	67.2114	65.2623	0	57.0398	54.6263	81.0203
ACSS2	78.6963	67.8467	87.5722	54.8049	88.9306	31.9513	77.0852	78.3894	86.3599	88.1659	87.9565	90.5996	81.1045	91.968	71.9265	67.0421	74.1362	88.1072	83.8291	89.4033	72.8914	89.5674	86.8036	87.7112	81.0532	79.4474	44.093	92.0361	77.7158	83.6948
ACSS3	19.0762	35.6647	3.70952	23.2393	0	0	0	0	38.1567	0	62.745	66.1007	61.4351	0	14.1487	4.71956	0	43.3287	54.4662	0	9.25347	0	0	35.1581	0	0	0.222804	71.0516	29.8103	0
ACTA1	13.6638	35.3514	15.3021	0.375132	15.2929	3.19765	41.9085	6.57231	0	0	0	5.95538	13.9531	35.2407	24.5345	27.6868	32.2969	0.51361	5.99119	28.4502	15.351	0	39.2018	0.708522	29.373	6.94743	0	0.714531	0	11.331
ACTA2	3.33687	19.1341	0	0	0.372593	9.06438	0.69851	0	0	0.769666	0	0	7.03898	0	7.71467	1.87282	0	0	0	3.61059	0	0	2.45047	17.3507	12.1429	0	0	14.5214	0	0.0274725
ACTB	72.3861	71.6325	61.1598	60.7595	77.7785	80.2971	82.9319	82.3777	76.6127	80.4329	72.6061	64.3824	81.9577	77.8732	74.5155	69.3627	69.4089	67.9163	75.5656	69.2165	61.4724	55.0263	85.3271	77.1142	70.3755	71.2619	71.0261	66.4569	79.4405	64.9084
ACTBL2	2.36262	0.784512	0	3.63195	9.67366	0	0.731447	0	0	12.4136	0	0.331839	0	0.653589	0.784652	3.95468	2.15842	8.62801	0	0	0	-1.77636e-15	0.398151	2.83257	13.2272	7.24361	0.266731	0	0	0.801586
ACTC1	2.12767	0	0	0.0160401	0	7.04175	0	0	0	0	27.2955	0.555185	0	0	0.500712	0	0	1.6406	0	0	19.9115	0	0	0.470195	0	0	1.69727	2.5736	0	0
ACTG1	84.1697	59.1636	89.7352	85.6216	89.3654	81.5502	95.7663	92.0303	86.2458	93.5483	56.5768	80.2118	85.9069	86.8388	75.6121	82.5139	93.238	92.068	80.4793	86.5916	65.3165	93.2772	93.7704	66.0764	90.0323	90.2424	81.3106	91.6157	91.5785	84.6362
ACTG2	1.64794	7.17904	0	0	0	0	0	0	0	0	0	0	0	0	30.6243	0	0	0	0	0	0	0	0	0.101987	9.88486	0	0	0	0	0
ACTL6A	87.4315	86.6785	89.4562	85.2282	89.4685	73.1389	94.8438	87.3185	83.8921	84.5735	65.6122	94.0835	92.9878	77.4576	86.5729	81.4452	79.8851	93.8109	88.6107	91.3842	84.3017	92.6525	94.1017	90.7764	94.0553	90.2456	94.1271	89.9496	86.66	92.1943
ACTL6B	5.62981	1.54904	1.1057	1.39875	1.51582	1.23002	0.369175	1.38962	0	1.84366	1.12404	0.996836	1.27157	33.6226	2.87171	1.46453	1.54901	1.41847	1.04924	1.4613	79.0892	1.90192	0	3.37095	1.38363	1.23876	7.42292	1.19479	10.4311	0
ACTL7A	1.30475	3.04276	1.4356	1.7456	1.18318	0.52808	1.77282	2.37344	1.47819	2.37871	1.04893	1.42218	0.989596	0.437836	1.44682	1.98493	1.57521	0.668713	1.83491	1.14898	0.848819	1.17063	0	1.44918	1.88342	1.06233	0.746582	0.637836	0.754821	0.787791
ACTL7B	4.71781	12.7232	3.84552	2.83653	5.17117	0	3.82656	3.81435	5.45699	3.98331	2.45433	1.31862	2.09998	3.02993	2.9582	4.03669	4.13105	2.19637	4.83086	5.35624	31.8483	6.02673	3.52212	6.36584	2.41639	3.92794	2.53921	1.50442	3.60082	0.994809
ACTL8	5.31207	3.75933	3.05084	1.80249	3.09553	1.05399	11.811	4.02236	2.13626	5.35706	0.339507	0.988589	0.29695	25.9649	3.32095	2.80214	6.52494	1.8129	8.69003	2.88627	0.286898	7.63805	8.40181	4.04577	5.42888	4.02243	24.1425	0.702328	3.05423	6.61124
ACTN1	47.2519	58.1633	28.097	47.2712	54.7352	37.4876	59.3411	47.7707	38.1967	50.4241	1.01226	13.1143	60.4896	0	63.1512	45.4483	46.2981	24.9412	70.3301	50.3392	58.6729	24.5737	59.1447	46.3827	71.1415	31.8987	76.8457	54.9012	66.3699	83.7634
ACTN2	10.8833	3.4965	0.78029	0.899679	0	0	0	0	62.4588	0	35.7983	10.4931	19.0681	82.4442	6.23286	0	0	12.7436	0	5.93441	0	0	0	5.66471	23.9325	0.0230069	43.7175	0.0741033	0	1.85355
ACTN3	9.23086	14.6048	9.51238	1.78416	9.58958	9.59079	14.2828	0	6.59946	0.21382	0	3.73738	4.04889	31.6238	4.28768	3.06977	40.0513	3.91717	3.99837	0	13.6133	5.17943	23.2821	9.58922	22.6239	2.48116	29.7345	0.279086	0	0
ACTN4	80.6798	92.151	86.2426	84.2881	84.028	73.094	93.7317	93.4643	61.2425	92.2056	84.0133	77.3458	79.2094	56.6657	86.2779	75.496	76.5663	81.4842	69.7159	81.6143	58.2064	65.4996	94.6737	82.6257	84.7065	90.1853	84.4915	92.5241	72.9017	85.0618
ACTR10	89.5426	94.8456	90.296	90.771	92.631	88.6136	87.4141	82.5413	74.0596	94.5844	97.6862	88.197	89.6899	94.6866	83.3898	87.7092	87.4226	85.5122	92.5012	92.6105	94.4303	96.5787	82.8531	94.4523	95.083	86.8495	87.9289	98.7178	84.6952	79.9837
ACTR1A	85.5144	93.1829	83.7358	86.7915	85.2458	90.069	81.2976	90.5554	85.941	88.8023	73.6677	86.346	87.9226	96.9689	88.6991	86.0487	72.4718	81.2858	80.8332	89.4482	94.2781	93.6062	83.7843	76.626	80.9883	78.6585	78.9794	90.6784	90.3427	82.6625
ACTR1B	92.1965	94.3034	91.8932	90.3564	94.4546	95.9011	94.6467	92.1097	89.0146	83.2946	86.4796	95.8655	95.1222	96.0294	94.631	92.1227	90.575	93.9703	93.817	98.1817	93.9718	98.4528	87.614	93.332	86.5719	90.8578	97.0411	98.1097	70.206	94.7724
ACTR2	77.2144	84.786	85.1136	78.746	87.0319	77.7432	92.5234	95.9771	74.0399	83.7485	43.8384	60.2023	70.654	80.7642	67.5295	78.5077	90.9752	57.3926	89.6686	67.2441	81.2162	75.4769	91.3023	67.8197	75.6638	88.5662	68.2245	68.5399	87.0685	68.8528
ACTR3	77.3924	87.4898	78.6943	69.67	87.3755	66.5434	93.9968	92.5771	77.3386	92.4018	58.4986	72.8439	80.9798	69.4988	75.7302	72.6575	92.762	73.9615	74.899	68.4742	72.8941	82.776	92.6455	75.891	74.0892	87.4643	61.8297	74.2478	76.3151	59.8334
ACTR3B	85.8374	89.8889	86.6212	77.736	78.9466	89.4616	90.5125	86.7842	83.7547	84.2387	85.3058	90.3712	88.8194	87.7842	88.9653	87.9701	86.2893	82.0316	89.5594	82.1588	91.8083	95.1087	86.7175	75.2888	80.9827	85.0613	71.4911	97.4913	91.3857	76.7485
ACTR3C	60.0721	0	69.8454	74.7961	72.9331	55.3047	82.5793	59.9863	0	65.4588	70.7609	74.3759	84.0646	42.8323	64.7281	76.2825	62.145	42.2259	61.8917	85.8977	51.2359	89.447	82.2178	22.9825	27.1944	78.0559	51.7499	87.246	32.7857	73.0662
ACTR5	88.6806	84.5866	89.3874	89.3664	91.2693	83.4062	90.5036	91.9135	90.8548	92.1936	77.5473	79.3839	87.6288	95.2076	85.7915	90.8557	92.1457	90.046	90.6515	94.0052	92.1694	92.4016	88.2218	89.1674	93.8358	90.4479	81.9633	86.2599	86.8239	83.7027
ACTR6	90.7721	91.4027	93.9197	94.8209	89.7173	85.6982	95.3094	83.2329	93.9855	92.8044	94.5608	95.8497	92.4168	97.8779	92.5242	87.0392	88.5629	92.4258	93.0491	86.1015	91.9478	93.6972	93.0659	92.0404	87.4213	86.9976	88.7822	98.1153	86.4528	72.5718
ACTR8	89.2902	86.7823	95.1874	93.0252	89.2442	77.9278	92.9456	80.8717	91.0659	85.831	95.4505	90.4576	91.7076	94.1495	90.9532	90.3332	85.3291	88.216	95.069	86.8878	79.6791	89.4156	92.7382	89.3498	95.4105	89.2219	96.5513	97.2459	75.8326	82.5364
ACVR1	70.7234	60.0518	65.7727	54.4496	72.3813	77.2565	74.0275	69.6273	51.7275	56.7914	83.2494	81.8524	85.1835	41.9435	74.5374	79.5155	73.2944	84.6856	70.4907	64.3153	82.3839	65.6442	69.9701	72.8362	78.6836	58.2609	88.2865	80.6884	52.6197	80.451
ACVR1B	84.1836	77.0583	87.7722	88.7368	89.4864	89.8884	88.8764	86.2247	81.5545	88.7782	95.6809	92.4136	76.5612	95.2121	82.4388	82.2979	92.4567	77.5908	90.1491	90.1006	90.6474	91.8313	89.973	55.0503	88.3693	86.9423	43.8009	67.2683	82.2946	91.8697
ACVR1C	27.7528	28.1442	1.77974	0	45.7202	3.51503	45.5234	43.551	0	57.3984	6.66046	24.5893	0	0	28.8631	25.5558	55.1073	28.0768	40.8639	20.3543	0	46.9204	56.3437	33.0838	38.1794	56.2779	63.6043	54.7178	0	0
ACVR2A	78.1221	79.5903	82.4653	43.0469	85.749	72.487	82.9486	78.815	83.4968	71.2064	72.9902	79.2916	89.1652	95.5808	81.3749	79.0088	87.8859	76.9855	78.0256	76.6882	92.1737	89.3068	88.8317	60.6928	67.9808	82.8708	57.7907	94.4451	64.4095	70.2385
ACVR2B	81.8974	78.7544	74.7064	87.8388	77.8306	65.7714	89.4228	81.9625	73.4812	62.7274	80.1859	78.581	84.2535	89.9181	81.1691	86.4911	86.1683	88.3326	75.4262	93.1112	87.6867	92.2184	84.7276	83.6216	78.6519	80.9803	74.7383	94.2197	80.3012	81.7452
ACVRL1	6.75755	2.21243	0	6.80759	0	0	35.1717	0	0	0	3.10261	1.74294	12.9067	0	10.4498	0	0	0	2.37372	11.3982	20.1015	0	54.8885	0	0	1.94172	0	0	11.6734	21.1983
ACY1	73.7187	77.2349	80.8575	84.2656	75.5133	27.8263	89.0673	77.0524	64.3095	84.2069	29.2069	58.422	54.6326	83.4637	54.7532	85.797	85.1372	85.3253	80.2507	83.3787	72.3324	89.9632	90.7659	68.186	85.471	70.0871	63.4031	92.2893	64.4163	80.2275
ACY3	15.383	0	10.3955	0.679524	15.4477	10.3025	72.4133	11.5712	3.75271	12.9971	0	0	53.9517	0	34.2117	10.4714	10.4794	0.422816	20.5938	73.528	0	0	73.9646	4.30202	0.527458	20.6968	0	5.39697	0	0
ACYP1	78.84	72.0342	81.0225	82.3644	88.4613	66.5788	88.9096	79.3327	85.5844	78.4652	64.6033	66.993	76.2403	86.167	72.5838	75.6471	83.4641	85.0957	80.4666	90.0788	79.5796	79.8617	88.2223	68.0024	80.829	81.3577	50.2078	92.6602	83.4849	78.0609
ACYP2	75.6039	89.0179	83.761	71.6943	80.4403	58.5385	90.924	67.3276	77.9602	65.0483	87.366	81.4008	81.8303	92.7732	60.8643	66.633	71.0611	77.0026	84.336	82.7079	78.5932	93.8169	81.7302	70.2795	79.1886	76.7431	33.6296	73.5613	74.5468	59.7366
ADA	37.7771	57.6125	24.0088	32.628	28.2046	55.9668	52.9405	47.1581	29.6288	58.0093	0	0	25.8013	48.2383	56.5428	21.278	56.0786	38.1639	72.2208	21.8026	0	6.3929	51.0395	10.3068	51.4061	47.6702	39.3642	33.1555	59.4484	70.468
ADAD2	8.46105	16.9752	39.5805	0	19.0285	2.35736	0.0236514	4.39499	0	43.9887	5.10189	4.9276	0	0	0.567486	4.49672	30.0081	0	4.05173	8.49095	7.06299	0	0	-8.88178e-16	3.00732	1.41848	43.6643	0	6.22388	0
ADAL	82.0394	85.4083	79.3878	80.0371	88.7809	78.3406	79.4672	89.2222	93.9987	78.0259	93.7429	89.1923	91.4794	95.3369	66.7194	80.559	91.8608	91.4437	87.8947	65.3115	93.9867	95.9426	61.478	86.3301	87.0613	76.6241	67.7011	58.5439	65.4593	79.8052
ADAM10	61.7436	77.7103	77.8116	64.9397	60.9572	48.2737	70.2951	86.7374	65.9724	53.5055	60.7243	54.8849	72.6022	57.7059	38.8168	61.9228	78.8286	52.5521	83.4442	60.1758	57.0791	51.2324	53.8555	46.0299	78.9064	71.5717	72.0084	60.4368	20.0679	51.5149
ADAM11	36.3242	42.8767	43.0794	53.0031	49.2084	55.8172	18.4142	38.7237	36.4278	58.015	0	7.66612	29.5594	6.32049	31.8614	42.4636	49.4221	57.8728	32.8612	37.139	58.1239	57.8355	5.15388	35.9777	28.4701	36.3041	49.3415	21.7581	63.573	6.13272
ADAM12	1.74393	12.3577	1.80699	0	0	0	0	0	6.63	0	0	0	3.83261	0	0.309948	0	3.47762	0	0	0	0	0	0	1.83844	4.07883	0	0	0	0	16.2419
ADAM15	72.2589	43.0874	80.1369	80.974	76.0677	75.7639	89.8392	91.1872	76.3626	90.7938	24.8821	42.286	54.7217	72.6896	72.614	80.2251	87.7586	79.9731	87.3743	89.3318	55.4879	90.2621	86.7407	69.103	79.5026	87.3749	35.4323	80.3287	54.0609	61.146
ADAM17	66.5348	75.7343	77.9132	74.3637	77.1374	48.2005	81.0806	77.2664	89.4687	67.1401	41.6117	50.0315	63.1303	66.5288	45.1322	71.0179	88.0719	59.4435	88.532	55.1957	63.3482	47.0584	72.1696	57.2561	69.287	82.106	71.6965	58.7081	72.3106	38.5692
ADAM19	10.0913	29.2863	0	4.61065	14.3852	6.14059	26.2833	5.31455	21.5031	1.18981	0	0	0	23.5953	42.3753	5.63404	3.74221	0	0	0	0	0	23.6067	26.4197	1.87753	11.6444	9.95513	0	35.083	0
ADAM20	32.2318	33.2007	35.0245	27.8583	47.1177	0	22.7561	18.8038	34.7952	47.3125	67.6464	33.5515	24.5544	73.7865	0	21.0832	54.0485	23.1134	30.5875	45.218	62.8437	33.0154	13.5033	35.2849	33.0424	19.1612	41.0731	41.303	15.037	0
ADAM21	35.2664	29.5828	34.731	52.4716	20.7985	13.3475	18.6718	45.7459	74.5428	30.0626	30.5806	42.4373	37.2579	62.5509	15.1751	14.4225	31.2823	33.9801	44.2977	48.4753	62.2834	46.5167	0	41.7175	33.1811	14.2991	17.3702	35.9633	36.3977	54.5834
ADAM21P1	15.3977	19.5337	12.9781	31.8782	7.56384	2.56121	4.12572	13.5643	28.8286	2.79173	7.5088	13.2194	16.9321	16.31	6.33032	4.44383	17.7085	29.8321	21.8352	8.63309	41.9931	23.0581	3.33427	13.4363	19.9286	8.8267	10.7441	0	33.7406	24.8928
ADAM22	16.5821	41.8605	22.3814	7.4106	10.2672	0.920859	16.8328	7.54931	74.8081	0	36.3887	54.2049	0	53.5907	10.4669	15.8255	2.96376	0	0	0	26.9976	0	3.79086	23.5517	22.588	3.31354	40.3216	0	4.84772	0
ADAM23	11.0245	20.4788	6.94639	0	1.02651	0	0	0	72.777	5.59822	0	0	0	42.703	0	0	16.789	13.0278	0	0	63.6429	0	0	9.58991	20.0228	0	47.1067	0	0	0
ADAM28	5.31436	0	11.8196	12.4851	22.993	4.76536	0	0	0	0	0	0	3.18771	0	0	23.3016	20.7292	6.28669	41.1378	0	0	0	0	0	0	3.55698	0	3.8534	0	0
ADAM29	2.79231	0	2.417	3.52189	0	0	1.1365	0.191873	0	0	3.58231	0	0	40.1251	0.601114	0	0	1.03224	0	3.27533	9.50681	0	0	4.20948	1.2317	1.09588	0.353775	0.390661	7.7839	0.521498
ADAM30	1.45543	0.802733	1.34286	1.67188	1.38057	1.16693	1.17387	3.17181	0.95134	1.45388	0.47194	0.930024	1.69121	1.5833	1.69136	1.0477	1.28771	0.98975	2.12361	1.25087	1.31311	1.69392	1.19187	1.5877	2.40428	2.31773	2.34194	1.32969	1.01149	0.832539
ADAM32	26.7718	37.5237	28.3217	30.619	26.6307	1.22568	38.1708	20.563	33.0423	31.1229	32.8005	17.5525	26.586	26.1692	1.46619	29.1268	33.4892	35.242	62.2585	30.6163	2.60675	31.3261	41.4141	38.4772	5.51363	17.2533	15.2869	4.55092	45.1658	32.26
ADAM33	4.37305	1.25423	0	0	0	0	0	0	10.4477	0	0	0.344607	0	0	1.41315	0	3.529	33.9707	0	0	8.93241	0	0	27.8716	0.0170281	0	21.6338	0	9.49171	7.9125
ADAM5P	1.11955	1.59195	1.20345	1.20534	1.04254	1.20554	1.09054	1.80911	0.855755	0.931583	0.876358	1.12294	1.2422	0.956304	0.93299	0.810265	0.8041	1.07931	1.9764	1.27276	0.80973	0.889287	0.745105	1.93204	0.774182	1.65355	1.96125	0.922654	0.184183	0.585494
ADAM6	0	0	0	0	0	0	0	0	0	0	0	0	0	0	0	0	0	0	0	0	0	0	0	0	0	0	0	0	0	0
ADAM8	16.5738	31.9854	46.0234	14.7869	15.1127	9.46505	12.0744	16.2241	0	27.9246	0	0	0.72474	22.8501	24.6402	21.1824	11.5794	29.3918	8.27944	51.1946	30.5177	31.4272	10.5246	7.54878	0	33.3863	20.9803	2.81645	0	0
ADAM9	58.2074	50.4136	61.7048	51.4556	66.1928	30.2746	72.4178	63.3284	59.3881	64.6814	69.0551	59.628	74.5856	50.0955	40.2436	64.6989	61.873	46.1143	64.5865	55.1047	50.1024	71.5591	76.1657	52.3566	51.934	67.896	61.5316	84.3412	46.5548	19.7304
ADAMDEC1	0	0	0	0	0	0	0	0	0	0	0	0	0	0	0	0	0	0	0	0	0	0	0	0	0	0	0	0	0	0
ADAMTS1	7.92983	8.45162	0	0	0	2.8521	0	0	14.759	1.32088	0	23.2663	40.8457	0	0	0	22.0133	0	27.6757	0	0	0	0	28.7894	24.188	0	0.608392	6.59521	9.76567	18.8339
ADAMTS10	14.9835	0	0	14.2736	0	20.6192	2.2587	0	39.9328	0	0	0	19.9416	80.6764	25.6693	20.7189	0	65.424	0	0	0	0	0	43.6322	0	0	0	37.7445	27.8743	35.7568
ADAMTS12	2.6696	0	0	0	0	0	0	0	0	0	4.43311	0	0	23.656	0	0	0	0	0	0	0	0	0	0	0	0	42.3044	7.02491	0	0
ADAMTS13	62.5281	64.5991	64.51	62.6039	53.4929	25.8525	71.5744	46.3123	60.1531	39.9146	78.7674	62.7773	53.3932	63.2316	24.3956	58.8005	60.0425	80.376	70.9303	80.3593	73.9938	75.1957	59.0126	69.1699	66.1712	67.3722	40.5625	76.1468	71.7962	91.8062
ADAMTS14	8.83021	12.9024	3.06346	3.01111	31.2785	6.50086	27.0284	16.5163	0	9.76101	6.33998	0	0	0	17.8699	7.04643	5.79724	0	17.3055	3.55223	0	0	36.5573	0	6.0619	26.2282	17.9215	0	1.3337	0
ADAMTS15	7.31675	0	3.87516	0	3.27877	0	5.75881	4.38146	17.4822	0	0	43.6556	9.99902	2.57588	0	0	0	32.9035	34.5793	0	0	0	0	0	0	5.94583	0	47.7503	0	0
ADAMTS16	3.1495	0	0	0	0	12.2071	0	0	0	0	0	30.6481	35.3537	0	5.03277	0	-1.77636e-15	0	0	0	3.20707	0.760372	0	0	3.02961	0.351905	0.744811	0	0	0
ADAMTS17	37.819	34.3791	25.7522	29.8306	35.213	6.3507	54.2256	46.7842	0.113906	41.4	40.8703	56.2805	27.5138	65.5181	14.8845	14.9923	47.1049	52.5038	25.9929	18.5728	0.0436617	87.1668	27.6061	35.0876	44.1443	34.0942	42.8603	74.2046	52.3675	60.8914
ADAMTS18	1.94177	0.266597	0	0	0	0	0	0	9.21574	0	9.93072	0	0.978559	0	0	3.62071	2.13247	0	0	0	0	0	2.15707	2.81756	0	0	0	25.1919	0	0
ADAMTS19	4.48783	3.04519	5.46874	11.7125	0	1.16731	2.16114	1.50237	0	0	0	2.94561	0	42.0235	1.31415	1.65871	2.26153	11.37	0	0.936051	19.8567	0	5.85097	3.24079	0.379503	2.47399	9.18697	1.59161	0	0
ADAMTS2	2.00009	0	0	0	0	0	0	0	0	0	0	0	23.9434	0	0	0	0	28.2497	0	0	0	0	0	0	0	0	5.80947	0	0	0
ADAMTS20	4.89463	4.27601	0	3.26898	2.53838	1.14044	1.26264	0	0	5.52716	1.51911	0	0.557882	22.773	2.50332	2.81378	19.8027	1.99791	7.6929	1.86369	0.519526	1.27892	0	2.89322	8.84759	4.26885	32.1327	1.2728	10.6071	0.585494
ADAMTS3	16.7021	58.1228	0	1.61235	0	0	0	0	35.8791	0	0	32.6284	45.839	6.48075	0	23.6831	9.18911	54.4315	15.1609	0	17.6423	55.7827	0	11.7281	4.29033	0	16.6833	25.2252	32.5132	37.4694
ADAMTS4	3.80197	6.71225	0	15.504	0	0	10.7698	0	1.70597	0.254563	7.95078	0	0	20.8219	0	0	6.97301	-1.77636e-15	0	0	0	0	4.92746	3.33367	14.4278	4.79292	0	0	12.0831	0
ADAMTS5	10.4025	18.5839	0	0	0	60.3611	4.1863	0	30.4412	0	64.931	1.22633	0	70.9455	26.3913	6.87202	6.37633	0	0	0	0	0	3.80508	0	0	6.01676	1.53643	0	0	0
ADAMTS6	18.0401	46.4644	0.593854	9.43967	0	29.6978	17.5897	12.5289	71.3769	4.56532	0	15.7498	0	62.7354	14.0409	32.6295	11.5196	0	24.5845	21.9231	35.5531	0	22.7155	49.4111	0	24.8255	6.92228	8.29664	0	0
ADAMTS7	17.5006	70.1263	41.2025	17.2597	3.03252	27.1297	10.4553	10.7817	0	7.07371	23.4382	0	43.9677	7.78269	2.82733	19.045	15.6959	28.934	0	11.831	0	17.6765	8.19763	13.5624	2.75043	11.142	19.9772	0	22.1291	71.4996
ADAMTS8	9.15224	12.4709	0	0	0	0	0	0	22.5888	0	0	42.1787	21.9772	30.7788	0	0	0	21.135	10.4462	0	11.7898	0	8.28593	6.74922	0	0	13.9206	32.5053	3.87727	26.7113
ADAMTS9	16.7515	55.9536	0	0	0	22.0233	26.6804	0	40.7882	0	0	47.5003	73.4129	42.2112	41.3501	13.4994	5.06865	0	3.91559	0	31.0171	8.42237	4.27107	24.1313	0	3.68691	0	19.5994	22.2621	0
ADAMTSL1	4.82862	19.604	0	0	0	0	0	0	0	0	15.3249	19.8068	0	34.4918	0	0	22.9464	0	0	0	0	0	0	8.88806	0	0	0	0	18.9683	0
ADAMTSL2	15.2076	0	0	22.5633	3.18487	18.0511	47.6113	7.07698	1.55609	16.3503	1.13955	19.0182	0	61.0877	0	1.68987	0	0	9.52179	16.8748	38.9066	7.86746	48.7619	16.5262	0	11.0609	20.2448	0	15.9609	55.9668
ADAMTSL3	5.80419	0	0.278434	17.5508	14.1751	0	0	0	0	0	0	2.33686	7.3323	26.1282	0	0	0	34.5065	0	0	0	0	0	0	0	0	32.909	29.2527	3.85162	0
ADAMTSL4	21.4255	12.6494	0.629087	9.14428	0	37.6681	16.3941	21.1186	24.941	42.1858	5.51547	9.70782	37.9824	0	54.8304	3.42075	3.57988	53.2444	25.8057	4.5052	20.0954	0	19.3658	10.0113	29.4608	18.1628	25.154	28.9613	39.0094	67.7959
ADAMTSL5	39.6169	28.7042	53.1055	18.6411	32.0374	54.916	79.2184	66.9869	0	74.2023	32.0367	28.2922	32.0499	24.1213	39.1507	38.1918	50.2011	39.1784	5.4966	61.7004	20.5021	5.83333	76.8087	16.0352	47.6325	68.9768	45.2838	23.6908	0	85.8969
ADAP1	49.495	35.1099	59.8522	58.6904	58.0568	36.5839	92.317	29.316	2.80483	66.2235	56.2992	71.7982	49.0483	60.7894	2.2825	72.9122	52.7741	41.8466	53.7577	69.5532	0	55.5368	90.2131	4.9168	16.6096	79.0691	32.4997	87.8348	33.0918	65.5666
ADAP2	14.6832	0	12.9041	23.8491	14.4209	22.3874	17.7922	28.8983	0	39.44	11.0357	5.71862	31.5944	12.0828	13.9891	27.8394	26.5745	32.4764	7.97017	12.1727	0	28.5346	12.8313	1.53606	0	7.51839	12.0462	22.1991	0	0
ADAR	81.3236	79.4846	77.9332	83.4517	74.4511	88.8199	75.7308	90.9151	83.0059	71.9181	79.6378	82.9916	76.5824	83.4077	91.2657	86.8673	81.4624	88.5769	83.7516	84.8158	76.5166	78.7527	60.5237	85.9423	86.3376	77.1981	83.3842	84.689	82.9372	77.034
ADARB1	39.7963	76.5156	21.7586	48.5655	32.2824	22.3433	29.2463	21.0291	23.4562	45.785	17.5235	17.9027	51.5205	53.2307	30.7674	8.02106	10.6107	45.4568	51.7067	25.2427	55.1279	87.0561	16.518	42.7929	76.677	25.3554	56.6034	31.1763	56.8022	73.0174
ADARB2	9.35255	0	2.17979	12.3136	0	0	0	4.22519	0	2.03615	0	14.727	10.7064	55.4828	0.766795	0	5.51427	2.29083	13.4466	4.94843	11.5926	40.9711	0	4.09592	9.33284	2.09814	0	0	12.6379	61.8577
ADAT1	67.5229	60.4015	79.1159	71.9248	58.9154	70.2282	71.794	89.2611	73.8554	56.0805	69.4725	77.4899	67.3854	66.5629	27.3316	79.7109	77.9593	61.1635	81.8064	60.8301	54.0957	50.1687	69.787	67.3792	80.54	78.402	72.9844	59.8379	45.0061	78.6731
ADAT2	73.6928	81.8617	78.8081	65.9353	86.0759	59.265	85.2239	84.1085	57.0809	86.6681	57.8643	52.9372	65.8734	80.1204	73.5562	71.3119	81.6057	56.3825	80.9306	81.1542	87.6681	82.4399	82.1135	73.6705	74.5279	76.4441	80.4374	59.7509	86.3005	46.9739
ADAT3	71.1785	69.702	73.6241	56.4202	75.7907	57.2264	86.9248	86.1069	68.2778	73.7355	60.6884	63.9046	74.1411	54.8447	62.9635	79.2822	81.5641	67.2871	80.2607	66.0612	55.5745	74.334	77.3153	66.5159	71.1805	82.7434	65.5344	76.2315	78.2132	77.7292
ADC	46.0858	0	34.7171	48.5079	19.9689	26.736	44.0664	6.73897	70.0515	12.7476	12.1371	57.6266	81.8739	80.5561	48.7975	45.4746	17.3315	54.4954	66.7655	44.4535	86.8033	66.9664	55.426	16.3279	72.0896	18.1659	36.389	66.8504	70.2907	74.1318
ADCK1	87.3057	80.4217	92.1545	89.986	91.027	83.6015	93.1764	90.4679	76.6773	89.4842	74.287	79.2269	86.4347	93.5337	84.6495	88.3125	91.0972	91.7787	87.4303	91.3682	86.6852	94.4915	94.3748	75.4443	84.8905	93.8459	78.2876	90.6576	86.4403	91.6319
ADCK2	86.3789	82.17	90.6522	92.3266	87.6104	86.5902	95.294	89.1957	76.0246	91.8092	78.403	79.0238	80.5903	84.066	90.123	81.8971	91.7149	88.6805	82.0506	94.4319	89.3454	96.1799	89.9975	87.4923	83.0632	83.134	76.6672	96.0641	78.5453	81.8439
ADCK4	87.5641	91.0296	87.0619	88.7983	88.5586	89.8953	91.3334	89.8828	93.575	84.6263	96.9595	79.7253	91.9627	73.0421	86.0354	89.9109	88.4208	91.2864	82.722	93.9804	88.8649	88.3983	89.5385	89.4735	87.9437	86.215	74.2616	97.6481	73.702	84.5068
ADCK5	78.0305	67.0141	82.0518	65.9152	87.6836	84.6752	88.1347	87.1283	71.9686	81.5383	70.894	63.4276	77.0584	82.492	82.5991	68.3789	81.9553	80.6001	79.6024	82.8647	73.5374	76.8016	80.898	85.6113	79.9748	84.263	74.6683	85.4986	81.4985	54.1514
ADCY1	18.0363	5.7131	38.0243	25.0386	9.49826	12.9767	3.90627	4.23288	42.8375	14.6718	16.3602	17.0401	0	20.2578	0	28.7859	33.1002	11.9388	10.435	0	49.8478	62.1339	0	13.874	40.9424	4.19386	38.1679	0.530305	18.5443	0
ADCY10	21.3621	36.8839	12.1963	30.5672	10.3563	30.7934	16.333	12.4453	23.2238	7.11065	27.116	11.2403	37.7726	11.2832	31.5074	18.5406	14.4416	25.4006	18.0838	13.0544	54.3781	57.3509	0	31.4896	5.33361	16.2668	29.4429	7.64876	25.6058	3.63527
ADCY2	11.4605	5.40053	1.73644	0	0	0	0	0	60.1529	0	0	0.552591	22.4709	79.7838	1.00794	0	8.74763	13.0135	0	16.4523	67.1657	30.0039	0	10.7201	8.67341	0	0	6.4735	0	0
ADCY3	52.4965	39.4579	69.5992	57.584	74.3666	38.8258	80.8683	76.5752	75.1204	73.9094	17.3001	11.9764	0	67.3929	6.06322	56.9337	89.4539	58.8952	61.8723	33.7198	22.5751	4.43005	78.7512	78.7515	68.1672	67.8229	72.272	13.7027	64.7996	61.2123
ADCY4	1.55655	0	0	0	0	4.33514	16.1418	0	0	0	0	0	0	0	0	2.67465	0	0	0	12.6705	0	0	7.43933	0.939547	0	0.939036	0	0	0	0
ADCY5	7.43811	0	0	0	0	33.2892	0	0	13.5236	0	9.08621	0	24.7716	72.3594	0	0	9.83346	0	25.3373	0	14.7429	0	0	6.66869	0	0	0	0	0	6.09295
ADCY6	74.4881	73.9292	75.3315	68.8655	71.4908	75.3167	79.6494	30.6203	75.3921	21.0278	86.5951	91.0181	80.0749	80.3345	87.3537	82.6096	52.9458	78.3836	74.5314	94.2106	86.2475	94.0339	79.9773	77.5762	81.3116	83.8405	16.7618	89.0158	87.8606	83.8484
ADCY7	33.5211	16.3698	18.5723	18.0371	43.0401	29.4113	40.2673	50.1064	11.9338	58.6137	37.8077	11.0973	34.0901	58.9328	20.9283	46.7944	41.8684	50.5773	45.455	45.5522	43.9602	10.6385	42.9355	18.0655	15.489	51.7354	33.4326	21.6796	43.9749	10.7463
ADCY8	5.82327	3.93035	2.40259	1.53972	1.12829	8.86229	0.22359	0.959885	65.3725	0.657532	1.13244	0	4.15486	40.0404	2.066	0	3.05375	2.42132	5.75129	1.56243	0	0	1.41861	6.64073	1.25365	0.374208	0	0	13.9285	0
ADCY9	64.5366	88.8952	42.2587	69.5719	79.2545	84.3704	42.1166	66.4778	59.6498	55.7334	75.1208	69.1974	82.5505	79.6548	69.1477	34.97	42.4734	83.4934	46.4011	63.9089	92.8214	26.2546	47.1216	84.7562	86.2012	39.9779	56.6548	53.1946	60.8255	88.5073
ADCYAP1	2.09713	0	0	1.56667	0	0	0	0	0	0	3.8732	10.9854	0	0	0	1.24194	0	30.2979	1.91705	0	0	0	0	0.988117	0	0	0	0	9.94639	0
ADCYAP1R1	4.80996	2.03858	1.40483	0	0	1.12266	0	0.117342	29.4224	0	6.15488	0	0.699231	58.0067	1.55239	0	0	0	17.4116	0	9.74178	0	0	0	0	0	11.8166	0	0	0
ADD1	80.1264	81.6027	81.1878	73.2097	72.5657	84.1022	67.0733	73.0203	89.0011	77.701	84.8661	83.0513	93.5476	97.7215	80.8443	72.1149	62.2936	89.8918	75.2363	76.0489	94.7406	81.0368	70.9805	81.6321	89.4019	67.2969	64.6864	93.2398	77.5322	88.0387
ADD2	15.8994	4.23173	0.604897	7.29155	11.4732	0	0	0	60.8418	0	0	0	12.1775	84.6426	0	7.64664	29.54	44.9455	47.0967	0	27.6844	15.0982	0	7.07163	0	0	24.397	2.90733	56.2655	17.1671
ADD3	57.3174	40.1473	73.7793	12.2168	70.5524	35.4808	93.2654	66.307	66.1807	52.0542	21.9981	80.9319	56.7459	83.4044	47.0752	49.3096	78.447	31.4212	86.423	70.9461	67.3784	25.2056	88.1124	10.1661	54.7701	77.5053	60.3937	55.7666	62.9101	43.3106
ADH1A	1.04124	1.21541	0.830021	0	1.42559	0.0130189	0.197013	0.319503	1.45317	0.185962	0	0.776272	0	0	12.5575	0	0	0.855311	2.92148	0	0	0	0.376311	0	0	1.72385	0	0	4.2463	1.09932
ADH1B	0.594171	2.59084	0	0	0.0989071	0	0	0	5.56631	0	0	0	0	5.40983	0	0	0	0	0	0	0	0	0	0	0	0	0	0	0	3.56508
ADH1C	2.90156	0	3.89576	0	2.57544	0	2.23642	0	0	1.91413	0	2.48311	0	0	0	3.27579	2.5564	18.9208	6.58661	6.83604	0	26.9825	0	0	0	1.53284	0	0	4.34953	0
ADH4	1.64721	0	3.04895	0	2.3507	0	18.952	1.37392	0.243843	0.353403	0	1.36408	0	0	0	3.21603	3.22875	0	0.60754	3.24736	0.385491	1.85119	2.22061	1.51588	1.48731	1.7097	0	0.414535	0	0.197909
ADH5	82.251	75.1496	82.1771	71.7451	77.0537	58.9003	81.3585	70.4072	89.8183	87.769	68.8627	94.9705	79.1487	92.4652	83.1919	81.4246	86.3642	84.7942	84.7434	77.5198	92.5699	76.2642	77.5618	89.9669	94.0875	77.7725	79.2323	86.0488	90.5869	93.324
ADH6	10.1859	0	5.31614	2.20912	7.54388	3.05675	33.6111	5.80293	17.6459	11.2395	0	32.4325	14.1839	6.0286	25.7246	4.23987	7.78419	11.5534	16.7512	24.4945	0	7.37112	25.3624	4.77661	6.51816	11.9505	3.53227	2.38523	0	3.87787
ADHFE1	42.2879	43.4987	29.8589	18.803	46.4323	10.4686	0.975178	0	78.3566	21.0813	66.8943	75.4495	78.6631	82.5325	23.7074	22.3541	36.1186	52.2808	65.8645	18.2684	70.3994	72.9649	0	49.8226	58.5323	0.257656	8.0881	76.0014	42.972	75.7024
ADI1	79.7176	85.599	93.049	79.116	92.6047	25.4071	94.9459	92.7749	58.2578	87.6433	53.1063	88.0992	60.2519	90.449	46.8513	88.923	79.6773	79.3605	91.0055	88.6796	64.1415	95.5489	90.1995	71.545	90.3542	88.8085	77.6853	94.0717	78.7154	84.9394
ADIPOQ	1.08959	0.36946	0.442594	0	1.04942	0.66226	0.26669	0.523435	0.922075	0.130568	0.0785026	1.07106	0.728714	0	1.43557	1.77744	1.92697	1.11038	0	0	0.900522	1.37939	0	0.511909	0	0.0817544	13.7151	0.174689	0.651711	1.68782
ADIPOR1	90.6442	87.7396	93.4789	92.7501	82.6622	94.7158	96.9291	94.4427	72.1862	93.5986	81.687	92.5128	79.3314	80.262	91.9527	95.5355	95.2016	89.8953	94.3887	96.6584	92.3885	96.7711	95.6636	93.8275	93.9409	94.4814	79.6046	95.5516	92.0958	88.4271
ADIPOR2	86.5649	90.9006	85.9274	80.6425	92.5738	72.8836	89.8083	89.9454	88.5927	92.8465	81.3667	94.8995	90.9354	90.3119	78.9473	76.5112	93.0743	93.6394	93.3903	73.8465	84.5329	96.7744	92.565	86.8499	91.7783	90.6588	90.9492	44.2335	88.941	92.0544
ADK	80.2359	70.2504	79.1687	91.6065	85.3014	29.9331	89.9728	83.9059	89.5126	90.4847	66.3185	89.4696	83.4087	88.4203	62.5847	75.7896	82.1361	67.1991	76.2035	91.0419	82.1679	96.1894	93.0763	68.4341	81.9098	88.395	88.5258	87.532	85.8817	62.0211
ADM	32.8536	22.7727	52.2448	14.6838	54.4847	46.0492	47.4491	43.8295	24.4116	69.1181	20.9745	0	0	0	36.5562	22.0149	59.4828	11.2922	19.4726	57.3162	46.363	29.3425	38.0453	22.4018	33.8103	47.7432	0	57.9074	41.3649	33.6243
ADM2	37.9248	6.88361	26.2189	47.2398	56.4692	48.2359	79.4872	63.967	4.26611	52.3629	4.875	19.7698	52.2346	0	52.17	28.5769	42.9735	22.1572	34.7118	73.2673	2.34024	80.9234	75.183	37.2063	20.9448	58.993	66.0914	10.1113	32.1604	0
ADNP	88.8048	92.091	91.6078	93.1033	87.6076	81.7655	91.3846	94.3586	92.5243	75.8963	96.3168	89.3495	86.0253	95.2436	77.9328	93.7602	94.5678	92.7635	91.8641	88.3998	94.1909	81.2474	83.1591	86.4488	89.8413	92.831	91.6017	91.0428	73.1973	85.2155
ADNP2	88.1782	91.8782	93.3347	93.7948	91.4875	93.3475	81.9261	94.604	94.2258	80.9187	94.0327	92.974	86.8985	87.3854	85.7566	89.4357	90.8295	84.2596	79.8106	81.0505	94.9428	87.0378	72.4116	89.5311	91.9355	89.3981	95.6746	93.6114	81.1075	73.5664
ADO	90.053	92.8498	91.5589	95.0084	91.9187	83.2276	95.234	95.6067	86.9095	92.1806	57.8778	92.6324	96.5859	96.5669	78.6665	88.9997	94.496	94.7721	89.4651	86.7338	93.8823	95.7851	90.82	88.7978	93.8936	92.9238	83.1886	87.9683	89.5086	93.4774
ADORA1	22.2068	41.9385	11.7555	48.1788	38.8042	6.32621	13.5069	15.0378	52.9139	0.27808	0	33.9533	48.1285	39.3965	12.5508	1.34946	5.19685	34.6302	54.7934	0	0	13.8376	22.5394	25.6889	23.9463	18.9632	0	41.4691	38.8125	0
ADORA2A	21.7114	32.3194	15.3994	22.9276	18.5708	37.9708	13.0012	12.2822	9.3176	5.31235	12.6675	14.4879	12.2706	56.666	52.5127	23.5883	9.38382	27.5703	11.3938	16.3611	0	36.3006	6.19649	29.8759	10.1949	5.80437	38.8005	2.89184	50.5907	44.9706
ADORA2B	41.2292	22.701	53.1167	39.7501	68.1699	13.3634	79.0079	60.086	33.3419	83.3967	0	5.53952	21.5234	26.9624	17.7194	67.7247	71.9607	11.6714	51.4476	68.0198	27.7884	0	85.1204	26.8775	46.8126	61.728	56.8949	23.116	71.4543	0.352074
ADORA3	6.35208	0	4.81417	28.1103	0	7.20712	2.4106	0	0	11.2281	0	0	0	0	0	7.12698	5.35058	51.1432	3.22163	5.12223	5.1893	8.99398	0	9.47965	8.36192	0	18.5897	7.86101	0	0
ADPGK	78.2443	87.0348	84.0622	84.3542	82.7807	82.9545	87.9608	87.6967	59.1695	78.1232	80.1499	68.3179	77.1544	67.0345	82.1311	74.2679	80.7663	76.4872	79.1486	79.9515	82.6636	90.7669	85.4497	42.2155	81.0018	75.4234	64.251	88.7753	80.4709	78.5206
ADPRH	33.129	1.70727	21.1604	34.6484	32.9414	58.9673	36.5746	28.3269	29.882	11.162	6.91458	35.7785	59.7334	0	35.7733	17.7789	15.8678	21.5111	65.7027	11.9463	28.8832	63.8421	33.5378	50.6827	56.8061	21.4139	2.09716	50.2018	48.356	78.5439
ADPRHL1	59.8528	33.3418	60.7719	77.1321	68.3302	49.925	77.4955	73.8891	59.9257	21.0733	85.7204	61.8803	30.1168	80.3131	56.0993	64.4786	69.3643	75.0991	73.5451	82.3217	76.2874	71.3254	76.6135	33.595	30.167	79.0903	62.1454	34.8338	44.854	25.9966
ADPRHL2	83.9017	75.4754	93.7507	82.1873	85.0031	84.0935	89.2764	86.6152	94.6951	86.3315	71.9763	59.1802	80.6414	73.2864	83.2475	91.2132	90.6097	79.1015	82.6387	94.6849	75.9694	91.3645	89.9039	85.1865	87.0425	83.7162	80.2523	90.4875	86.8019	78.4169
ADRA1A	1.44368	0	0	0	0.252423	0	0	0	1.89835	0	0	0	6.76584	25.1909	0	0	0	0	0	0	0	0	0	7.63688	0	0	0.122463	0	0	0
ADRA1B	8.05756	28.9935	0	12.4821	0	0.660385	7.78134	0	0	5.14777	0.0420373	0	8.68461	0	0	16.9357	0	22.3164	12.8397	28.7486	0	0	10.1881	10.2052	13.999	0	0	38.3049	16.3398	0
ADRA1D	3.38952	7.24704	0	0	0	4.16889	4.72685	10.656	35.9422	0	0	10.8601	0.127797	11.941	7.95141	0	3.61682	0.770954	0	0	0	0	0	0.286923	0	0	0	0	0	0
ADRA2A	5.73804	30.2349	0	0	0	0	18.6932	0	1.9945	0	0	0.454501	4.28088	27.3475	0	4.68503	0	1.56143	0	0.4766	0	37.0953	38.6067	0	0	0.972584	0	0	0	0
ADRA2B	24.4266	14.4559	20.4552	31.0146	30.6801	23.2385	33.1143	35.5217	14.969	4.13972	55.0147	3.36142	0	43.841	0	32.9619	31.6581	15.0758	36.8742	41.8677	0	10.3701	30.6758	4.2619	16.0697	31.4319	67.255	0	47.9084	32.1557
ADRA2C	24.5154	23.9648	4.94532	11.4451	14.8097	14.7059	37.5387	19.7719	0	29.1295	0	43.0698	11.3865	38.7614	17.7889	11.5408	31.1146	37.5751	38.1944	34.6754	4.53985	32.7821	38.6302	7.27186	15.5215	15.8649	29.6504	34.7601	47.2792	64.2302
ADRB1	18.12	0	28.9069	0	29.2611	1.26045	0	20.1247	59.2834	23.1807	37.1917	24.3639	0	28.1346	4.83983	0	4.18111	15.9512	18.5456	56.1049	0	78.9196	3.65101	13.5885	0	32.4783	4.90616	14.3772	26.2276	0
ADRB2	17.4556	8.96407	25.7286	0	9.2436	0	1.11226	0	0	53.1017	58.2412	49.1846	22.4853	24.4081	6.06662	0	0	6.65823	0	0	2.38347	85.242	6.94887	29.2879	28.5982	0	16.8854	1.39651	0	70.2759
ADRB3	0.767619	4.58168	0	0	0	0	0	0	0	0	0	0.17855	0	0	1.73167	0.937492	0.817196	0.829915	0	0	1.31626	0	0	6.75055	1.52796	0	3.58967	0	0	0
ADRBK1	78.1289	73.5046	89.3066	78.6632	85.7367	71.124	95.9662	82.8796	62.6372	87.8985	63.6097	49.9039	62.6875	87.2201	83.73	78.5687	87.5339	72.9709	82.2377	90.037	81.1559	95.439	92.1895	78.1779	62.8844	78.644	47.6391	69.7016	86.2714	87.4193
ADRBK2	49.8449	56.628	54.611	35.1988	31.2158	28.6646	54.0477	37.3912	37.0214	50.764	61.1328	46.4205	46.4162	85.1303	27.7725	43.0496	57.6609	38.5113	59.4392	21.7677	86.1462	82.8686	62.6199	46.5177	43.951	32.8239	61.9156	61.8559	48.8849	45.0743
ADRM1	86.4193	91.0079	89.1418	75.0551	88.8948	91.6395	91.0994	89.9169	92.8006	91.106	81.7165	70.6958	82.1727	90.0223	91.6863	87.3609	93.7128	88.9606	91.3987	93.2522	82.05	93.5372	88.0519	81.7182	80.9497	88.5468	69.3732	88.7717	86.2003	75.3203
ADSL	86.523	84.7891	88.1415	88.4334	90.7225	92.4096	93.7909	88.3457	66.4787	87.0719	81.467	86.7551	89.6804	88.391	89.4152	83.7492	88.3899	81.6793	88.3879	83.0989	66.5087	96.1757	87.8793	90.9869	91.0465	90.8863	73.8549	92.4048	85.2627	92.9626
ADSS	89.6416	91.2654	94.9439	90.3585	92.2016	82.36	96.7774	93.9374	77.7171	89.8191	66.9428	90.5626	79.2926	85.1859	87.0638	91.9217	93.4181	81.5255	94.2633	95.2636	94.9605	90.7471	96.3361	91.1923	92.1481	94.7245	96.0322	91.5067	88.0399	89.0997
ADSSL1	51.1429	53.3157	53.664	54.0041	59.7642	22.5812	16.1146	50.7767	60.5819	44.934	63.8408	0	52.3526	35.3571	43.3929	64.6376	65.7124	83.1829	68.8581	74.436	6.66094	66.7887	13.6791	53.0306	64.7534	47.4161	19.0568	86.72	70.569	86.9615
AEBP1	6.47847	0	0	0.524203	0	0	0	0	10.152	0	0	0	0.872904	0	0	0.217234	0	6.40312	0	0.713927	0	0	0	4.14529	59.1066	0	38.9405	4.749	16.8692	45.1815
AEBP2	86.5392	93.1478	88.6884	85.3966	82.5705	79.8541	94.3027	76.1661	86.159	84.8337	94.5338	93.1208	87.5337	87.5442	70.9315	90.6982	90.3601	89.2634	89.2877	83.2707	94.7104	75.3319	89.8846	89.6096	89.5428	89.0555	86.0253	97.4212	87.752	62.6414
AEN	76.6196	75.4278	71.0958	85.3062	87.334	85.7795	90.0194	89.7109	67.4248	88.6106	54.6817	51.9744	78.5405	18.1655	76.459	86.934	90.1929	70.1793	79.5034	90.1747	84.7735	91.2788	89.6524	66.0899	85.8162	80.7885	32.9168	78.7166	88.2714	86.1488
AES	81.6937	87.2363	82.122	86.6059	78.9086	90.4492	92.2002	79.8403	79.9911	80.5425	81.9845	81.1037	84.3562	87.5799	83.6656	79.0665	81.2648	85.9702	78.2764	93.8965	86.8341	89.5639	88.6488	85.6758	76.0636	74.4182	11.8276	94.3826	84.9728	81.6688
AFAP1	52.2041	35.7637	39.8043	58.3218	62.0747	21.2357	60.1417	60.6275	61.3814	42.1853	0	15.7196	60.123	82.6922	13.2797	58.7936	54.3636	65.4945	44.619	51.2832	58.5457	51.1599	72.0061	62.0045	34.4702	44.2194	85.8746	80.2754	61.6445	75.8125
AFAP1L1	17.5849	17.1215	36.3374	4.92172	23.0021	0	0	36.3908	28.7702	50.191	54.651	4.28012	33.6632	0	14.7124	4.75138	18.7581	2.47609	14.0095	3.40276	0	0	0.565768	9.17093	63.437	0	65.718	0	0	23.6319
AFAP1L2	22.7262	0	35.9065	20.8228	26.2468	2.93309	41.4913	36.8275	7.60639	61.03	0	22.5621	0	46.923	0	17.2664	17.3378	18.3369	33.075	67.3639	18.6189	0	45.3237	11.6458	9.94258	40.9467	7.469	69.3832	0	0
AFARP1	49.4087	45.7998	25.5389	63.8507	47.8184	0	80.3934	60.9638	57.1091	71.4929	4.99503	29.9763	44.9909	59.5019	23.311	38.3814	67.0586	47.9165	33.9745	60.4623	16.9419	63.3294	79.5198	59.9223	70.2257	63.7334	56.6204	44.9157	57.4506	56.6565
AFF1	69.1909	86.9638	77.0555	55.438	68.0565	55.1576	60.4435	68.2834	62.4264	62.1666	73.4498	81.8573	71.226	55.6148	48.4258	70.1201	58.2754	80.3468	65.0559	59.5063	83.8781	79.9324	66.367	77.9878	78.908	65.6544	86.1864	76.7504	63.3918	67.6093
AFF2	9.50289	14.6604	0	0	3.02144	7.1659	0.246308	0.502902	0	0	0	0	30.3562	60.2957	3.25821	0.963137	39.3381	1.64131	17.4702	0	0	0	0.288207	9.18029	20.6493	6.77887	26.1342	16.8982	0	16.7348
AFF3	18.433	24.9794	0	7.83016	0	1.51194	0	0	32.4349	0	0	0	38.1672	68.9388	36.9293	0	0	36.3735	10.7343	0	38.4445	39.7236	0	30.3434	48.4329	0	20.1923	11.6734	26.2288	61.6183
AFF4	77.747	88.3405	77.3748	80.2372	69.2521	84.5446	70.2694	77.6972	88.3488	60.2456	86.9524	77.6202	84.7031	87.8481	65.7804	83.4848	75.2869	81.1697	86.5117	67.4808	85.7111	67.0049	71.255	88.1554	88.6893	68.3946	71.5147	90.8661	79.8754	50.048
AFG3L1	78.1037	75.759	82.9431	83.4205	83.5857	82.953	91.4496	76.548	59.9499	83.9424	71.2487	49.2074	65.3639	88.4029	80.5413	77.8894	84.987	85.2459	82.011	88.6502	84.0587	83.1532	88.6765	79.8924	82.7418	86.8214	66.5297	75.4003	77.4567	46.1781
AFG3L2	89.6108	89.1281	91.8395	91.5727	92.1319	93.2599	75.3472	92.3775	88.4264	93.0512	90.2458	91.7148	81.0215	97.0297	81.9741	93.4631	92.1334	90.7351	84.5988	94.3864	91.2142	97.1417	80.3534	93.851	88.6813	91.5108	88.7417	77.1824	89.4785	96.1215
AFM	1.39318	1.0639	2.23236	1.27683	1.15994	0	1.49624	0.751902	0.746961	1.48457	0	6.38555	0	1.08275	0	1.78746	1.20049	1.00201	1.64343	5.17541	1.74325	1.0015	0.991811	2.24528	1.29994	1.34247	0	1.20914	0.997265	1.08171
AFMID	77.5915	48.1435	90.7625	80.2558	89.9346	49.976	92.6306	90.122	57.7834	87.9241	0.0760555	84.718	77.0848	80.3388	84.6061	88.5117	87.0846	89.063	90.5893	90.4862	68.8384	91.9404	90.7834	72.0309	91.0756	87.8521	12.7379	93.6114	84.6147	96.5781
AFP	2.55022	0	1.95154	0	2.64076	1.52818	8.00501	0.741637	0	6.26185	0	10.8352	3.98512	0	0.24377	1.05682	8.48098	0	2.18995	5.40783	4.67355	6.084	6.27418	0.298201	1.28682	0.639342	0	0.565219	0.80641	0
AFTPH	89.4904	95.0947	92.2232	93.9433	95.4192	95.853	95.8408	93.4332	86.7206	94.7411	61.0673	93.7368	84.629	93.6258	84.2799	96.7605	94.4058	88.6234	95.4295	95.2366	87.4976	96.2234	96.3636	91.3949	78.9466	95.5985	79.7006	95.5393	73.5166	69.3777
AG2	14.099	6.38955	0	1.85311	0	0.0191123	12.8181	1.15945	62.4724	10.0258	0	0	0	73.5969	0	4.42126	0	0	0	10.1588	0	6.39309	12.9313	26.4465	60.1798	0.440555	0	0	36.2973	83.2678
AGA	76.3347	47.7601	81.9692	90.4636	74.6959	70.3076	85.4017	78.3612	64.0374	88.6939	55.848	94.6565	88.3023	62.759	67.0849	82.5066	82.6337	65.2912	74.5461	91.8886	59.0875	94.2878	84.3792	67.0858	82.5453	79.9384	71.6591	87.7089	66.7519	73.0548
AGAP1	79.5058	89.724	86.0128	91.453	80.2288	71.3357	88.5864	71.1386	69.8436	64.3199	43.2731	67.8632	72.8876	57.5536	82.6004	87.8499	87.403	81.4108	89.5918	90.6603	85.224	85.7138	83.6325	78.5872	85.8223	85.7362	91.6306	85.0495	83.9536	66.5824
AGAP11	24.4338	10.01	31.9095	10.5795	19.5395	10.2954	37.3911	34.9009	12.3537	58.6602	4.70268	7.16522	23.3161	32.7659	0	3.0758	29.3882	35.1935	47.9775	21.9603	40.414	35.6423	15.6051	21.0988	26.8869	22.2272	40.6141	48.0376	23.8645	3.0053
AGAP2	12.9789	4.37695	42.1477	17.9637	10.2176	12.1081	0	21.9938	4.15173	19.6859	24.241	0	2.81775	63.7979	22.7229	3.39978	9.166	24.3444	0	10.966	31.6743	0	0	11.5253	0	15.0063	0	0	5.10332	18.9788
AGAP3	82.3039	70.9223	88.2014	85.8932	82.9545	89.0805	86.9975	82.9764	87.2265	91.6045	58.5182	57.7368	70.4109	93.536	92.8347	85.3063	81.5031	94.0029	85.5904	92.7022	87.1879	91.7795	84.9622	78.7327	84.651	89.7339	22.6501	90.8992	86.627	91.5907
AGAP4	74.7415	76.3283	80.9377	78.3299	85.2227	85.1606	88.0374	78.7109	68.6532	71.8033	64.3159	33.4464	49.3268	86.1206	84.9032	75.5223	71.2094	91.0485	85.8959	83.8623	79.5927	86.2048	82.4253	84.5143	71.6218	82.6977	63.8185	75.0518	82.4848	20.2553
AGAP5	68.4176	77.0699	81.662	70.9372	68.5877	74.2565	84.1191	67.9047	65.6919	66.6162	33.3291	34.6166	60.9923	83.9229	72.3637	73.1877	67.2062	89.8789	73.2041	85.5068	77.6393	79.902	69.5823	74.7426	66.9329	77.3179	65.3479	65.4993	75.3274	0.764796
AGAP6	70.5275	71.9184	77.9364	78.6473	82.404	85.2753	83.702	79.3977	61.4576	68.4034	68.1583	27.4261	45.3677	85.8859	80.69	70.7306	69.7416	77.9882	79.8618	80.9837	78.2694	75.5931	78.1904	75.9786	68.4281	76.728	50.3673	63.8833	82.471	19.4125
AGAP7	54.1164	51.369	60.2925	60.4689	67.809	48.1914	70.3017	65.9676	67.4134	43.2038	32.9071	17.2257	31.7746	63.5777	68.678	60.6818	59.7027	61.7765	46.6123	61.0243	72.4237	65.4534	44.5731	63.7672	50.3589	62.3642	35.0548	52.6179	53.8251	29.9602
AGAP8	61.7564	64.0414	70.5402	67.0809	66.4269	67.5465	75.1486	69.9088	45.8678	56.2622	42.2386	24.8552	42.853	74.8097	64.6724	57.1664	62.3786	71.7884	78.0789	71.8987	74.3577	71.6999	69.0767	64.8373	58.6798	75.4033	63.2352	62.9961	62.5778	14.5085
AGBL1	2.01599	0.667751	1.6807	1.70925	0.337518	0.761666	1.18317	0	0	0.799499	1.98827	1.28662	0.932846	0	0.986397	0	0	0.826812	1.72676	5.25619	0	2.82589	0.0673652	3.70257	7.22847	5.8074	10.6638	0.812979	7.21172	0
AGBL2	43.7314	10.6593	59.2479	47.4882	50.9739	73.1197	71.4612	44.0271	18.3312	51.2965	19.8463	27.8187	37.5929	17.4031	43.8631	25.8636	45.454	73.2438	55.1546	75.7456	39.7625	31.6943	51.2807	54.628	51.1501	43.1649	3.21347	61.3688	15.8082	67.5488
AGBL3	50.315	10.4528	56.6569	42.7086	53.4415	68.1925	63.4622	26.8995	74.8919	30.0225	3.74322	8.63473	58.7164	68.5721	71.3905	44.1789	32.7076	79.3994	69.5397	44.2257	61.3464	76.4712	16.7755	72.4584	66.8117	32.8043	29.5736	88.2576	60.8195	45.9808
AGBL4	21.6995	44.868	8.60666	49.5631	2.30754	11.2842	9.20772	12.9782	26.1573	2.60338	1.68121	48.4033	34.7517	5.46341	0	15.8804	12.2463	10.1048	25.4385	11.1115	76.7861	24.1717	0	25.4018	25.2293	3.95993	67.9268	6.94356	40.1086	26.0995
AGBL5	88.5975	79.5214	92.0371	92.2642	91.3152	84.0694	93.8847	89.3128	93.9715	91.1748	51.2142	94.018	96.9901	92.6976	87.6923	92.612	89.2531	92.7367	90.1778	95.0952	87.4798	97.9586	90.7916	85.2678	91.8078	89.4319	64.5186	95.0717	85.7547	91.2067
AGER	46.6531	60.9786	61.381	46.0877	59.2137	57.7094	68.1419	30.9789	60.1811	43.1274	20.0488	9.39323	34.1809	70.8252	59.3663	0	0	10.6679	76.9489	62.8509	55.9442	44.2442	54.8275	66.7252	44.9354	71.729	39.6577	49.0999	51.0977	42.5973
AGFG1	84.6955	89.6303	68.8885	78.7817	76.4744	94.4742	97.1639	94.259	90.3641	84.3165	69.8594	84.7428	88.2776	86.7967	84.0792	85.3926	83.409	79.1512	94.2231	88.5992	91.7524	82.1778	95.0158	66.7636	85.0799	91.6689	94.4197	82.9949	76.5336	70.8799
AGFG2	73.1957	80.7188	75.1543	68.4351	72.5867	89.394	76.6257	68.6623	77.5179	63.6831	56.2325	67.0629	67.2207	80.381	86.5336	77.309	72.5882	54.6507	73.6781	88.759	83.7551	91.7679	83.4306	61.1977	68.3788	76.0615	51.1479	88.6203	41.2969	79.826
AGGF1	89.5378	91.5376	95.5533	92.5598	92.4829	97.6499	97.3248	95.2421	93.6473	83.2954	87.2919	91.2726	94.5336	93.4096	91.6748	93.1168	91.4356	96.4535	94.9964	72.345	95.9688	92.7641	93.669	91.6932	88.6842	86.5366	66.159	90.414	86.8556	58.0302
AGK	90.7469	85.0496	94.1966	93.843	89.1565	84.1088	93.516	81.6021	96.5997	93.2842	97.029	93.1791	87.3406	94.9619	78.082	93.0276	94.7778	81.7283	94.7803	92.684	97.351	93.8531	95.6314	92.5275	91.0079	90.7515	86.0771	82.1521	92.6721	90.6889
AGL	73.9462	83.4724	86.4407	57.49	68.7877	40.0033	74.8	82.7125	90.2385	59.2389	91.0306	89.4684	84.3079	74.6534	43.4238	83.0583	92.1848	82.7047	92.607	59.3854	82.0008	77.755	77.2305	77.0065	80.972	86.5794	64.6464	57.8533	64.4962	39.8918
AGMAT	39.3115	32.6248	66.3008	48.1883	63.1401	13.304	86.6293	32.9549	0	66.543	0	39.5696	2.22691	9.20207	56.699	31.0471	38.2244	28.4756	71.9269	63.6952	26.7252	67.5986	87.5882	8.22588	29.0122	55.6727	0	20.8224	35.2908	58.3461
AGPAT1	87.5356	93.7873	81.2131	95.7817	72.616	93.0186	83.3003	75.5084	96.1392	73.1632	75.4184	95.7172	93.7945	96.535	91.3404	91.5149	79.7232	96.4205	85.9869	92.6121	89.333	88.3019	88.3495	92.2351	89.7188	80.4903	69.8343	91.1116	95.4502	90.1173
AGPAT2	69.2852	69.2457	73.7786	44.1349	80.1441	64.8633	85.6264	78.4032	30.3953	82.6324	61.7993	76.857	59.1386	51.8612	58.1298	78.8843	67.9216	80.5175	63.5297	81.6387	21.4684	85.1118	81.5249	58.376	72.5073	81.2809	75.9476	88.2755	76.287	78.9904
AGPAT3	81.7447	88.0656	92.2082	94.2921	81.0241	89.9319	89.2953	89.1505	76.4106	68.8687	89.7388	91.3231	69.5005	94.6851	90.7671	85.2069	72.974	77.1352	78.0583	92.1609	82.6184	96.7331	90.3703	79.9221	80.8027	91.5931	0	95.4081	76.5532	65.797
AGPAT4	37.9991	65.3637	18.8062	15.5647	44.2075	35.9775	11.4481	32.2271	60.08	51.7496	0	64.0123	73.3125	88.714	20.7998	17.6536	32.4192	60.3866	50.0135	25.1521	85.4647	0	5.52495	49.5534	21.8168	27.0336	61.5232	0	83.168	0
AGPAT5	81.1766	75.552	88.5364	86.4285	83.5533	73.5472	88.3493	82.9413	94.1404	86.4788	47.3542	78.8016	88.4902	95.9332	58.7531	78.1514	87.4414	66.22	83.4868	88.258	87.777	84.2117	81.3319	88.7134	84.5322	78.2352	81.7274	80.1137	81.0759	73.9867
AGPAT6	83.8688	92.1512	89.1758	81.3987	83.18	84.4999	89.2467	81.1817	72.4769	82.1823	53.8437	92.8521	85.6403	87.9284	84.7851	87.5337	76.1516	94.124	90.184	90.7484	87.2162	91.203	92.3204	73.9314	87.2069	93.3727	61.3719	95.0394	84.9274	66.3202
AGPAT9	25.8151	12.3044	17.237	10.501	45.3624	4.19194	26.6679	50.5746	1.40433	30.1389	76.6161	41.6238	13.5568	0	26.0678	45.3751	43.4366	16.3486	26.8553	68.5065	10.0375	0	37.6807	20.2263	17.3733	43.7688	6.36984	34.1582	14.7282	7.52653
AGPHD1	71.5089	76.0172	84.2403	68.5182	81.2663	48.8853	89.3644	82.955	27.1802	70.966	36.4584	74.8205	76.9309	54.7172	79.6983	78.7586	78.4561	78.4671	70.9363	87.4928	70.1276	95.5438	82.2493	58.9591	81.8436	85.7039	46.6569	60.4605	73.7783	72.307
AGPS	81.035	90.3366	86.1193	66.6609	88.5364	93.4488	92.3326	87.3801	87.1465	84.8374	53.3962	72.3765	90.0531	91.7274	87.9598	83.682	90.0541	83.1614	85.6644	78.9579	89.5095	29.4003	90.3114	88.6498	87.0659	90.1958	48.6683	79.8655	75.7084	76.8074
AGR2	13.7938	0	25.8948	0	7.77077	0.0176976	46.0533	0	0	20.5092	0	1.60356	0	1.22418	0.667046	47.1546	18.1365	2.49704	17.5105	47.8702	0.493029	65.6503	44.6475	1.39223	2.32471	20.5649	0	27.508	0	0.530198
AGR3	5.37836	1.05092	3.13237	0.545418	2.72573	1.62749	22.471	0	0	3.76853	0	2.804	0.182825	0.241561	0.846295	0	0	2.63199	18.1769	49.856	0.782323	11.8095	4.39231	1.96808	1.26693	25.1427	0.0542944	0	0	0.495337
AGRN	59.446	12.4575	82.5478	63.017	66.6706	53.9793	72.5315	70.8895	20.2115	66.0373	26.4817	59.12	74.077	69.0095	57.9954	70.9559	58.0875	73.2634	80.7551	63.3139	9.74519	84.3908	68.8492	49.169	71.8633	73.5902	0	88.2785	56.7906	79.8569
AGRP	4.95638	24.8672	8.9405	6.05902	0.613463	3.90773	1.15086	11.2884	0	1.43507	5.75485	13.9441	0	18.8483	8.22395	0	0	11.0421	1.61772	0	0	4.15073	0.257164	4.393	4.80323	10.4246	0	0	2.01305	0
AGT	14.8734	9.24788	0	22.8734	0	40.3765	44.4548	0	54.0434	0	0	0	50.3934	55.1906	81.1687	11.9491	1.98909	0	7.36838	1.76826	0	3.74689	31.2669	2.99216	5.18991	0	0	7.30766	0	0
AGTPBP1	70.9493	68.475	70.6107	63.5125	82.4228	49.5317	89.4885	81.0916	65.543	79.7938	33.0036	66.9217	75.7939	84.3701	61.9014	47.7747	64.2506	65.6863	90.2585	69.3079	80.2629	74.1609	86.9815	66.0955	82.4087	80.5832	60.2734	72.5225	84.7017	59.8006
AGTR1	5.62726	40.599	0	0	0	12.0284	0	0	16.497	0	0	0	0	0	48.7416	0	0	7.86448	0	0	0	37.4602	0	0	0	0	0	0	0	0
AGTRAP	66.9568	66.9849	64.3236	80.8523	58.5441	34.8519	81.5644	56.6291	57.3458	73.9365	33.2941	72.0442	80.5214	34.3693	72.2532	80.5525	65.023	67.5998	79.6651	78.0008	45.5803	90.0377	81.7075	37.3337	70.8014	80.4959	59.5168	90.727	76.0585	71.1328
AGXT	5.41619	10.262	2.47578	0.598884	4.32074	0	36.7119	4.46745	0.130678	5.08997	0	10.4572	2.5881	1.17455	17.7452	2.67806	2.67721	1.54084	2.3287	16.7452	0.444283	2.89011	6.57826	3.46403	3.44521	15.1763	0	1.61423	0	1.46462
AGXT2	1.41767	1.59316	1.67397	3.06933	0.991443	0	1.9881	1.43279	1.24286	1.42965	0	0	0	1.30312	3.13602	2.15656	1.17662	0.905006	1.3164	2.82281	1.44158	1.48854	1.33127	1.39559	1.92166	2.71259	0	3.49797	0	1.08529
AGXT2L1	5.49608	3.0984	2.84121	10.5472	3.03312	0	0.519973	1.17462	0	0.965076	0	8.17966	17.7884	48.3993	0	3.90711	2.26845	0	6.91439	11.9582	1.23989	9.45313	1.24721	6.5122	9.46504	1.67345	0	0	8.20025	0
AGXT2L2	70.1796	74.5191	70.0436	57.8893	76.4505	78.3221	71.8292	69.6748	69.0973	71.511	80.9107	37.0878	88.0538	69.8083	63.9705	67.2418	63.8942	89.814	79.8678	87.2311	78.5208	89.6119	75.9264	60.7579	63.2149	78.4104	11.8452	81.1519	64.9727	63.5784
AHCTF1	88.3791	90.2845	92.9332	92.3696	91.6352	91.8965	95.9206	93.3261	83.8754	92.1618	83.8331	82.7707	78.1084	89.0926	90.5704	94.1255	93.1753	90.0799	94.2996	91.26	90.5788	79.9761	92.1041	89.6432	86.7411	92.8083	93.0555	86.4381	93.5893	46.3413
AHCY	88.2567	91.0336	89.903	84.9121	91.0784	80.1414	86.4406	91.0587	89.6086	88.2686	58.1759	89.9131	86.7689	90.0101	88.2537	84.1933	83.4004	94.9196	89.0938	93.7223	93.1353	95.5251	88.2575	90.2506	86.1349	88.3339	95.2151	96.5302	84.4944	90.6724
AHCYL1	83.4647	90.0589	91.7563	90.197	89.5864	88.6606	92.8661	85.688	76.3053	83.0782	75.4525	95.5612	78.2263	54.266	82.2703	94.4272	88.8268	92.7998	88.0371	67.4298	60.9469	82.2615	91.2796	83.4146	91.1193	92.6923	71.4957	97.2581	81.3328	63.1814
AHCYL2	64.4778	81.6919	84.1535	82.9948	65.7344	65.1363	30.2123	46.5461	71.8425	60.2131	74.0302	73.4636	74.3255	84.3916	59.1619	37.3368	19.2417	56.1105	71.0391	73.1419	90.8476	78.2732	29.8564	67.3676	65.6866	47.8501	75.0626	52.7848	85.0159	66.345
AHDC1	70.5831	90.7616	82.667	72.1107	73.8458	57.7726	49.8756	68.7848	52.3295	84.0262	34.8699	53.3046	81.1555	87.3335	66.719	71.8319	72.3221	83.9792	79.547	86.6606	79.8694	39.2348	49.84	85.9205	81.0579	58.1274	58.2665	89.1257	80.4135	75.1577
AHI1	77.886	89.7926	78.0286	88.7531	76.8265	77.5012	92.7645	56.3126	77.6248	70.1555	33.2462	86.4514	80.373	90.6764	74.3797	88.8847	69.0392	79.4704	88.7626	70.0727	90.6772	86.0536	90.178	85.4324	76.484	84.6243	59.5746	94.9171	88.8861	32.75
AHNAK	45.6267	44.5606	47.9249	23.9449	67.354	47.92	24.7342	64.4393	25.7224	55.5673	64.2612	53.1675	58.9711	47.1515	48.8166	3.91962	40.5148	85.0061	55.7361	49.5255	12.2631	37.5417	23.0496	70.4612	50.0165	33.2884	33.2225	56.424	28.7863	68.8845
AHNAK2	17.0084	0	0	24.5167	42.7405	8.89495	10.4058	21.8911	0	59.6754	0	0	6.67113	6.78533	2.07861	18.4931	23.5281	59.6073	28.2108	0	0	0	1.80763	51.2265	26.7203	1.28718	42.9025	4.43529	41.5159	9.84957
AHR	39.3201	48.4172	73.707	24.659	57.5053	22.4391	74.2312	71.5379	3.9527	54.8095	50.7192	33.0241	37.9	11.9371	54.5898	50.529	64.2943	34.9498	65.085	63.1911	0	0	72.328	15.7808	40.481	62.7662	5.2587	46.1913	0	0
AHRR	38.6614	0	42.2207	49.4457	43.8792	42.2148	39.1001	44.2885	59.0216	44.5523	53.502	16.459	31.6369	53.8234	20.4977	28.3901	54.5968	51.2823	32.5762	41.9143	49.1943	62.4591	33.3233	14.6027	44.9397	51.9069	0	52.6261	0	62.7274
AHSA1	91.342	92.4814	93.3528	89.1309	93.6202	88.6171	95.1953	91.2509	91.6494	93.0744	85.5819	89.3108	90.1767	96.7704	91.3327	92.4182	93.6134	88.1662	92.3829	96.6449	91.8316	96.4979	93.1875	87.5283	92.8033	93.4139	69.7917	93.3492	92.6184	93.1262
AHSA2	65.5077	67.9135	73.587	69.4493	80.6901	81.4332	76.7956	77.9775	55.7991	57.5627	66.6006	21.5454	47.7709	69.6282	78.0534	60.6414	63.7687	81.8678	74.313	77.5133	76.7667	66.5941	72.4454	77.4962	61.8186	80.7825	20.0136	78.0621	66.9396	15.8937
AHSG	5.39571	1.71995	3.40997	1.87026	8.79253	0	15.977	2.8208	0	20.0183	0	1.71979	0	13.6721	20.6002	4.64755	3.52775	3.03569	6.60429	28.3582	1.40548	2.46295	0.34252	3.46291	2.89123	2.32963	0	3.38638	0	3.4201
AHSP	1.83072	0	0	0.344431	0.103304	0	1.11417	2.34016	0	2.92634	0.393231	1.55092	0.519456	0	1.22815	0	0.103567	3.85632	0	0	0	0.606264	0	2.05259	1.35145	6.84157	12.6215	11.863	1.73947	1.53481
AICDA	0.6011	0.282596	0.40424	0.156829	0	3.78156	0	0	1.28791	0.919251	0	0	8.85531	0	0	0	0	0	0	0	0.786081	0	0	0	0.958112	0	0	0	0	0
AIDA	81.736	81.2324	75.8143	87.5199	87.1023	92.6875	91.349	83.8347	82.4016	80.1457	38.9185	60.4855	80.4714	77.3117	90.18	89.4711	83.8282	89.734	86.6325	86.9819	84.5845	69.7473	88.7128	87.4668	86.0454	82.0958	79.5436	82.3672	86.7837	76.895
AIF1	1.81019	0	0	8.3099	0	0	0	0	0	5.05643	0	8.90666	0	0	2.80435	2.16561	0.687642	17.7614	0	3.65479	0	1.12894	0	0	0	0.21718	0	1.80271	0	0
AIF1L	42.3363	56.1316	33.5793	27.9301	62.6865	5.44488	4.44593	43.5861	75.928	51.56	0	41.375	68.7818	83.4885	0	52.3186	47.4477	25.1632	72.2373	22.3906	7.18438	77.8173	13.6171	0	59.6536	16.7949	85.7568	43.6478	64.7498	84.0364
AIFM1	86.1874	84.9085	95.464	90.8853	86.9868	57.5089	93.3651	92.4912	92.3239	93.7519	89.8959	83.9856	74.3573	93.7688	70.8583	89.7852	94.7557	89.0504	85.4661	94.3613	80.2999	96.1946	92.7802	85.684	92.8911	90.5445	86.9355	71.7367	76.6747	71.7236
AIFM2	76.4434	70.4562	75.5826	53.4009	78.5451	88.5543	92.7362	82.4085	63.8425	81.2606	80.3209	80.5898	76.6983	86.8482	85.0064	83.9546	77.6342	72.1057	68.0196	94.1073	54.6801	51.92	94.6776	63.5841	77.7454	88.2168	59.946	87.5814	77.1248	69.3113
AIFM3	42.5848	8.41648	34.0451	60.6942	55.3223	53.8426	49.3786	54.6486	0	46.3366	39.5235	43.8256	40.7095	1.72849	50.2025	46.1502	61.598	42.384	51.4293	60.3485	38.8719	47.8046	70.6794	32.6571	48.8195	45.6666	16.1802	56.9603	6.97725	69.7595
AIG1	80.6632	80.8928	83.0886	79.4217	88.7361	37.8781	93.7981	89.4873	77.9975	89.5223	49.6881	89.7906	91.1364	88.2287	81.3859	78.8189	80.7664	83.8057	86.3707	90.8343	86.9253	96.37	89.3408	79.3471	70.2706	85.9037	18.5589	97.4418	87.2058	86.2217
AIM1	33.654	0	59.2975	32.6496	61.8692	5.21995	69.7342	65.4855	0	71.4742	34.2858	65.0245	67.1506	0	9.41989	17.9807	65.835	17.353	31.9768	22.7495	2.90727	86.971	66.1929	0	0	39.9551	29.8438	52.59	0	0
AIM1L	27.8637	31.885	56.8913	13.4134	26.2774	14.6221	69.4643	38.278	0	65.4752	0	3.96258	21.8006	0	41.222	30.0727	54.1186	32.2989	65.2961	36.8109	0	0	77.0253	16.9661	1.95946	47.2677	49.9194	11.4626	1.55731	0
AIM2	1.13863	0	0.353284	0	0	0	0	0	0	3.97913	0	0	0	23.4476	0	0	5.2403	0	0	0	0	0	0	0	0	0	0	0	0	0
AIMP1	93.5398	92.555	97.4353	93.2862	94.1281	77.2771	97.2893	97.0602	93.0497	95.9134	97.75	97.9672	96.679	93.0753	92.0808	94.7976	92.6932	93.9401	88.2546	98.419	94.8522	98.7651	97.7578	94.2446	92.8052	95.9626	89.4782	99.0638	93.0023	73.0711
AIMP2	89.0525	85.03	80.4475	87.977	89.1833	91.8243	95.1971	89.8327	94.1404	91.6304	93.3644	92.0234	88.6118	92.5107	87.0189	83.8862	88.8766	90.3296	91.55	95.8583	84.0949	94.294	93.4139	80.2121	89.8235	91.2938	91.3797	83.4802	79.2488	85.9887
AIP	82.257	83.363	88.3842	78.5435	84.7834	64.836	91.769	73.5717	83.681	78.078	84.8702	73.3575	83.8095	93.3753	82.3618	86.5814	77.505	87.5017	85.1528	93.4846	88.2936	81.9878	84.4189	82.6176	78.9024	72.441	65.5556	90.5097	83.4505	82.2667
AIPL1	2.70306	0	1.73416	0.749776	0	0	0.122088	0	0	4.40012	0.721501	1.41125	1.5892	0	0.81442	0.351545	0.913047	1.58709	10.0268	3.71128	0.987825	0.723481	0	2.7148	1.78599	0.947818	42.3768	0.71976	0	0
AIRE	2.60727	0	1.2176	0.979226	0.0461875	2.21342	6.9893	1.3577	0	0	0	3.32247	7.38724	20.1789	2.41004	1.60328	0.817437	0.102314	7.40482	5.5479	5.06284	0	0.992174	2.62478	0.273633	2.56348	0	0	0	2.51606
AJAP1	7.13688	3.40328	0	2.55582	0	0	0	5.51818	0	11.4363	0	31.1762	35.1172	63.7594	0	0	3.26737	3.24293	3.35937	0	0.850618	0	0	3.2176	1.02531	0	0	26.317	0	12.7229
AK1	67.6741	72.7388	55.2553	80.6059	77.8546	55.8347	73.7518	79.3759	59.7473	65.6763	73.1123	71.8522	70.5909	85.3592	75.2773	39.6817	35.9007	62.4418	77.1573	87.8025	82.006	61.4135	74.3607	43.8267	79.1608	80.254	7.81703	80.3258	75.8955	77.4729
AK2	84.7925	86.6886	92.4483	86.5253	88.1229	83.9586	94.0154	91.6129	78.5474	86.1541	75.1273	91.5158	81.8192	56.1193	80.008	91.313	84.3013	86.5642	78.5237	96.3309	74.5198	96.0387	91.172	80.9438	92.5109	89.4707	56.3466	89.8103	87.6344	90.8384
AK3	75.5694	87.8083	85.6604	64.0567	78.6939	54.5612	90.4651	81.6729	73.3589	68.7113	57.6529	88.1121	65.4822	89.6436	48.0668	75.0737	69.2237	83.385	80.1617	80.0434	87.8952	87.9318	88.0362	82.6991	70.8336	87.5411	35.1856	88.7804	67.9692	72.8062
AK3L1	50.2709	34.8981	26.626	52.177	72.7772	0	66.7893	73.0233	72.6912	74.5413	0	40.4281	40.0471	33.885	55.517	20.0057	62.0563	81.3245	72.4205	41.5202	17.6165	78.0143	88.5813	57.9087	63.0983	59.6703	16.8406	58.0227	74.2322	23.1431
AK5	4.88286	0	6.50277	0	1.9463	4.77009	0	0	0	0.0684652	0	12.6017	0	1.57236	0.606267	1.69126	1.41519	0	0	21.5939	27.5492	31.951	0	1.19895	17.2147	1.12326	9.47008	0.327583	0	0
AK7	36.467	39.4675	39.0103	39.9335	39.3816	22.9491	52.5096	55.6432	0	42.9053	0	53.1426	57.7481	0	36.3809	21.4867	23.7668	41.5335	58.1819	79.2787	32.7168	48.5706	53.7985	20.7822	24.0054	62.4444	46.0607	18.331	4.1697	43.3456
AKAP1	87.2044	81.804	90.0106	84.5221	88.4221	77.4474	95.7267	72.6238	93.3808	79.043	94.5121	94.4858	91.2131	94.5809	89.6156	91.5446	91.9183	90.3527	91.7794	91.1208	94.483	95.9451	94.6028	57.2295	91.136	93.4159	64.1312	80.1243	79.0134	94.7439
AKAP10	68.4365	85.7906	79.3574	71.3325	68.9042	71.6445	73.6648	83.7105	85.3392	65.6989	66.2429	75.6532	82.5813	82.2407	32.4894	82.3454	82.9374	73.9154	81.1104	44.3216	73.4197	54.3564	58.4476	62.0133	72.4339	71.9241	77.6923	51.4822	34.538	39.0697
AKAP11	72.769	90.9059	79.7243	60.4304	70.5847	70.6092	83.7439	76.9996	80.7103	55.3273	59.2547	76.0159	75.3504	90.5242	43.6043	63.3358	68.0909	76.2184	82.7836	69.0858	84.6886	54.1322	82.219	88.5586	69.0635	74.8442	69.648	88.6346	71.2473	53.9652
AKAP12	15.7695	22.3154	5.9011	0	3.68738	15.6161	0	0.432227	39.9724	0	0	29.046	60.8151	27.7641	2.67499	6.38388	0	12.7551	23.6939	0	0	0	0	27.0996	27.6216	0	58.6736	11.8888	47.475	33.4983
AKAP13	57.1033	59.3821	57.8034	48.2149	64.4611	65.9782	43.1497	55.4219	49.6619	45.3089	65.0158	41.262	82.3327	73.281	46.6402	37.8215	37.8826	60.0308	55.0914	48.8784	75.3335	57.6823	39.4931	64.37	60.13	58.0047	54.0307	79.7259	59.74	69.8656
AKAP14	3.36231	8.26843	1.80647	4.48181	1.74881	3.67575	6.22548	1.98455	0	1.85719	7.46035	4.65018	2.57328	0	5.00761	0	0	1.68065	12.7546	5.18963	5.20103	3.77981	7.90793	4.24976	1.15814	2.75006	0	2.62	0	0.475374
AKAP2	10.0096	0.758723	0	0	0	0	10.499	0	2.69609	0	61.0787	22.7631	0	0	0	0	0	0.681887	11.4906	0	4.28199	0	0	24.3767	32.7362	0	37.6222	0	0	81.2929
AKAP3	44.6084	33.3338	52.9822	46.763	58.6183	26.7912	27.7633	37.9499	65.8056	45.0661	16.7822	66.3896	53.0193	84.9931	8.0616	31.6236	42.3099	49.7181	62.1648	32.3013	33.3198	69.823	35.5033	51.7501	53.8142	43.7612	24.3557	28.3092	59.6427	50.926
AKAP4	2.37854	9.66194	0.768991	1.13286	1.3883	0.424746	5.56872	1.45939	0.920066	1.33727	0	9.78184	0	1.73536	0.829116	0.926831	0.361174	0	4.54151	6.11505	0	0.724873	6.46451	4.30802	1.61591	7.6893	0	0	0	1.22175
AKAP5	29.89	54.2198	29.1215	46.4817	24.6623	30.2506	20.3104	9.24337	56.7766	1.74946	0	45.8722	47.8122	37.7204	33.385	21.8915	11.5826	29.5854	40.1695	43.1924	41.4121	40.8546	17.5824	21.5478	3.96916	18.8365	50.338	43.0631	45.1807	-2.77556e-17
AKAP6	33.4606	48.2463	8.4656	11.9401	30.3232	39.1716	7.64474	13.7499	70.1769	0	77.8762	45.8592	74.6998	86.879	26.4934	37.2918	27.2709	39.8982	53.9933	4.49009	62.4561	7.06758	20.0915	23.1368	6.64391	5.00614	11.6379	82.4498	1.34197	46.056
AKAP7	57.4255	75.5382	48.4999	50.5406	38.9747	51.8114	52.8662	33.2434	54.1424	28.7037	69.6002	87.9237	87.2991	91.6902	52.7197	27.3669	51.4204	80.3924	77.569	0	50.067	60.0673	41.6317	85.8446	67.1292	50.7085	67.6849	81.0117	15.2894	85.6045
AKAP8	91.0176	92.7027	95.4596	91.7425	92.7631	87.2336	96.557	94.4555	93.7945	92.6568	90.9084	56.9157	86.9755	95.5813	90.4117	93.6537	93.8281	94.9208	92.1906	96.1271	90.9619	93.4551	94.5479	93.4345	96.0877	95.8358	90.5315	85.7698	84.0815	85.9277
AKAP8L	88.7819	86.0685	89.9078	85.082	93.1625	89.2938	93.2398	86.1099	84.1748	88.6413	93.8569	73.7409	82.6015	95.9701	88.2438	88.5544	90.809	90.9357	87.4597	93.8248	93.4525	87.8561	91.5539	92.0076	91.5733	93.5935	86.2526	90.5957	84.5502	81.5637
AKAP9	74.6748	82.3923	89.684	74.582	78.5432	62.2578	68.6267	63.7385	73.6817	56.4429	79.0702	87.7815	68.3063	89.068	40.254	78.3899	76.5461	87.1591	85.0202	71.7434	89.7203	73.502	68.4242	83.1869	76.3369	80.8192	81.3022	85.7313	72.4602	40.799
AKD1	70.3937	75.1326	78.3881	81.8704	70.2326	60.6543	88.3384	52.894	73.3959	70.5667	45.7523	84.4718	81.6625	84.9307	72.1235	68.9973	43.4839	71.443	80.8949	71.1953	89.592	84.9098	86.7049	78.9016	71.3087	84.1367	0.282769	74.8952	59.2217	55.0363
AKIRIN1	80.4016	87.6182	80.3176	81.6407	78.4318	65.1951	88.2436	84.4043	95.8457	91.5643	60.9531	86.8178	61.9958	74.3578	66.1233	89.9346	86.6495	74.5626	83.0903	76.1297	82.5479	78.5119	85.6708	91.9623	89.0776	93.3034	85.1325	67.0681	90.3616	54.1348
AKIRIN2	84.6118	83.2602	80.1002	85.0695	87.5865	62.4646	92.7507	88.4904	87.5181	94.2578	87.8	85.5621	84.0207	97.2402	87.9866	75.9162	90.9288	73.4319	88.8968	75.5895	92.0065	75.0887	86.5063	82.2498	77.937	86.0949	77.6502	82.8171	90.387	94.1335
AKNA	34.303	25.0634	44.5939	20.2606	31.656	25.8176	62.8145	30.9394	18.1318	22.9992	50.3188	15.1552	13.6687	65.8017	27.9206	25.9195	11.0931	28.4726	40.9561	20.1975	50.5423	30.1455	63.3155	47.4836	19.5149	30.873	38.9891	44.4072	29.6918	58.0454
AKNAD1	16.7978	17.5522	1.72172	27.8293	4.19549	0	41.0466	11.1049	50.0788	30.4934	32.3997	4.30638	0.167955	24.6843	1.42841	7.83767	11.5216	0	4.76831	9.59079	58.5308	0	41.0983	45.3881	23.9274	6.24923	25.8969	0	0	5.31848
AKR1A1	76.8665	63.0949	85.8162	83.319	84.3834	54.7226	90.0316	88.2636	61.588	82.3344	37.3276	72.9574	76.7509	80.5948	65.6935	83.6018	83.7797	83.603	80.2798	93.0249	67.7386	95.5836	89.7979	69.0041	69.0206	80.1595	64.7839	90.4174	80.6263	70.8283
AKR1B1	47.763	61.0541	54.0476	22.7784	51.2651	40.6688	9.75093	41.5382	72.8037	61.6485	15.2236	61.0314	51.9592	87.2975	8.31585	28.0952	71.8276	69.5051	62.4683	48.9698	33.9598	0	24.2939	42.5207	62.3267	19.8601	62.9165	51.6925	76.4315	90.8773
AKR1B10	5.54484	0	2.93564	2.79125	0.830646	27.2987	9.10232	17.3368	0	26.402	0	1.11569	-1.42109e-14	0	8.2017	2.04664	9.5369	5.55717	14.5262	15.2859	0	0	3.4764	8.69473	0.809261	3.27077	0	0.754787	0.826876	0
AKR1B15	4.45601	0.0449501	7.1234	0.927907	0	9.19564	6.368	3.81751	0	38.2553	0	0.906001	0.901429	0	6.51017	4.48296	14.2752	1.73715	2.06788	15.3211	0	0.138831	3.0041	2.0848	1.16166	6.92976	1.12659	0.380659	1.66658	0.796724
AKR1C1	16.1036	0	20.0588	0	9.10599	54.2252	46.4201	9.05294	0	21.1067	9.59129	57.5653	38.9778	32.6224	37.7731	8.40557	20.9751	0.97602	3.97878	26.3232	20.8028	0	23.1549	0	3.01169	12.5326	0	0	10.3437	0
AKR1C2	13.3499	0.562624	20.9669	0	6.76697	46.1182	37.6077	12.3879	0	23.0927	0	54.5134	32.1309	18.2574	30.3677	4.6378	22.3973	1.83137	4.4125	19.9205	3.22602	0	31.1333	0	0.272665	12.0452	0	-5.55112e-17	4.49686	0
AKR1C3	25.2613	9.89726	29.2699	4.10528	19.6854	71.6491	57.8844	29.0982	0.528468	25.2059	0	33.6346	44.5799	54.3069	75.3094	25.6514	24.7598	22.6807	42.1657	61.245	1.83947	3.15534	60.957	0.979777	0	32.3243	0	1.66472	0	0
AKR1CL1	3.27601	1.14655	2.67984	3.02477	3.88674	0.330412	4.89967	7.04164	0.553543	5.0601	0	1.25449	19.3487	1.10154	2.69501	3.47727	12.8389	1.16045	2.55838	4.73153	0	0.550858	9.4145	0.693063	0.659161	4.06853	0	0.392887	0.729014	0.706697
AKR1D1	2.24108	0.167435	4.84205	4.59036	1.83054	0.0133836	0.785503	1.5665	7.82955	5.0203	0	2.0158	0.223163	0	0	1.01482	4.86613	3.49533	0	1.72749	1.59305	1.8116	0.895265	7.80194	3.01752	3.00226	0	3.218	3.66341	0
AKR1E2	31.4274	28.2125	20.0463	18.3083	67.9193	13.2542	55.48	31.0874	0	44.0785	0	41.7281	43.0519	23.5265	13.7606	49.088	52.3505	0	38.7304	62.0005	30.9351	25.1967	43.8257	27.387	42.5313	17.1116	47.2517	0	33.7743	40.7587
AKR7A2	83.6723	88.3272	89.4959	88.1795	89.5659	71.1568	81.0639	92.1253	74.6338	92.4176	45.376	87.6492	78.1698	82.7696	79.6976	93.4	88.0651	90.8446	90.9599	93.8923	70.0629	95.7693	80.5709	81.1635	89.6524	85.2013	65.1157	96.5232	87.1751	77.4717
AKR7A3	38.2664	53.6592	53.9544	12.8874	31.0209	6.52569	68.6703	2.31938	41.554	46.9183	0	51.293	26.6842	60.3112	2.02947	13.044	30.9689	53.5289	56.397	52.901	42.4468	43.4935	75.6131	29.0003	47.1914	29.3372	59.1869	31.3745	35.0726	52.3418
AKR7L	56.5401	67.7151	70.3208	45.6461	47.8589	31.4096	80.636	6.48671	69.9297	68.9159	10.8873	56.5238	60.4966	82.7349	34.9946	30.7408	65.5012	76.2731	54.278	62.2363	68.7312	68.5458	76.0885	73.9333	70.0041	50.763	50.8191	58.0069	59.3661	39.8197
AKT1	85.628	88.9639	95.1265	87.7444	93.575	75.8945	90.6998	92.1175	71.5144	88.8998	67.3892	79.8488	85.8202	90.7042	74.9658	91.2432	91.8641	79.4476	82.9138	93.4009	78.0726	97.5849	89.4144	86.3583	89.5037	91.871	64.7493	88.0198	92.1227	83.3824
AKT1S1	89.1639	86.4119	93.4933	89.611	85.5184	94.3367	96.9067	94.5825	95.7338	89.9553	85.4034	81.8565	85.1849	91.5424	88.7996	90.2719	89.506	91.5721	85.4295	94.8289	93.0396	95.7867	93.1831	77.6712	86.9603	91.632	78.742	92.6934	91.7448	73.3549
AKT2	87.8143	88.9924	91.7791	89.0834	89.2747	85.3524	93.2682	92.2892	77.3775	88.712	93.3589	95.545	92.3427	81.5536	88.8614	87.1769	83.5675	96.807	83.8136	84.4698	91.1562	98.1351	90.988	86.6761	91.9944	81.365	92.673	58.9672	77.7145	93.319
AKT3	34.4118	36.3747	5.1804	0	8.80491	7.08991	0	0.907793	60.0267	1.80821	47.5511	43.9005	69.7897	86.3525	0	5.66501	24.8002	48.1105	0	2.35749	90.0285	70.458	0	60.9598	83.6552	0	52.2829	85.6131	23.7087	82.517
AKTIP	83.2966	81.6615	84.4416	90.2289	81.4241	85.3787	92.6785	78.4128	77.5288	87.7059	94.0373	95.4082	94.4658	96.9418	58.3734	83.189	75.9992	87.2179	84.7461	81.1032	90.9126	85.4713	89.5294	79.288	75.3047	76.9455	75.7097	91.31	90.017	50.1712
ALAD	75.3	75.3889	78.1176	62.5323	83.8195	36.3396	83.9789	73.4902	74.4828	81.2442	46.4838	89.5023	56.8256	84.5112	43.9473	81.0113	73.9134	91.7733	86.5865	86.4487	80.7442	57.9425	82.5794	85.5129	91.8349	80.4632	74.3086	81.4835	70.6929	87.7401
ALAS1	76.0283	66.5519	75.8861	80.6794	88.946	14.2983	78.4176	85.9823	91.9331	88.9667	89.3149	86.0217	90.7604	87.575	36.8358	81.8336	76.5667	77.5696	91.2252	92.5979	16.8749	91.0841	87.8984	85.8597	80.1443	82.035	52.4679	67.1484	70.2123	89.1322
ALAS2	2.56995	3.34704	0.937514	0.468728	1.07629	0	3.74473	6.14085	0	0.368542	0	5.21253	6.9623	0	1.89926	0	0	0	0.211064	0	0.377523	16.613	5.17712	4.52026	2.94922	5.30928	6.41806	0	0	2.79508
ALB	6.72701	3.09635	2.01279	0	1.90103	1.4603	2.85675	0.225649	0	2.59438	0	1.35066	0	36.788	32.65	0.255298	2.33569	17.5466	3.39404	4.33765	39.0472	6.47282	0.100021	4.19135	1.17186	0.223124	0	13.6546	13.3342	4.0828
ALCAM	54.1668	32.6911	51.7715	53.236	57.4416	58.7439	70.501	45.3603	59.6033	57.1565	42.1844	71.7062	73.555	90.0188	83.8298	65.001	58.8067	31.0027	47.0248	39.0497	50.442	81.4386	80.5475	56.5467	26.2532	65.31	0	88.5865	33.0287	0
ALDH16A1	76.9513	86.1462	81.4814	68.4989	81.6711	76.9335	85.6682	87.9935	67.0579	74	71.7679	76.1865	82.741	59.0155	77.3782	71.9919	81.8576	76.6147	79.9806	85.463	75.8721	82.9395	89.9556	44.696	72.7358	70.4227	70.0319	87.2883	82.5391	82.6577
ALDH18A1	86.4557	86.6849	92.3679	88.417	88.6752	82.987	94.8768	90.6953	80.655	86.868	71.6361	74.0396	83.896	81.0088	80.3626	78.2548	81.0209	79.1187	94.9726	94.1201	94.3044	95.91	92.6213	56.4568	92.9741	92.26	97.0336	93.8368	88.0842	93.0766
ALDH1A1	13.4061	7.68964	0	0	6.23253	6.53933	17.5754	1.99022	0	3.28155	6.66089	71.2364	67.5501	12.4306	44.2296	8.09262	39.275	0	18.735	38.3478	4.03304	1.62408	11.161	3.38346	2.11963	0	0	16.5881	0	0
ALDH1A2	4.20834	0	4.75379	0	0	2.35974	0	0	15.0825	0	11.9302	19.5918	0.967028	9.43912	12.4025	0	0	35.7931	0	0	0	0	0	4.63848	0	0	0	5.08351	-3.55271e-15	0
ALDH1A3	14.859	0	28.0277	0	19.5575	13.5057	3.58966	12.5382	0	21.409	0	22.994	46.3561	0	0	4.1346	18.8416	8.51616	3.89217	0	10.2337	79.6244	7.58094	0.494826	7.2425	3.65938	16.7756	12.6647	37.6031	51.6705
ALDH1B1	54.3112	80.5019	30.2989	53.6212	52.5549	36.0222	85.7903	31.3694	76.8125	23.4323	48.4536	70.8373	35.1157	84.538	45.7601	50.2837	59.8514	51.2233	66.4801	34.2871	67.8012	54.7855	86.4824	34.6892	56.3233	36.8262	21.6601	43.683	72.5129	83.028
ALDH1L1	19.7969	22.2814	22.1864	0	9.67767	0.15796	6.40277	7.31516	51.957	5.73911	67.777	24.2419	41.6179	56.5837	0	21.1535	21.7751	18.1848	16.8949	45.0366	0	52.9564	0	6.06991	2.36514	8.67361	1.33197	0	15.4314	48.2984
ALDH1L2	13.2859	10.3985	0	4.59879	5.15111	0	11.5771	12.8344	34.1725	2.12793	31.8349	9.94826	2.6517	62.0229	0	4.87441	32.2068	0	23.8813	0	31.5577	0	11.7337	8.49338	33.888	3.29158	35.2112	0	0	12.8355
ALDH2	48.5726	76.2645	6.66121	7.97447	47.1854	12.0488	89.9615	52.4377	61.361	53.2868	8.96009	85.6679	77.2789	86.9424	31.204	43.8012	14.616	61.5571	52.8112	74.6728	72.3088	35.6145	90.5069	57.6717	0	71.0255	14.7559	34.2312	59.1157	28.683
ALDH3A1	18.415	6.86284	3.86416	0.722279	11.4869	2.06101	52.2872	10.7645	0	15.9252	12.2526	42.8813	32.2309	0	1.47969	3.73801	14.5206	34.2023	46.5069	28.4721	14.0473	0	60.48	10.1183	8.73418	11.2408	0	38.8482	11.7787	58.5281
ALDH3A2	75.3658	82.7231	68.3567	64.1622	82.5058	70.9051	75.5105	79.7283	93.1194	85.6089	39.6647	66.1837	89.4832	82.8106	78.2282	62.7357	75.0276	72.0297	82.5578	79.825	48.5843	79.8116	82.8127	73.4465	77.3384	83.4108	57.1766	96.1628	74.3392	81.3593
ALDH3B1	34.0675	0	34.0782	44.2483	35.3012	31.85	82.3001	6.40988	19.0687	27.2152	0	28.0665	51.3888	35.7078	47.3158	35.6845	0	63.3771	63.2456	66.807	7.1502	3.99222	71.2824	22.7198	52.873	59.6104	0	23.9732	0	74.2921
ALDH3B2	21.4195	0	41.1643	30.9441	34.0581	3.71197	30.3189	11.4517	0	45.972	0	33.339	1.55769	0	2.10543	39.4408	45.1884	45.4421	40.4069	31.2522	0	55.9666	29.7107	18.7284	4.50098	12.3121	0	2.73924	0	60.855
ALDH4A1	63.8868	40.2697	71.9682	51.9802	70.1822	15.0784	76.2461	82.1649	84.3706	85.5586	14.3438	55.4979	31.6662	48.4765	43.8812	85.226	74.4496	85.3636	83.6775	74.6727	63.8255	88.0127	72.6452	63.9519	76.8654	80.1349	74.5444	31.4113	77.7565	48.4958
ALDH5A1	69.6234	72.5616	67.8396	77.5591	69.5327	27.8744	89.9674	74.428	79.9921	45.2435	55.4598	84.3712	75.2165	90.7316	44.5547	75.2801	77.3637	51.059	87.9378	77.8294	67.4373	93.4898	71.7118	49.3819	53.3064	68.5034	29.6317	94.4236	80.8265	85.5646
ALDH6A1	58.7839	68.9582	77.4386	54.2497	63.3976	2.95541	61.8989	55.3782	76.6113	49.3014	31.0662	44.2357	17.5922	79.0578	0	75.1082	65.6803	72.1657	78.2627	60.0025	58.8351	76.1951	55.2804	68.0563	82.3247	77.9113	54.5676	57.0257	57.032	84.1432
ALDH7A1	74.4384	83.9781	13.5519	87.8429	36.5312	46.4995	92.044	70.0422	72.3929	68.8773	63.9719	92.1974	68.9548	65.835	53.6309	90.8555	23.182	90.7077	89.3199	87.1185	75.1371	91.7682	92.9707	90.3906	83.5087	85.4671	92.1278	82.0562	74.4744	93.2782
ALDH8A1	29.022	53.9336	30.4634	50.3283	2.53535	0.192744	39.082	26.4347	36.7859	16.8573	0	37.9572	38.6847	70.9995	7.72	35.1206	13.8536	17.8046	46.1867	26.2213	36.2192	40.8131	6.34463	29.6309	43.5477	38.5123	0	34.88	49.8828	10.6472
ALDH9A1	80.756	91.865	78.521	85.5943	83.6249	55.3405	92.9906	87.6205	79.8029	75.7512	37.6173	91.4814	63.0747	92.9222	54.171	85.8945	78.3876	84.5826	86.164	85.4497	87.1889	94.7643	90.3334	71.0462	89.9508	91.6816	92.2016	61.2053	78.3363	94.3601
ALDOA	82.645	87.2931	88.5252	83.8159	86.6969	61.746	93.6974	88.3621	82.8464	91.4731	83.6586	71.1477	79.1689	93.5206	58.2597	78.1771	89.5893	80.4461	77.672	89.7588	83.147	90.036	93.305	83.1622	84.7785	88.7296	59.4252	93.4127	87.2901	67.5626
ALDOB	12.6381	4.19637	4.06245	6.56796	0.903752	0	10.8662	0	43.9088	7.18877	0	4.03275	0	77.8302	0.154463	5.08123	12.3963	24.6488	39.6044	16.4567	54.4785	26.3217	14.1367	0.487933	9.3359	0.810338	0	0	2.8082	0.225993
ALDOC	48.8058	61.2449	66.9127	30.3839	60.0527	12.3285	79.6371	51.0492	55.3745	67.5963	38.5604	0	2.92312	75.8803	48.1765	54.2939	74.5223	36.9987	30.4468	76.0024	68.4285	71.7907	75.9697	23.3559	38.1892	71.0466	49.9446	18.9791	38.0658	37.2153
ALG1	86.8569	92.1062	91.0409	89.4304	85.6185	90.8048	95.6376	89.713	83.2075	92.2321	90.5284	88.9214	87.3506	74.2907	88.2039	91.6621	83.3466	89.2609	86.3253	96.7972	85.4426	96.6317	95.8909	79.231	91.6967	88.7442	82.4675	78.6651	61.6307	71.9718
ALG10	81.3378	88.2505	86.1264	87.0864	90.7143	75.0998	89.1572	88.7018	85.7631	82.9907	87.173	78.9751	88.8653	72.3913	76.1439	75.5417	87.9749	80.9924	88.7912	78.7119	79.1743	79.1147	82.4095	87.4179	85.9555	76.1448	57.6216	90.6189	69.181	61.7058
ALG10B	80.7508	91.8086	83.2509	79.487	86.5462	89.3687	62.4277	64.1511	94.5898	78.621	86.8471	90.8686	85.2199	91.6192	59.6711	89.8739	87.2536	88.5398	91.2427	56.9774	94.868	86.7611	81.9666	78.6505	82.4059	64.9164	79.9201	90.9098	76.4755	46.5343
ALG11	72.0543	72.9534	73.762	77.0813	76.2889	67.3415	78.0598	68.8582	71.6457	75.0393	81.725	77.6907	84.6343	65.7381	69.8688	85.2423	71.7247	77.2327	72.6343	83.0428	68.5785	60.7508	71.5584	66.8827	74.1937	80.4551	44.6138	86.1047	75.5721	30.3
ALG12	87.5494	83.2903	94.8925	90.016	91.3202	96.7217	87.2772	92.6163	72.3658	91.0557	88.7243	90.075	91.7265	78.6916	91.2554	90.3789	89.7497	92.4359	68.1011	93.7982	84.8274	96.3429	86.1852	86.7716	90.7495	89.1037	87.3228	80.0546	80.7647	82.3192
ALG13	86.8855	88.8404	91.1629	85.8235	86.0335	87.769	95.2139	84.2667	83.8034	93.3479	95.5258	86.4726	90.6468	90.3918	84.0846	89.9086	85.7308	91.3818	85.3517	84.0284	85.0581	97.2289	85.3765	92.1131	89.2718	82.4826	92.4435	76.9651	80.5885	58.3681
ALG14	85.2598	92.1733	91.9809	92.341	93.0262	92.1168	94.0729	88.3077	66.8447	91.1597	87.3662	94.7014	87.3281	69.679	93.3488	90.4581	77.1848	93.9375	88.7515	80.3705	77.2354	94.8699	93.6548	61.5591	92.6921	88.1467	77.4217	72.402	83.7873	65.6152
ALG1L	43.4805	58.8909	57.859	25.8016	48.6942	12.6693	72.1809	47.3404	26.3766	47.2713	52.1097	46.4384	49.6321	62.7851	31.1868	36.1973	55.1299	48.2707	40.4704	50.1066	33.8704	38.6569	54.9472	52.2991	54.0061	34.594	11.501	48.9945	6.52224	56.1321
ALG1L2	5.91605	2.72569	13.5498	2.13339	6.56013	0.44996	20.132	4.03003	0.924506	8.61858	3.07579	1.12181	0.624005	3.34331	2.01348	7.44906	10.1223	0	6.75631	14.9294	1.70715	2.6003	21.612	2.18423	12.5503	12.475	0	2.90069	1.56406	5.4121
ALG2	86.8487	91.5382	87.7473	94.9108	84.3547	80.4324	96.9127	90.4047	77.6773	92.7292	87.6594	94.9201	87.8561	79.9623	88.4271	90.5741	83.3496	86.7236	85.9516	89.9602	86.8401	95.8607	95.6737	71.1356	89.5998	88.1848	68.4811	93.4601	72.592	84.6938
ALG3	83.8901	82.838	89.7584	78.1341	88.7814	94.3838	94.9178	88.3112	85.7289	88.1401	84.4937	71.8445	80.7699	80.7884	90.6742	83.9513	80.8822	79.1151	87.9884	92.487	69.0474	94.2633	92.7347	63.1844	86.2274	89.1963	74.1096	89.0532	74.6825	76.3259
ALG5	85.4213	93.0557	92.4554	93.0432	87.25	93.0752	91.3234	79.078	68.0067	88.9916	81.5706	95.2595	93.7359	91.5909	88.8164	83.6783	68.6686	90.0179	73.9554	94.3515	86.363	94.5155	92.3728	70.9546	91.1441	87.6221	78.9633	93.2893	73.5281	60.5401
ALG6	86.3852	79.345	92.1955	87.7084	92.403	75.8603	95.952	89.9409	88.2285	87.2669	63.398	89.1941	91.5949	76.2873	91.9227	91.9361	91.1105	90.3016	91.7484	85.2811	65.454	93.6087	95.5433	87.8443	91.5386	86.4424	90.076	91.9331	84.3772	66.6772
ALG8	88.6272	91.3805	89.1156	75.5671	91.6597	86.2494	94.2912	88.0301	96.1933	88.9298	90.956	95.874	92.8687	88.7801	93.5003	89.1461	91.3156	93.9962	80.3822	96.9473	81.0333	95.8515	92.6825	78.5779	72.9715	87.6786	90.1863	94.6634	84.9789	76.3831
ALG9	91.7985	94.1691	92.6406	88.0271	86.2752	89.0669	98.1195	90.4476	94.7758	89.3821	87.8827	97.3879	95.193	93.9142	93.7851	92.0119	91.4926	96.8336	90.8943	94.2922	83.5488	97.9588	95.7106	90.9625	90.8081	96.2291	72.671	94.0575	94.0408	89.5788
ALK	9.84695	32.5281	7.3853	2.8355	15.7119	3.19151	0	0	18.5593	0.690896	4.71891	3.3151	0.542346	9.70078	2.9772	5.99187	21.5979	14.2062	18.7285	0.482268	0	23.7637	0	3.05157	22.2743	0	25.6905	8.75807	13.3687	25.491
ALKBH1	90.7296	93.6436	92.7811	92.0706	94.1876	82.4471	93.685	92.4156	90.2722	94.9127	92.8339	80.8706	90.7559	94.0688	80.0995	92.6078	92.1921	84.8074	89.0416	85.527	92.1126	95.0414	90.3652	84.6181	94.3581	94.5893	81.7364	98.8227	95.9319	94.3619
ALKBH2	85.192	90.3406	89.2271	88.8058	87.9147	48.1904	88.6286	86.8451	89.0268	82.7203	84.1755	66.817	79.607	91.6313	83.74	83.4829	84.0581	90.9526	90.7514	91.8452	86.5674	89.6812	91.4531	87.3474	89.7558	81.8709	71.7573	95.25	85.5619	92.5632
ALKBH3	81.1737	90.7197	83.5036	65.7124	53.9285	56.3836	91.2152	71.0378	78.5991	90.8075	92.5897	90.4725	86.4869	94.216	61.7859	79.8636	93.0528	93.782	88.6444	81.4794	83.9512	94.2199	92.0677	83.407	94.8979	80.0955	67.4471	94.9772	22.4762	96.2164
ALKBH4	90.8599	82.9469	92.9658	90.8004	90.4263	88.3908	96.5535	84.0806	96.3656	86.4245	86.4716	85.0557	84.451	96.4021	91.7386	91.3827	92.8842	93.9232	95.342	95.0504	91.9667	95.1156	93.9526	93.3511	92.3589	89.2013	92.2524	85.4628	92.0646	87.5544
ALKBH5	88.3696	89.7339	89.3783	95.3484	92.7493	81.3429	74.4574	87.1728	88.5679	81.4162	91.225	87.876	91.1354	95.192	91.7608	92.449	93.0251	94.8442	93.6794	73.494	92.8687	93.8319	80.2276	81.9379	88.2824	84.9218	90.8439	87.4773	89.8309	87.648
ALKBH6	81.5066	81.597	82.7444	79.8347	81.6381	83.2797	94.0047	81.5679	85.1971	79.8581	83.1607	62.6401	68.9415	81.1524	83.9256	79.3112	86.7785	76.1346	79.6639	87.7419	89.7173	86.0852	88.7511	80.8726	80.3788	82.3342	63.0179	86.3221	81.748	85.2918
ALKBH7	79.8026	87.2325	82.2793	69.7421	71.504	75.257	84.786	82.1671	70.398	74.6756	84.1067	76.3725	80.9066	89.5657	77.3037	78.0308	81.5727	80.3284	72.3594	84.2398	85.3793	86.4757	83.8854	74.4184	81.0877	71.0103	83.9555	88.2133	76.0932	80.9276
ALKBH8	78.3766	76.7366	86.5528	78.2454	83.3757	69.1941	92.4527	87.1372	80.7836	70.0261	67.6763	81.5386	81.6071	87.6758	67.6516	73.7078	79.7372	70.956	87.7233	69.6655	72.9811	78.0531	75.4714	78.5263	73.2746	90.6425	83.6707	89.5321	73.493	64.8324
ALLC	3.72016	21.1798	2.31989	0.82737	2.61463	6.49154	3.5468	1.22354	14.1448	0.47233	0	5.98818	0.5066	0	0.521197	2.51528	7.60604	2.50266	3.60353	0	7.15419	3.20555	0.693819	2.2556	5.6596	0.47979	0	0	10.4514	1.9206
ALMS1	83.3598	88.2984	88.1236	91.9042	88.0837	77.8823	86.22	82.598	79.4563	67.7031	68.5208	78.5273	90.7251	86.615	84.8315	83.3162	87.6256	78.7043	81.6209	77.1495	94.0713	68.0576	80.4292	88.2337	80.7986	81.8892	92.1613	93.6591	93.0243	77.2044
ALMS1P	25.9599	27.8991	32.4026	45.78	15.5568	13.6826	12.9518	0	25.3654	1.42323	19.9764	15.197	41.342	51.3786	25.6581	15.7155	32.5119	7.8871	44.9707	2.12412	57.1573	69.3456	2.92809	41.1997	27.2058	12.4319	32.289	37.0723	41.3838	0
ALOX12	45.2776	32.3686	10.7237	27.6332	7.36774	53.8646	52.897	17.7001	82.4212	21.0529	74.3079	62.7491	77.7744	75.0866	39.2614	29.45	28.5593	71.5624	33.4938	68.1178	69.1649	72.5745	37.5303	60.8093	23.8848	10.2802	18.6522	68.1838	9.1093	76.4682
ALOX12B	13.2419	7.94638	8.0979	13.2091	8.47759	1.23937	13.3363	14.3155	0	4.97268	0	0	44.7477	9.98244	1.63808	20.0768	16.0908	13.9395	20.2652	33.5184	7.33477	51.0085	4.67071	8.61068	1.06313	11.4455	15.6679	28.3155	24.0443	0
ALOX12P2	20.4206	0	31.2493	21.3106	17.0265	52.1006	4.3818	0	8.63209	56.2135	0.039478	17.8637	9.67998	0	22.4471	27.7838	50.545	52.4769	30.3374	54.4467	7.5651	10.9594	2.23783	13.2588	0.780833	15.4294	22.3758	63.0556	0	0
ALOX15	5.73463	2.01933	25.7793	15.5532	3.80685	0	22.0594	7.79845	5.64347	4.0706	0	0	1.01545	4.53321	2.26137	0	2.2618	5.14086	13.7621	7.96007	0	8.1292	20.5755	1.3062	0	6.67048	0	0	5.95765	0
ALOX15B	3.51817	17.0191	8.83788	1.11578	-3.55271e-15	8.42367	0	4.26274	0	23.7249	3.55874	0	0	1.78131	0.275609	0	0	4.57882	17.6503	0	6.46756	2.02372	0	0.544569	0	1.76229	-3.55271e-15	0	0	0
ALOX5	7.88871	0	48.9682	9.00183	10.8602	0	13.1845	1.01601	0	0	0	0	4.2662	0	0	0	0	16.5622	0	48.6979	0	44.2249	9.38994	-7.10543e-15	0	20.7025	1.8981	0	0	0
ALOX5AP	3.92298	0	0	1.87033	1.37781	0	4.5351	0	0	9.03016	39.9085	14.8783	0	0	0	0	0	27.5665	0	0.92512	0	0	11.091	0	0	2.58356	0	0	0	0
ALOXE3	18.426	0	20.045	37.1721	14.6763	17.6682	19.1382	5.88538	0	17.6726	0	11.5901	12.7276	23.7934	1.02351	17.1466	32.8975	35.8931	32.3596	52.3191	8.28225	56.1372	15.5376	11.345	1.81539	23.1157	2.82046	63.1883	0	0.10303
ALPI	2.13771	3.63224	1.21361	1.5258	1.86808	2.18986	2.87058	0.039502	0.935039	1.20811	0	2.51154	4.52509	1.14389	1.61933	1.56059	1.18784	8.68424	4.31145	4.90185	0.99446	1.01056	4.42518	1.39152	1.24499	3.88528	0	1.39908	0.594955	1.11889
ALPK1	57.064	74.2871	77.6498	64.9515	67.9351	59.667	83.0326	59.0563	0	69.6759	79.5858	64.5064	79.2045	6.7076	36.6439	65.7983	57.8153	81.8134	64.2787	60.2346	4.82823	40.8871	79.1093	71.1343	58.6084	62.8447	0	86.6356	30.6404	67.3229
ALPK2	1.40406	0	0	0	0	0.545986	0	0	0	0	0	0	0	0	12.9001	0	0	0	0	0	0	27.2716	0	0	0	0	0	0	0	0
ALPK3	23.8469	0	18.9314	13.0222	25.5477	44.1263	18.0614	6.18764	21.8847	0	52.1695	37.4646	37.847	22.6552	35.2813	44.69	5.1643	9.54314	18.8096	14.7848	36.485	45.1227	22.4947	26.7983	2.29138	5.5322	37.3981	44.1931	17.8801	27.1929
ALPL	10.5168	27.6011	5.81107	9.20912	0.615824	0	1.86513	11.1346	44.9653	9.75656	0	9.43142	11.4763	42.9175	0	0	0	0	55.5793	7.18175	0.944273	16.6697	0	3.12382	1.36145	3.52343	0	5.39242	19.4657	16.9616
ALPP	2.58099	1.44579	1.76353	1.33167	1.42335	1.87578	4.81547	2.86948	0.699337	7.47283	0.308516	2.11014	1.73533	3.45127	3.05101	0	0	0.543504	11.1066	5.80143	0.595419	0	4.60094	2.49391	1.65153	7.67325	0	1.93904	3.58811	0.501605
ALPPL2	2.00777	1.16194	3.77773	1.51088	0.841791	3.03029	4.12478	2.63272	0.414625	5.15948	0.487268	1.3737	1.21454	1.34378	2.58902	2.32673	0.400467	0	3.43177	6.70814	1.21795	1.35717	2.37129	2.31991	1.80052	4.08682	0	1.09642	0	1.44548
ALS2	88.4749	90.8791	88.2118	91.3394	85.4063	91.0493	82.3357	90.9204	97.9518	79.3127	66.0082	92.4355	84.8737	95.4188	85.4111	93.9635	92.9371	86.5353	93.5235	92.2335	93.671	85.4553	80.0702	89.2121	92.8277	92.0255	91.5079	87.4878	93.2619	79.5051
ALS2CL	43.9863	27.4143	66.1045	28.8412	36.553	80.7359	84.3414	69.1146	0	71.482	68.5716	43.8	37.0564	6.08883	65.3981	40.7992	43.9767	46.8309	37.3012	72.0372	21.0997	5.68498	81.1506	30.2049	19.8553	70.3112	16.1968	79.5254	0	25.1269
ALS2CR11	20.6915	35.43	8.09815	12.7564	6.352	11.8185	10.6368	27.0306	12.3603	9.31825	6.85905	28.1478	27.5717	44.1509	1.1114	35.1022	43.4571	46.4529	41.6374	0	20.8986	7.57553	0	49.7293	37.0114	9.70755	10.0993	31.2336	11.3873	14.1197
ALS2CR12	26.7322	50.3569	9.85318	26.7332	36.1286	53.5561	18.893	19.7731	32.6646	35.6822	3.89695	58.903	35.986	21.8569	29.3352	2.37828	7.06625	20.8474	25.5839	0	35.3424	20.6234	15.5516	63.5099	49.846	12.9832	0	35.1809	25.3446	27.3574
ALS2CR4	78.1558	81.5642	75.5147	66.235	84.0244	68.4958	82.7564	51.1581	91.3422	91.5934	44.865	92.2059	70.4407	91.6593	71.9215	89.6346	86.0259	62.8851	90.2062	68.404	91.8895	54.5152	85.5304	85.9866	84.2285	85.8555	83.0025	86.6627	94.7287	53.1865
ALS2CR8	69.4329	90.9337	75.3581	60.4858	67.5367	68.6376	81.8585	61.679	89.499	59.9803	50.0853	84.9789	78.5597	85.7482	50.5909	71.1085	69.7695	78.0687	89.1355	61.6001	83.3696	63.1262	73.4353	76.4248	68.0668	60.4839	29.6028	90.906	57.303	35.2231
ALX1	9.17667	0	1.05396	1.42137	3.89488	0	3.30327	0.17025	0.522304	1.6307	0	4.85926	1.77841	0	1.48431	5.51777	10.768	6.18573	5.38526	2.38128	3.23	8.19012	1.95879	2.55509	67.2124	4.01952	19.5431	1.01434	11.9588	96.0843
ALX3	63.9563	65.9972	63.3954	60.4126	62.16	38.3827	78.4096	65.0431	64.2824	63.0464	77.543	65.5378	79.299	75.2665	42.1915	69.5313	61.5893	60.6413	48.9766	61.9263	76.2028	74.143	73.1364	47.536	65.9187	72.594	62.2537	79.1715	19.9323	80.2134
ALX4	3.05759	21.8357	1.07414	0	0.641563	0.646735	1.44628	1.62066	0	0	0	4.4766	-3.55271e-15	0	1.2463	3.17137	5.95124	22.8561	7.02873	1.90555	2.38937	2.94675	1.33404	4.18683	1.52766	0	2.38448	0	0	0
AMAC1	2.02768	0.789692	3.93597	2.50207	4.19921	0.947293	1.14183	1.30067	1.08113	4.12153	1.58592	1.20444	1.93086	5.82178	1.81013	1.28536	3.97402	1.26107	2.34195	0.953879	0.981315	2.22362	0.964917	3.1289	2.8833	1.59406	0	3.97358	0	0.864247
AMAC1L2	19.6941	7.7892	23.3682	14.72	11.884	15.3975	9.88632	2.96001	22.4098	11.3229	12.592	11.1787	26.0412	52.0539	4.07362	21.0221	19.6337	0	26.1015	39.5714	53.6065	15.2827	13.8559	27.9613	30.7797	17.1973	14.3362	19.3453	38.9573	7.80086
AMAC1L3	10.4547	8.04481	11.1384	12.478	6.17002	4.08599	3.24565	33.5413	5.81025	7.11894	2.17087	9.35681	12.1628	31.2908	2.26086	10.2007	14.3636	12.8809	30.5827	5.36924	2.18754	6.70172	0	5.24804	13.4975	16.7992	28.7301	1.26427	0	6.48563
AMACR	67.4994	85.5236	54.8961	79.3501	77.4097	57.5415	77.1946	67.5827	50.7195	68.3399	17.0983	69.9461	52.6575	73.4616	34.6557	79.9685	70.002	86.6909	85.2279	73.3697	77.2021	48.5688	82.2572	74.3152	79.7798	69.3616	55.926	53.022	78.8267	76.5859
AMBN	1.88988	0.239743	0.977141	1.2713	0.830609	2.56724	1.51756	1.61659	0	1.45272	10.0404	1.738	1.94899	0	1.22386	1.5506	1.35179	0.689246	1.14055	1.59391	2.23671	1.13866	0.0648355	1.70111	2.39866	1.91906	9.95183	1.06291	0	2.5826
AMBP	8.62851	4.07007	3.22807	9.63727	7.39099	3.68733	33.6066	0.874326	0	12.4616	0	7.9376	3.09216	0.399873	54.3875	6.57314	0.788955	4.08952	4.94973	0	10.6672	34.2548	0.94971	7.79373	3.3953	15.2328	0	0	5.83832	14.9201
AMBRA1	89.9956	91.7403	89.5278	94.1147	86.5137	90.3462	90.9495	93.6028	81.9636	81.7123	78.6069	95.5446	92.2196	96.2215	94.1504	89.4302	82.301	94.98	90.3527	98.1211	81.3207	89.1219	88.0754	91.248	91.9896	88.5838	94.3397	97.1476	84.8371	90.8097
AMD1	80.4141	89.4527	79.808	71.1769	89.386	82.575	95.9198	95.174	76.5099	91.6629	45.287	69.0641	59.0993	78.4798	70.344	78.7104	87.3553	68.0082	92.8299	68.7708	81.9792	82.3809	94.4689	84.1688	78.1253	91.3639	86.9825	86.7976	70.5201	85.6064
AMDHD1	19.7618	21.8285	11.1479	25.5591	13.0493	1.19273	34.9201	14.288	5.63641	5.98701	0	24.1591	42.8295	44.2295	21.5869	22.0386	10.4	33.0772	28.7528	18.748	17.9342	0	9.49354	19.305	17.9858	29.7835	15.9223	22.0775	35.5189	25.642
AMDHD2	71.1667	43.58	72.6362	65.7221	68.5118	81.0492	77.197	72.0447	62.1747	75.3032	68.7987	63.0947	59.4215	79.7114	79.5926	70.1197	74.2419	77.9212	71.1968	75.4269	77.4013	86.7989	72.1996	56.3611	73.9114	64.3821	72.789	85.944	60.7505	75.5535
AMFR	85.4888	92.1665	90.2248	82.6983	84.0095	82.2877	94.2864	86.7104	91.3947	82.9728	91.9001	86.0818	48.8308	92.3842	66.9476	70.9915	89.3922	84.9089	87.6714	96.5697	88.9449	86.813	91.1145	91.8769	90.4686	84.1168	76.9822	95.3968	82.0954	88.9357
AMH	23.5589	31.6619	24.6897	26.5928	32.2794	13.7692	25.4973	25.5482	26.8681	9.99744	14.6604	5.72086	15.5899	53.7258	12.9143	16.4577	24.3762	31.1167	8.59755	31.5975	31.289	19.786	10.7654	32.8549	22.2816	27.7708	25.7684	32.4928	24.1494	24.3892
AMHR2	5.3013	49.0537	1.97055	2.75952	1.2553	0.0755132	0.74194	0.167096	0.0646267	0.0767127	0.297487	2.22598	2.27113	0.62521	0	18.1733	0.0969788	8.88076	1.61712	0	1.35699	48.8114	0	2.09967	0.853677	0.713262	3.52942	6.0205	0	0
AMICA1	1.39043	0	0	0	0	0	1.17638	0	0	0.447071	0	0	0	0	20.5336	0	0	15.1612	0	0	0	0	2.4474	0	0	0.556947	0	0	0	0
AMIGO1	56.5776	71.6805	70.0896	61.1124	51.321	68.1908	56.8777	42.224	79.765	15.9151	29.4045	70.8378	52.0735	75.4869	72.4174	40.6169	47.2921	66.1083	68.9551	28.948	65.7462	65.0667	61.9245	55.0116	42.9754	16.4265	74.757	87.818	51.9259	49.7823
AMIGO2	20.5626	67.8017	57.9692	16.2403	11.06	15.8638	30.9179	19.6088	0	28.4253	49.4141	52.5118	0	0	0	31.1983	15.5135	3.09402	20.4651	44.5231	19.1741	0	30.3782	26.5214	0	24.2727	0	31.3622	0	0
AMIGO3	76.467	66.5674	78.0522	77.5992	81.9837	90.2823	82.1266	75.6718	76.9346	69.8764	74.4344	62.3918	66.4488	82.5973	76.7086	83.7594	82.0687	80.11	70.5927	85.6731	85.1642	88.6831	76.3629	81.592	76.5677	76.2331	50.4363	61.1746	81.3204	76.1288
AMMECR1	78.2592	71.0707	84.9498	72.1222	82.2873	65.9379	89.4695	86.472	64.3831	78.8801	76.9982	89.5668	88.6663	84.8863	73.7608	89.1396	85.9179	82.0801	78.8543	84.3273	77.1008	82.6051	91.2165	67.1079	78.8722	86.8311	59.572	86.8604	78.1171	31.464
AMMECR1L	90.1152	91.548	94.0448	92.0453	88.8064	90.4251	95.4725	94.1369	91.2025	93.0567	65.3235	82.1543	90.8981	95.7497	84.8095	96.8507	96.8792	87.3509	93.5272	85.8903	95.6677	90.7111	93.2687	82.9253	93.2254	93.4779	89.2082	88.851	95.7383	80.0962
AMN	21.5992	1.48769	36.6801	9.92947	40.9447	0	32.7125	28.2979	12.4068	51.0802	0	5.74688	39.5327	5.52208	20.5885	32.0696	53.744	31.5658	55.6522	42.1115	5.89104	4.92214	40.3257	4.88039	13.8447	38.1107	0	6.70096	11.6279	0
AMN1	83.7736	85.2893	85.2353	84.4623	75.026	85.8675	88.0898	74.9403	84.4752	87.5155	81.8702	94.614	72.9595	93.4116	79.1052	86.5691	87.3239	89.2328	81.082	89.8386	91.2446	94.8597	80.4069	86.9094	84.0948	82.6844	75.7853	89.0572	64.343	73.142
AMOT	48.8633	53.731	18.0183	62.7609	7.95929	59.9045	73.5661	18.1258	48.3336	0	77.0073	66.3613	83.15	61.3869	14.9024	36.8374	41.1716	61.9708	49.7288	73.6812	77.6396	17.0936	80.0016	53.3155	60.0402	63.14	0	44.7425	45.5543	66.9123
AMOTL1	41.6789	59.7377	40.974	0	44.1709	67.977	0	46.7453	60.9327	58.511	57.5245	37.3498	75.1389	79.0904	0.890816	11.9438	49.504	60.9578	9.11947	0	36.6699	58.8582	0	72.4065	61.0541	4.28132	0	74.0929	58.0516	82.7064
AMOTL2	52.7983	56.4476	38.4105	32.1928	52.639	63.196	65.8067	74.9253	37.0479	67.6434	59.0688	70.2874	77.2389	84.1825	25.2549	52.5823	47.7194	69.5838	52.9187	22.3532	0	17.8894	59.3616	41.0141	72.7494	60.5086	32.3157	77.7497	43.812	76.2504
AMPD1	0.148676	0	0	0	0	0	0	0	0.169011	0	0	0	0	0	0	0	0	0.0741678	0	0	0	0	0	0.391832	0	0	0	0	3.67661	0
AMPD2	76.0981	73.527	79.3198	75.5405	73.4252	71.1676	83.5276	79.5786	87.4022	72.85	7.15082	63.6991	75.3107	92.5271	81.7983	76.9484	79.7666	88.7699	85.623	80.0901	77.3007	79.7565	86.0278	54.0026	85.4258	83.9338	66.7405	88.5987	85.6921	71.3451
AMPD3	41.4188	24.1069	62.5554	55.5296	44.7752	43.8968	64.0981	49.3275	1.8702	64.4993	50.8624	60.8366	27.855	16.9724	14.8661	51.631	48.9875	35.9236	43.2779	68.6905	78.3188	58.4807	55.9751	7.10303	0	44.3227	17.5638	63.7688	1.34308	43.7081
AMPH	5.92855	11.5773	0	3.72286	0	0	0	0	0	0	0	18.3844	0	21.7511	0	12.6212	9.11355	0	9.96273	0	21.9765	0	0	14.7224	10.3403	0	37.7556	0	0	0
AMT	52.9423	32.4623	58.298	34.2429	65.6133	40.1437	40.0125	32.8974	52.2919	50.9113	68.7507	77.9008	63.992	45.3684	70.7038	49.1405	39.9741	53.5422	58.2169	78.811	76.5967	49.7538	57.1287	64.2762	54.0232	52.9619	51.6507	75.7726	29.4603	10.4282
AMY1A	13.6816	12.4477	5.0967	3.46657	1.88292	32.9639	26.786	4.49085	0	0.122866	26.9168	9.87483	21.1986	44.9795	38.3284	0	0	8.07839	4.37278	0.498523	42.1235	18.1006	31.7948	20.213	0.0670647	3.47984	0	38.1947	0	1.28845
AMY2A	13.7354	7.61118	5.45314	3.99078	10.9377	20.52	8.15906	0	0.894294	1.37479	31.5327	10.8874	16.3974	59.6785	25.8707	7.46244	0	21.5884	19.428	0	29.3023	13.1009	10.8489	29.5035	1.2116	3.97283	0	49.9554	0	8.6434
AMY2B	39.8506	30.2425	36.5701	24.9742	46.8426	65.0462	62.059	24.949	61.0742	7.28592	62.7071	20.7494	39.3589	70.4352	54.5348	32.1695	14.7422	68.3397	49.912	0	64.4421	44.8356	55.1016	61.9245	18.2654	38.8309	0.87456	76.0552	11.6513	11.6946
AMZ1	13.708	13.618	3.92278	23.9124	0.675484	26.3445	0.973126	4.39732	32.9433	6.23682	5.14825	0	0	63.7585	0.745478	9.76756	7.35928	0	16.7778	20.408	3.57884	7.06462	0	22.3118	14.4287	19.4086	28.7068	22.7844	41.4254	0.834773
AMZ2	91.2401	77.4704	95.1675	90.1262	94.5652	88.4053	93.3237	88.6249	89.7428	95.6308	89.7652	91.1979	95.6402	97.2685	91.4821	89.6365	89.7953	93.5468	89.9807	87.1933	88.4608	95.9307	94.1334	93.9461	92.2683	87.1722	94.5128	97.967	87.917	85.092
AMZ2P1	78.1307	57.6826	69.1168	86.4762	72.4789	84.0067	92.4597	70.7709	79.5463	60.6217	85.951	76.8752	80.441	75.2446	85.8726	81.627	79.5	92.058	75.728	76.6313	88.8141	76.8306	77.5444	88.7502	87.1075	65.1902	62.1094	72.8845	77.4081	86.0624
ANAPC1	84.1531	89.4023	90.3643	79.8552	86.581	75.8729	87.4455	91.5775	91.2783	76.4715	75.1016	75.4629	75.3826	81.1156	83.7681	84.6132	91.9934	88.2947	92.9847	77.5635	79.9682	70.4565	83.0143	90.547	82.7954	85.0761	88.0999	84.2397	89.4158	91.6971
ANAPC10	86.8733	93.6528	87.8071	93.0664	85.2085	78.6343	94.9151	79.2515	85.2885	87.6576	92.7053	94.0495	81.9319	89.3961	76.2583	83.9211	82.7994	82.0818	78.3738	91.6752	93.8665	88.8638	89.9983	89.9828	90.2123	84.1793	77.3928	91.3404	91.4598	83.3548
ANAPC11	84.5508	72.9246	87.2736	77.666	82.6589	90.6863	93.3713	91.6064	81.9889	85.8795	90.7137	74.5055	81.8168	90.3085	81.9763	80.4091	83.4032	88.554	78.602	91.5429	83.6274	90.136	87.5216	73.5517	87.9231	86.7308	81.6358	87.8707	86.6847	80.4045
ANAPC13	90.7499	89.8944	88.0622	94.0338	88.7004	91.8023	96.3812	92.3475	91.5688	94.0097	90.0373	91.6964	93.9979	96.6186	93.1517	91.3368	91.488	95.6591	86.0255	91.0271	92.8977	96.0168	96.5896	76.77	93.5644	89.1616	88.055	75.5557	81.5416	93.7571
ANAPC16	88.2181	93.8781	89.9993	87.5764	91.4046	91.0633	96.2399	89.0165	58.3144	90.5169	56.9939	96.0772	90.3418	89.8404	94.0719	80.8504	79.341	95.7529	92.4006	94.3992	96.5275	97.2915	87.7103	88.6187	84.9824	83.7896	83.1155	96.363	93.0337	88.815
ANAPC2	88.3879	93.2749	90.9664	82.8324	90.817	81.9655	91.1079	92.9562	83.4367	89.4233	86.5129	76.5639	92.362	92.8475	91.3616	87.5869	88.4261	94.9124	83.4817	92.8371	93.5878	94.8596	88.4677	87.1292	83.8296	87.9146	85.8844	87.8089	82.1157	87.9799
ANAPC4	86.2807	89.1721	91.3199	85.7911	88.0016	85.7794	97.4369	88.5177	92.598	88.5401	90.7267	83.4085	81.3923	90.8763	89.95	92.6086	87.2395	95.6732	94.1015	93.0678	91.0589	79.0748	96.9685	91.3375	85.6927	89.9153	44.2496	91.5719	81.6974	44.3716
ANAPC5	92.3351	97.4444	92.1224	96.0206	93.2214	85.753	96.3903	95.5904	83.3896	95.1525	97.5612	87.7188	90.852	96.3034	94.0719	86.9454	88.1951	95.0756	94.2104	93.2529	97.1086	96.3879	95.2645	83.7973	95.0862	90.7728	92.1916	98.1356	76.9555	92.747
ANAPC7	92.1134	95.2436	94.0999	94.5113	91.9424	87.4627	95.3788	89.1884	93.5769	92.3213	97.4921	89.9597	85.7323	95.0297	90.6431	91.0581	92.8718	97.2422	94.0688	95.6517	95.1227	95.4871	95.9922	90.7459	96.0883	95.7532	66.568	96.4516	88.8794	86.7258
ANG	43.1517	39.9833	48.6345	49.9377	48.4302	5.06408	63.6434	13.9673	43.9347	51.8564	0.0511844	0	65.6852	1.3202	29.2834	55.8747	22.7382	76.9579	65.1734	75.6169	49.3498	52.4195	52.8141	59.1833	73.5975	54.8395	0	54.9549	43.4183	52.6708
ANGEL1	80.6727	90.753	88.7792	84.292	74.9322	67.5636	89.9547	83.7634	67.7297	79.0328	87.8558	85.6585	73.399	91.7089	75.8925	79.6453	86.7377	65.7129	84.1909	56.7699	81.4352	92.5313	87.397	73.0207	85.5437	90.1912	62.7842	84.7343	87.9729	79.5256
ANGEL2	90.0621	91.817	91.4472	92.7394	89.5364	92.9219	96.2608	85.1314	93.0973	75.7016	86.8831	87.5431	89.1987	95.9595	92.9587	94.2168	87.0306	93.6734	93.8854	89.513	92.714	92.8302	92.2828	92.0647	90.8948	87.4388	89.2096	95.8766	93.5223	65.4509
ANGPT1	5.42402	0	3.26315	0	0	0	0	0	0	0	47.3227	18.6734	0	10.7136	0	0	0	0	0	0	22.7735	0	0	3.59343	0	0	50.9568	0	0	0
ANGPT2	16.4287	41.3537	16.9661	29.9029	0	20.301	43.4597	23.0509	0	12.4126	29.7661	0	0	0	45.4089	27.8161	35.0248	0	14.3509	26.7725	0	9.4166	35.709	4.94137	0	32.3867	0	4.83685	22.5551	0
ANGPT4	2.19628	0	1.64935	0	0.0402024	0	0	0	0	1.20533	0	0	0	36.6599	0	0	0	0	0	0	22.6824	0	0	0	0	1.45492	0	0	0	0
ANGPTL1	5.09339	0	0	0	0	0	0	0	31.5903	0	52.1689	14.9023	0.521062	48.5259	0	0	0	0	0	0	0	0	0	0	0	0	0	0	0	0
ANGPTL2	8.12725	10.1005	0	0	0	0	0	0	48.2256	0	0.239099	0	2.53937	50.1524	0.478646	1.96916	1.1876	4.32427	0	8.34181	0	0	0	0	5.4363	0.599258	0	22.6689	23.8232	55.6042
ANGPTL3	7.2137	4.45769	15.5679	7.9502	18.3984	0	10.5011	1.00623	2.36771	7.26811	0	15.551	0	0	24.9167	7.1711	6.36354	4.18935	8.95014	14.404	9.67458	7.90488	1.14275	3.89796	8.87745	12.127	0.185493	9.0498	4.98389	2.29037
ANGPTL4	19.0713	9.21781	29.1362	6.53589	14.3605	16.5606	16.7558	25.8055	0	55.484	0	0	6.25385	33.4445	25.0291	15.793	32.7372	0	14.4285	35.9844	0	21.8966	16.3335	0	12.3395	25.8824	52.0428	38.4011	48.646	0
ANGPTL5	1.98561	6.73037	1.59824	0	1.46745	3.36511	3.06632	0.187684	0	0	0	1.3654	1.66594	0	1.09094	0	0	0	0	0	34.9759	0	2.06937	0	0	0	0	0	0	0
ANGPTL6	18.7202	59.2391	18.155	15.1746	34.2592	0	22.1392	8.78416	22.2055	29.792	0	18.165	15.7883	4.12833	0	17.2502	18.8897	33.181	5.39825	16.8919	17.1208	28.6749	16.6183	10.7805	42.0635	15.2147	1.22506	19.4992	4.27681	47.9704
ANGPTL7	1.64611	0.732794	0.928064	0	0	0.0205091	0	0.0301861	0	0	0	2.72353	0.864283	3.01312	0.573133	0	0	13.7063	2.279	0	2.72169	0	0	0.945428	4.63804	0.13416	0	0	0.798488	13.6286
ANK1	12.4773	11.8616	17.6189	6.86435	19.3716	3.38339	9.96284	17.3896	0	4.77093	0	0	18.1333	7.55863	0	18.9309	8.77977	4.35915	13.705	59.6158	26.043	9.7532	5.3603	15.6692	0	10.7201	47.8106	0	24.18	0
ANK2	16.1758	5.31384	0	0	0	0	0	-3.55271e-15	84.7064	0	-3.55271e-15	48.5246	0	79.707	0.288016	0	0	5.32975	27.531	0	66.8878	0	0	29.5899	66.0424	0	16.7942	0	17.6277	20.757
ANK3	47.1544	0	73.1827	76.392	68.9225	56.1344	60.2223	83.6053	25.4372	53.3206	28.7838	68.0652	70.4813	19.6175	0	36.0165	64.6135	12.6463	83.0877	72.177	39.2097	81.6115	69.5798	42.0532	0	77.7545	51.6197	28.9381	24.0044	0
ANKAR	69.5303	63.4208	78.5834	49.7807	73.8728	68.3693	89.4751	56.1449	80.3966	65.5469	73.9526	46.1454	82.4133	65.7897	77.1852	72.2188	71.6261	87.1212	74.8589	73.5584	79.9222	84.1853	57.1753	82.0224	55.9654	67.4454	38.1029	73.7795	68.26	59.0603
ANKDD1A	55.5159	77.301	62.371	33.9068	67.5372	48.435	49.8636	23.8227	90.0654	72.3195	50.8925	31.4893	56.5098	78.2993	44.9627	51.6616	60.0077	62.7477	79.0219	42.4697	80.9679	37.8148	41.5341	66.9927	72.2178	27.6104	30.5994	63.7931	77.6782	27.0676
ANKFN1	8.94054	1.50259	3.06993	2.81228	6.56404	0	16.3034	4.26183	64.3119	12.4322	0	1.01784	0	65.3238	1.25124	9.53675	0	1.3297	15.1181	6.20118	8.11255	0	17.242	7.4539	8.17868	7.25169	0	0	0	0
ANKFY1	79.6209	83.4652	90.3014	75.4823	82.1452	90.1276	60.6759	86.1195	85.6122	78.9657	81.8311	91.2361	91.3195	91.6248	62.2373	73.3043	71.1664	91.3157	79.3954	58.8028	90.7908	80.9468	64.9172	74.0573	90.4324	74.2742	68.9557	88.7923	71.5374	79.1737
ANKH	52.5869	39.3692	32.8098	31.5897	54.539	49.4465	83.1918	67.6674	41.1262	40.8688	3.93726	48.4505	47.2189	77.7565	69.3956	46.9746	34.091	57.1092	64.6585	50.1201	85.3588	76.7273	88.6955	48.3407	0	56.4469	46.9119	74.6694	36.3232	71.2255
ANKHD1-EIF4EBP3	71.7746	80.2463	84.0957	76.829	59.6708	57.1458	78.3326	68.4727	66.1427	62.8647	89.5388	77.9322	87.3037	63.507	66.5272	65.9312	54.3029	87.2476	79.5493	54.1392	77.8049	85.4494	70.0834	73.9945	79.9973	78.2797	58.4279	74.4935	47.2306	75.9234
ANKHD1	89.2746	91.0752	90.3887	92.4244	91.0836	90.4031	95.0466	86.3138	90.9757	86.0192	90.99	74.4475	86.1321	89.8918	92.7452	89.3104	89.6455	93.8546	91.8158	88.7674	94.5517	82.7308	93.3339	91.362	85.5558	88.536	90.1937	95.8569	81.2571	84.2551
ANKIB1	80.8034	89.942	93.317	89.1551	89.8842	69.763	89.0097	83.5591	81.5778	71.705	56.3052	86.0985	85.662	89.6011	65.6662	77.8653	89.0874	74.3075	91.2603	80.1888	92.2991	74.8714	83.9603	87.244	82.8387	76.3179	93.6895	80.3601	72.6643	45.0986
ANKK1	31.7635	44.8506	38.3581	20.3654	46.0457	16.5334	47.4293	32.3698	1.33153	55.1646	15.2685	8.08643	41.5276	1.15242	21.1978	21.3288	50.9241	57.168	48.5324	44.4749	57.6788	61.416	32.8886	18.5181	8.21327	36.6987	21.6739	20.8229	28.036	23.0852
ANKLE1	44.102	37.1174	46.1001	32.8093	51.6191	44.567	41.817	22.103	46.1251	30.3712	28.2268	6.69379	34.6534	76.2281	29.1276	31.5967	48.688	52.3771	45.6103	29.2087	70.163	60.3259	39.312	64.3628	35.9714	20.0146	74.2131	41.988	66.0188	71.5486
ANKLE2	88.1778	90.0005	88.6833	95.556	85.1884	78.7818	90.6579	86.4615	90.6122	90.6156	92.3431	74.6516	78.6689	93.5976	88.7918	79.913	83.7461	91.8919	83.4945	92.6846	90.3649	97.2225	88.6637	87.6535	92.0371	90.3796	97.5844	85.0475	90.6004	81.2612
ANKMY1	82.2851	81.2831	88.5266	77.5431	83.4097	85.8535	93.5652	86.3417	81.5702	82.4485	82.0618	69.5313	85.1668	83.8451	90.6423	72	71.3473	93.9233	82.6762	91.1067	86.7399	90.2329	89.6281	83.6033	81.5159	90.7854	43.9642	96.215	56.0371	84.7025
ANKMY2	84.7351	91.9589	87.9861	69.716	89.2727	93.176	84.5937	73.1427	92.0616	78.2628	92.7926	94.4348	89.9969	91.1587	92.0198	89.1157	92.732	93.9578	71.1323	96.9059	92.0925	72.5873	80.4606	92.2322	83.3316	85.895	40.3178	82.1559	71.9896	91.8394
ANKRA2	88.1476	84.883	90.7271	81.0111	79.1418	90.1142	95.396	87.0848	90.0401	87.1257	91.3759	85.6775	93.0321	94.7332	79.3711	89.2189	88.3947	92.4532	85.444	93.95	96.2265	94.1703	92.5427	91.2545	84.3138	89.5775	95.5083	97.2024	81.7663	54.5439
ANKRD1	2.08544	10.5554	0.650147	3.68175	2.5795	2.40866	1.03329	2.0532	0	0	0	10.4289	16.398	0	0.945756	0	0	0	1.43034	0	0	0	0	2.84377	0.864833	4.60414	0	0	0	0
ANKRD10	75.5905	81.7232	77.4633	80.0935	75.7305	66.3428	90.9365	54.2651	86.6379	63.1414	64.3141	58.7866	70.7175	72.2859	83.7592	79.1793	65.1433	82.7364	81.4135	91.221	82.0494	86.5425	89.9062	82.0281	75.5662	80.8628	57.547	84.9697	82.28	44.4809
ANKRD11	85.5379	93.6054	93.2746	77.2988	83.5519	78.2742	86.7486	84.4654	59.2506	88.695	80.8295	81.6181	91.3967	96.3977	84.3081	81.2778	87.7622	90.3032	78.7844	92.7066	92.9724	77.2635	87.7859	87.9426	91.9356	89.3882	80.0397	82.119	90.0303	90.5725
ANKRD12	71.5297	92.0622	75.7637	71.4177	73.7881	68.3695	56.1431	55.2924	76.1511	74.0164	92.7563	73.1612	66.9709	88.4414	60.5466	68.6246	73.9552	75.7738	74.2873	61.6202	94.6724	73.7586	52.718	83.6498	67.7385	74.2035	62.0232	58.2905	74.0896	54.0762
ANKRD13A	76.9143	83.05	76.5167	78.2769	77.77	72.4663	73.3283	78.8007	84.5032	86.0879	91.1371	71.1608	78.8169	90.4522	80.0998	69.6442	70.5724	69.2977	79.4095	59.7072	73.0589	67.128	71.2037	79.8969	78.5459	71.2506	79.3458	89.7062	54.7355	94.5454
ANKRD13B	60.7819	46.5506	68.463	70.1421	70.1769	33.4881	65.693	68.5472	70.9923	74.015	0	17.9322	54.5726	91.0503	46.5354	49.5655	67.0053	68.009	55.4021	73.6087	77.3719	73.5505	64.1758	79.5287	71.0866	74.2811	31.8981	62.4538	75.8722	60.7077
ANKRD13C	86.3662	84.452	92.6213	89.7024	91.765	79.0312	88.9658	88.6695	97.9869	86.3234	70.7361	91.1702	91.2693	91.0573	79.6582	90.1637	89.3771	91.1167	92.9679	68.7107	78.6667	92.9732	84.3752	90.2395	88.2108	92.8792	84.9886	94.8783	88.5938	53.07
ANKRD13D	76.7661	63.924	87.3548	80.1109	85.3106	62.7191	84.6756	74.3285	80.6602	86.283	50.3719	42.3923	61.3771	91.7521	61.1681	80.0183	87.069	93.3784	84.9398	90.1271	76.2436	79.9567	83.1601	83.4692	77.6923	82.121	55.6607	74.3408	79.0292	86.5836
ANKRD16	89.1396	89.4211	87.8394	90.9015	85.4934	83.0094	93.8792	90.103	88.3765	84.5461	81.6965	78.5988	93.2592	93.6497	92.0976	88.5273	90.4231	88.0645	92.0621	92.7542	93.3311	92.0082	95.5225	82.2275	88.6488	86.1083	88.3144	97.2344	81.4068	95.5437
ANKRD17	83.3591	93.7933	90.4262	85.9675	83.7131	71.1867	84.5853	92.6176	79.8478	67.5381	94.7191	88.8044	74.1489	80.7311	56.8042	92.0429	89.4451	77.7313	87.5703	75.2208	91.452	77.8804	86.4042	77.0658	92.9849	94.1394	86.8822	82.8322	82.0986	78.7814
ANKRD19	65.4568	67.1186	47.7684	71.4268	64.85	56.2429	86.6096	55.975	77.9225	68.8977	43.9395	53.6672	59.0082	67.3379	58.3261	81.0984	72.1158	76.6493	77.8138	74.637	68.2714	66.5203	70.1459	62.6074	69.4617	59.6689	12.8577	74.7332	78.0676	74.5093
ANKRD2	6.99847	0.532636	13.6804	3.96854	18.5323	17.0051	2.58672	1.36571	0	7.037	0	10.2671	22.4351	0	15.0921	0	40.6087	18.9574	16.4223	0	0	0	0	4.45398	1.74869	2.31195	0	5.94998	0	0
ANKRD20A3	43.3368	56.5117	34.123	29.4108	47.3055	53.7995	36.9306	27.8545	43.6878	32.3044	69.4312	58.6607	53.2709	60.9337	24.6447	15.6776	51.9489	58.4346	44.7777	65.4663	59.6092	55.4346	42.7673	33.9787	44.9349	36.802	52.4062	28.0683	23.9359	13.6573
ANKRD20A4	16.8848	17.5206	12.2962	9.97731	13.0955	0	14.13	11.1818	25.9215	5.76527	27.4806	16.3518	16.421	39.4203	9.96227	9.4948	26.027	28.3959	13.7223	27.7711	30.598	24.781	9.74111	14.0081	24.7797	21.8513	27.0446	0	11.9199	0
ANKRD20B	40.7295	43.4037	30.5447	37.8905	49.2822	30.4438	31.2714	15.6404	49.0377	33.6904	68.9105	48.5357	49.4147	68.563	32.5951	33.1409	51.8002	68.283	35.1338	57.9929	61.7554	39.1187	39.975	30.4564	53.8167	31.8865	54.1985	0	34.3733	0
ANKRD22	20.1189	0	46.0707	20.8292	37.6352	4.61002	83.6783	51.5283	0	38.2238	0	17.6318	0	-3.55271e-15	0	12.0149	39.1386	0	0	53.4972	0	57.3523	85.0756	0	0	36.1631	0	0	0	0
ANKRD23	65.688	84.543	72.869	43.2047	66.9094	83.411	81.1923	71.9746	70.2513	0.229724	65.1254	35.5674	68.4063	87.2913	78.212	60.0266	65.7518	50.778	78.4465	79.2096	71.4429	33.0041	79.671	22.3658	72.3379	79.0998	85.098	66.8796	75.6231	76.03
ANKRD24	50.8521	64.7064	41.5202	42.859	49.4062	48.7483	60.6371	15.9753	45.3922	33.6894	64.1226	48.9162	59.0673	57.1688	52.6423	33.088	50.0741	59.7651	40.5087	68.2245	64.9964	76.4796	40.7684	50.3613	37.3248	51.711	45.6816	71.168	35.084	64.625
ANKRD26	77.7003	84.5844	88.0983	83.4589	81.7625	79.4765	82.9077	80.0764	68.5506	72.8212	86.7203	77.9297	75.3805	90.2455	69.8327	87.6645	88.4343	80.0244	85.1055	53.7978	80.868	70.7388	78.034	84.7401	72.205	79.115	83.6707	71.9326	60.6873	54.445
ANKRD26P1	2.15102	7.87709	0.887036	3.25625	5.40396	1.536	2.61426	1.30967	0	1.93824	3.36574	2.13719	0.784228	0	1.22116	1.85417	2.90661	0.763443	9.3632	0.655838	1.79167	1.19416	0.258787	1.90196	2.53764	3.13813	0	1.98892	1.04274	0.651425
ANKRD27	87.7131	89.2295	89.5139	83.4164	88.0632	67.7698	94.8687	89.6632	90.7207	93.5406	80.3109	97.7064	85.104	84.4195	78.204	85.2486	91.2085	93.1486	82.9392	93.0222	95.0437	88.2788	86.7435	88.6378	90.6457	90.3175	87.0197	87.5695	78.6317	92.6931
ANKRD28	81.5189	86.4517	87.8138	88.677	88.416	57.3634	93.3444	69.684	77.4805	62.1474	92.9402	84.6646	86.5327	93.9662	73.0288	88.6465	75.403	63.7945	85.2775	80.7569	79.2928	87.2972	91.4129	72.613	79.9625	87.3158	93.6777	95.0031	62.1761	78.9076
ANKRD29	22.3109	65.2149	0	0	19.792	42.224	24.8898	27.9437	0	43.0792	56.2486	69.6023	52.1923	0	21.7304	0	1.72565	40.5853	2.12943	0	63.0378	41.1557	27.5696	33.4581	2.84968	0	11.5869	0	0	0
ANKRD30B	2.88664	0.50659	2.98523	6.72024	1.70793	0	3.96499	3.2539	0	2.69199	2.721	4.32159	0	0	0.382332	1.71603	1.38059	7.57277	9.2463	0.774289	0.89419	5.44268	0	3.27459	15.0834	2.84723	0	6.22468	0	0
ANKRD31	17.6848	32.6249	17.4876	31.6229	3.35726	3.76612	12.6834	20.4631	3.59097	11.4856	56.1352	33.2128	20.3764	13.1919	5.38594	30.0953	25.9221	11.5596	33.6286	16.2315	11.2356	0	3.0989	16.5437	25.3547	18.7216	37.8699	1.37441	5.88166	9.9578
ANKRD32	75.8041	87.4318	70.6212	88.8948	81.013	72.1413	86.3113	80.6662	83.9188	72.2357	61.4138	46.5087	83.1921	75.7778	69.9569	69.0685	86.1092	86.9043	86.9823	59.4682	69.8897	74.2309	85.8289	86.662	76.3159	71.2724	86.3886	82.187	70.3722	46.5554
ANKRD33	7.31184	0	4.95763	0.394571	2.4365	2.17161	14.3176	3.14712	0	1.65283	5.54119	1.86675	17.5936	11.623	3.57995	7.38042	7.0146	9.02784	14.0996	13.4979	0	0.331786	11.3248	0.540227	0.386773	8.63192	67.2794	3.24584	0	0
ANKRD34A	43.5459	35.0839	44.5345	48.6783	51.6366	15.7609	27.8568	47.9219	51.1895	39.1922	5.88816	23.8899	57.8091	29.6163	49.3944	37.598	59.591	52.2443	43.0908	76.7891	52.0394	61.155	21.8486	69.9826	69.9136	32.0885	77.2634	9.72447	42.7145	28.3358
ANKRD34B	5.23514	5.24935	8.64272	7.36221	15.8922	0	1.50491	2.56482	0	1.73699	0	7.52531	0	0	3.21873	3.5078	11.6759	3.49727	19.55	15.0041	5.31402	4.39709	2.52033	4.06563	6.52366	4.85876	11.5903	0.931572	1.93441	2.75097
ANKRD34C	1.33608	2.4969	1.41504	0	0	0	0	0	0	0	0	0	0	0	0.513546	0	0.993791	1.05122	2.92833	0	0	0	0	3.61501	7.13351	0	18.599	0	0	0
ANKRD35	11.0576	0	26.9879	4.21387	18.8373	0	0	8.98851	16.1035	32.949	0	0.465346	0	0	0.910676	25.7466	38.5402	9.71254	31.0483	18.7076	23.4698	0	0	12.1585	0	4.31519	47.5153	0	0	0
ANKRD36	67.534	71.8813	52.211	69.9671	84.0409	56.5993	82.7317	52.0377	70.985	60.2811	69.2984	29.5142	52.9399	84.6449	64.9407	65.8517	75.5318	78.1071	78.5097	84.3968	75.1591	74.4823	74.351	79.371	65.7222	70.329	63.212	82.7732	67.7884	20.8291
ANKRD36B	57.7313	58.7628	45.0812	54.1261	64.3003	33.2197	73.7205	59.9727	69.5498	60.6346	65.9102	32.1746	50.3043	67.7173	32.3594	64.8287	69.0388	59.0216	69.5641	51.4278	59.527	57.7693	62.3631	65.6424	57.6889	66.5623	56.4312	68.2802	46.7674	51.4605
ANKRD36BP1	39.1501	57.8536	51.1602	38.8243	29.778	21.7978	51.2176	85.4418	52.8498	6.13584	27.925	36.2471	37.9827	22.9912	3.5955	60.5326	70.836	25.5588	71.4608	28.1324	34.4644	0	44.4545	41.3246	65.2044	61.1155	31.3871	17.6338	0	59.4478
ANKRD37	57.9717	61.0207	61.3522	74.1671	63.653	16.9729	64.7792	46.8795	64.2524	61.0885	73.0739	32.8463	66.061	83.9744	27.1022	65.0141	62.3329	18.0072	68.8482	78.5452	50.7622	72.6926	56.1662	58.0163	69.2919	58.7666	34.6139	32.1978	73.9806	84.7196
ANKRD39	84.1422	86.232	85.3513	82.8843	80.7355	88.7155	90.995	78.0412	77.3095	75.5673	73.2564	60.1607	79.5489	89.2531	86.1824	88.7548	89.0019	89.8254	90.2423	94.7453	80.5548	92.4311	94.0516	82.1501	81.1773	86.2508	79.7727	86.9572	79.3521	90.6225
ANKRD40	84.1965	87.3065	85.9749	72.1711	85.1299	89.4606	86.408	84.2196	88.7521	70.5457	68.8089	73.0705	94.3052	93.471	93.7402	80.3375	87.619	82.3605	78.2399	74.0166	91.5759	72.0708	74.7243	92.0706	93.8974	76.7503	96.3596	80.521	91.1557	96.6363
ANKRD42	80.9537	95.3991	82.4907	78.4616	67.0976	69.1	90.136	66.5634	83.046	83.3345	54.9718	96.6098	90.992	80.2992	68.1299	84.767	72.5007	91.9734	85.7538	95.6204	61.8401	82.2814	89.2143	80.4981	86.6923	91.7561	65.9771	86.1325	73.099	92.9183
ANKRD43	29.1061	12.1108	36.4047	2.90753	30.2223	27.1591	61.2215	3.92693	20.7783	8.78732	37.202	22.7398	39.0487	14.9054	57.4122	29.8717	30.9663	17.0352	61.9819	56.0633	0	55.8075	71.867	2.5257	5.95598	37.561	13.9849	71.3791	14.2513	0
ANKRD44	18.0109	63.496	7.43331	7.19661	4.64156	0	3.95292	5.09146	45.9669	0	49.9532	32.0401	33.7589	50.4854	13.8129	0.551892	0	4.59218	9.65496	4.26523	47.41	0	0	53.8447	62.3475	0	0	0	0	21.8212
ANKRD45	21.3169	30.3214	3.07034	14.5509	2.99394	3.02445	0	0	46.7777	1.86853	0	52.2552	71.3177	15.9396	14.9794	19.0133	9.13369	38.8368	62.6388	10.3698	45.1907	7.73022	0	21.8656	8.28479	4.39006	35.3223	24.5583	54.4791	19.2775
ANKRD46	79.183	87.4799	76.5879	85.9703	77.3136	60.1705	90.3313	88.3185	79.6597	85.5651	71.1303	88.7925	53.404	93.6863	73.9608	79.2814	78.7958	87.2428	84.8771	74.1085	95.8105	87.3825	85.2884	80.3679	76.9457	89.7613	81.6481	42.3465	77.9112	62.1694
ANKRD49	82.2707	82.0155	88.7916	88.1003	84.9617	88.809	93.2687	85.5042	75.1823	90.1742	80.3397	80.9033	82.2243	92.5568	89.9153	82.496	82.3505	92.2581	89.6744	87.2124	78.7292	87.5502	85.422	88.8873	71.672	85.956	53.7586	81.3795	68.2607	47.4965
ANKRD5	71.8084	61.5465	78.924	84.0224	85.2562	84.318	88.3585	87.5109	0	81.285	91.8184	82.7442	90.4562	1.25293	71.396	88.7854	85.4099	69.0547	90.8002	87.1017	80.6197	85.6435	86.5915	55.0089	12.3171	82.0459	84.7477	50.8859	67.9115	66.6307
ANKRD50	58.2059	66.2592	68.5057	63.5999	62.2275	30.9578	56.6163	67.7312	64.6841	54.8767	75.0265	30.0343	76.2446	74.0431	33.2973	67.604	64.8307	61.7527	46.7871	39.9749	59.792	56.3221	65.8556	57.9325	79.2511	44.246	27.6562	64.7242	63.0069	64.13
ANKRD52	82.6464	82.6057	89.1414	91.2628	85.3322	65.8415	80.9424	87.2105	61.6055	75.3214	84.9776	89.9501	84.3251	86.9723	80.7902	85.4579	88.0321	71.1985	88.4903	83.7507	91.3235	87.8141	76.6625	85.8329	90.5052	84.3096	81.3857	79.6398	74.2081	81.8546
ANKRD53	21.042	30.5528	0.487689	0	19.7086	32.2802	0	12.8634	51.9648	12.0542	0	21.6166	34.6618	20.8389	16.7019	27.5464	22.1362	57.69	17.4351	0.196892	19.1704	0	1.40459	40.543	31.2981	2.15346	0	41.9806	31.357	63.5765
ANKRD54	89.2216	85.3258	92.5827	90.3053	92.0688	93.7656	96.124	92.9149	85.0994	91.165	78.0092	85.7834	87.0825	94.3749	91.7329	92.7142	94.0499	84.2842	91.1353	93.992	86.465	92.8769	88.8516	91.9029	86.7466	93.8017	82.2672	84.0841	84.7803	83.1412
ANKRD55	5.0589	0	0	2.26628	0	0	0	0	34.4086	0	0	22.8007	0	0	0	5.01155	0	21.9954	0	0	0	0	0	0	10.2412	0	1.65893	0	0	48.3253
ANKRD56	40.3683	22.98	50.4807	61.1426	43.2215	17.285	73.0844	58.776	0	42.3817	67.0439	50.6611	47.473	0	24.9501	62.7283	68.7269	21.0383	65.5255	79.7356	20.7847	73.6916	77.772	4.46923	5.80025	65.3352	0	61.8989	3.6955	0
ANKRD57	74.0945	48.0235	71.2801	83.8149	53.4638	65.1323	89.5621	78.6131	81.8435	79.3312	45.1619	82.621	46.1894	73.7344	60.4199	73.3636	81.6804	83.9489	77.9806	82.506	77.6985	70.1969	88.3415	76.433	83.2803	83.0842	78.8742	88.5123	90.9146	52.7334
ANKRD58	20.843	56.6824	40.6346	30.7701	28.4235	29.4412	47.966	33.5295	0	5.22346	30.1037	17.069	1.21886	6.62306	15.4448	10.306	21.6586	27.2073	36.1159	26.0464	0	32.4803	46.794	1.87355	4.78177	24.3666	0.979115	3.69865	17.014	7.99343
ANKRD6	51.6881	74.0983	63.2235	32.8381	48.7147	70.7557	13.6876	23.1183	67.5462	21.6547	19.2584	70.414	72.0708	91.9416	61.8996	64.0409	63.9208	66.0001	66.9468	7.2931	68.6621	51.8222	0.225682	58.5663	62.8376	3.91461	9.88138	89.3721	75.9587	78.2914
ANKRD7	24.3887	37.7762	1.93789	10.5232	0	0	1.28523	0	9.45401	2.10188	70.1438	55.4648	61.5879	20.4498	1.56993	14.0332	21.0714	37.5406	50.3576	0	64.3986	0	0	46.1234	43.1231	0.223943	14.7525	46.2449	46.5764	50.5332
ANKRD9	74.9822	82.3384	81.3962	75.0793	70.0024	82.3237	78.9252	88.1938	71.8524	80.8882	58.5023	66.0627	81.0802	67.6332	78.0616	78.1034	78.7819	80.3749	69.2023	82.0198	53.602	80.0218	80.3069	65.3426	61.4585	82.1257	80.7115	46.5013	84.071	89.52
ANKS1A	75.5001	76.1703	76.0275	86.361	82.1951	77.7824	80.4263	81.9008	55.0067	90.3444	87.0678	64.5793	66.8037	71.8639	68.6068	60.8098	68.9241	88.5546	77.6618	73.0377	67.8688	74.0504	80.3687	68.9788	64.2293	74.3452	80.3561	73.7756	78.4585	92.9461
ANKS1B	19.8556	39.842	0.716235	62.065	5.18533	0	0	5.38225	0	0	8.65207	14.0082	32.5916	47.6703	20.5621	17.9565	0	42.9122	65.7589	0	41.6473	43.8748	0	33.7648	21.7632	1.33495	21.78	19.6012	19.3565	9.38703
ANKS3	80.447	75.8826	82.9716	72.3866	85.6732	72.7924	88.4918	75.9356	87.2638	72.6214	77.4385	65.9057	77.1567	90.0172	81.4977	79.0403	85.4477	89.2747	84.4411	88.2148	80.0438	84.8982	86.8344	83.2576	85.1251	80.7555	63.6638	78.9929	79.8797	77.0601
ANKS4B	14.8205	1.97177	3.62566	2.80152	1.71709	25.7277	83.2641	0	3.52802	7.52659	0	0	32.4621	0	53.7181	4.0804	3.37483	3.10868	1.82476	52.7415	1.00111	13.4909	86.606	3.64933	4.15319	36.262	0.687678	2.38466	0	0.0882205
ANKS6	80.6295	83.3512	63.3397	25.2875	82.9475	64.4146	89.7592	87.2544	84.3415	91.1283	66.8788	92.7576	90.0306	81.1993	37.6871	88.7328	87.9533	90.1558	90.0938	92.7344	61.5485	83.3947	84.656	85.5741	84.7424	89.8961	83.5509	95.1693	82.9043	96.7706
ANKZF1	86.5329	86.7529	88.5666	87.4827	91.1377	86.1718	93.1811	85.6506	87.0591	88.1574	66.791	42.5089	78.1093	90.7472	90.8736	85.0216	87.4755	91.47	91.9853	89.8557	81.3384	90.3002	91.3838	89.7496	90.8	93.649	92.9206	91.6419	84.1151	94.5584
ANLN	51.9025	48.7714	53.0183	28.3899	70.8029	15.946	73.8313	74.5326	64.9609	74.0098	32.3389	2.37829	29.2657	54.2524	40.5554	16.6303	55.0859	17.7075	76.0562	39.8786	61.8968	30.6207	80.2606	60.3471	76.7423	72.9781	88.6389	29.6247	78.0718	57.5806
ANO1	15.2984	0	38.0339	24.1564	36.9003	0	20.3527	30.3918	0	26.6457	11.7278	0	0	0	0	6.18619	16.7916	1.83897	44.9356	35.5483	0	0	10.6864	24.1106	1.38178	44.8096	0	48.966	20.1889	0
ANO10	81.0438	56.8495	87.2442	89.8661	77.9764	82.5308	76.6781	84.9745	71.909	79.0613	82.9662	90.5392	88.3183	71.269	72.081	86.2328	78.6211	57.211	91.2273	86.9533	77.8825	96.7979	87.1671	83.5839	86.67	82.2404	94.5897	87.02	51.132	90.6764
ANO2	8.67062	0	15.0826	8.13544	4.56618	0	14.3512	0	0	15.8768	15.6618	0.344354	0	0	0.334215	0	9.79066	27.1896	19.1346	0	0	27.4511	11.8509	0.0991744	3.20965	3.06819	56.2897	0	19.0117	0
ANO3	5.76907	5.23128	2.43253	0.299009	0.622031	0	0.430865	10.4616	0	2.85623	0	0	0	32.5915	0	17.0144	12.9512	2.11333	22.781	3.66282	0	5.50827	0	11.9196	0.216165	11.0586	0	0	25.1526	0
ANO4	7.65821	38.8465	1.43772	0.430164	0	9.41991	8.22504	5.59654	0	6.03871	1.03195	0.696677	15.7868	33.8497	0.916566	3.07165	0	1.37693	0	3.29247	27.6048	0	4.59467	0	5.03305	2.35993	52.4303	0	0.047985	0
ANO5	18.8376	41.2424	0	10.6688	0	0	0	0	0	0	71.4392	18.5097	72.4885	9.2762	16.0392	10.3563	0	66.9119	0	27.9554	50.7431	0	3.96004	11.0559	14.4431	0	7.65106	50.2396	63.3091	0
ANO6	60.739	62.8043	71.8141	41.2346	72.9788	82.3077	66.1443	64.6887	61.0186	51.6716	77.4964	59.3557	68.7337	27.0271	66.1636	40.8177	53.5939	74.6285	76.7011	37.7811	90.2191	1.62785	69.7241	77.6519	72.8042	59.7644	66.1662	65.0707	57.5429	43.8993
ANO7	53.5007	52.768	71.3707	47.5149	57.3354	76.0957	15.5548	13.4199	40.0176	52.7573	56.0342	37.2124	68.2332	43.5661	74.3001	61.4861	74.0198	84.6377	71.0471	47.4074	3.57073	57.394	15.2023	42.8996	72.7075	35.2268	79.5635	78.6598	66.0772	55.439
ANO8	74.1549	76.6232	74.6209	86.1014	75.9399	77.1242	76.8474	77.4414	53.1963	71.9956	72.4735	66.0333	81.6061	86.6071	67.7158	78.668	75.4517	80.5795	80.3655	83.8845	70.2782	80.7784	53.3223	77.4892	81.4379	87.5175	50.4627	66.73	58.7416	80.4596
ANO9	34.8693	0	65.9737	61.0264	70.9663	19.2432	79.5424	64.4945	0	66.5865	0	23.3489	54.466	0	0	56.8343	59.0331	56.9329	53.3878	67.5874	0	18.1514	78.946	0	0	59.3545	0	55.3332	0	0
ANP32A	92.9345	80.3906	93.1739	95.4632	93.5268	94.7006	95.4061	93.0999	90.6638	91.3067	96.1459	96.0821	94.0466	94.8102	92.3137	95.5192	94.4825	87.5631	94.1715	95.6741	88.8721	97.8476	94.8197	90.5078	94.4679	91.2082	88.6975	93.5777	88.6812	97.8797
ANP32B	87.2173	86.0157	79.8013	82.6452	87.598	76.6338	94.7938	88.7073	86.8053	86.0335	87.5925	74.2386	85.0745	87.8594	84.6704	91.0314	92.1499	94.0518	93.2397	95.2902	74.3924	89.9353	95.3617	84.5144	90.62	89.298	69.882	94.9842	91.5323	94.5506
ANP32C	57.0364	39.3403	62.9743	58.4837	66.5008	54.8805	75.4074	34.902	43.595	80.6354	32.6879	62.1981	56.5852	64.4305	48.9657	50.5742	59.7077	48.676	34.808	43.0482	31.8536	73.6307	75.8821	77.5853	70.0578	39.6767	65.4895	45.4276	68.9845	87.0676
ANP32D	4.00524	4.59316	4.16936	4.52076	4.64513	0.748778	3.21038	0.660067	1.01443	13.4987	0	2.76142	1.89114	5.12932	1.75236	7.31551	4.7424	1.98317	2.78318	3.42657	4.14562	5.19968	3.66053	10.0671	8.18712	1.25485	4.02861	2.79666	5.32142	2.64444
ANP32E	78.3372	86.1283	71.5699	61.7537	91.3723	84.6598	80.3726	79.5808	94.7803	84.0388	39.3078	83.3527	78.6649	87.1969	89.7185	72.5673	89.5565	71.4439	90.17	85.6054	90.1472	5.43315	73.9873	88.0278	87.4054	83.605	80.7391	95.3642	93.3936	51.837
ANPEP	6.95636	0	0	1.76673	9.79462	59.0329	1.36766	2.19502	0	1.97612	0	0	9.53557	0	74.175	8.72445	0.0922838	3.31154	1.45231	0	0	0.534302	9.88022	0	0	0.959077	2.71941	1.44957	12.7676	0
ANTXR1	19.8271	84.8883	21.6307	10.0098	10.4369	0	0	1.36372	68.043	12.4485	24.7962	2.31007	49.36	78.8377	0	4.68185	13.3371	60.0217	10.4461	0.509688	2.54308	0	-1.77636e-15	27.2898	33.246	2.24877	0	10.2552	18.0584	28.2246
ANTXR2	21.8307	64.7751	15.2225	1.50732	0	3.77235	40.0977	14.8125	42.8269	12.2963	0	14.6447	28.0601	28.6923	22.4349	41.2541	6.4009	25.0328	0	41.0757	66.5524	46.8078	44.0188	32.0159	5.7786	20.0519	0	1.10451	13.8545	0
ANTXRL	2.09245	5.75582	2.04767	3.43124	3.70422	0.339734	1.34852	2.00236	1.35749	2.30852	0.727667	1.68611	1.26131	3.85279	1.24034	2.98042	1.82585	1.74439	5.18263	2.29267	1.01623	2.39358	0.524683	2.05341	7.55747	1.56738	0.478572	0	0	0
ANUBL1	72.332	83.4314	81.8801	73.4808	73.4937	60.4498	82.1899	73.3721	62.4655	52.3656	33.9342	83.8353	82.7239	45.1314	72.6658	79.0413	72.1231	72.3842	90.5121	64.805	90.1422	91.1166	71.7527	71.2802	54.1665	73.0281	71.0503	75.0854	87.8323	71.8895
ANXA1	21.3934	0	15.0715	0.172631	43.9733	0	25.2473	26.6846	15.535	51.8876	0	23.3867	49.5594	0	0	20.5016	65.3259	70.7082	44.3081	9.11538	0.728625	20.6471	16.6497	8.84582	39.3932	23.9988	0	32.6461	16.0231	0
ANXA10	2.79966	1.02494	4.64201	1.2505	3.47939	0	1.42655	0	0	3.94879	0.168832	1.59704	1.66946	0	0	1.56921	4.7408	1.04417	3.3872	30.5261	0.557454	10.7559	0.731468	1.57959	2.28287	1.06718	0.327664	1.61345	1.06168	0.737872
ANXA11	71.6204	50.2633	79.8965	72.4799	78.4734	73.7191	89.638	77.4857	24.4051	83.1767	87.2007	94.7098	92.1511	34.2552	82.4576	87.7636	69.7837	91.532	77.8889	85.3874	0	93.2789	92.2478	52.8821	76.0514	85.4986	33.2858	83.3068	44.4061	83.3658
ANXA2	54.9429	38.514	51.1197	61.6704	79.0236	47.8908	83.3338	81.9669	12.435	89.6051	44.8361	48.2773	63.6765	0	61.6888	64.4819	77.6642	83.253	53.126	62.9435	21.704	17.7202	90.3887	26.4036	63.9689	76.5392	46.8558	30.3792	46.9249	66.9524
ANXA2P1	50.2744	37.7333	46.1102	59.0434	72.4426	45.1022	82.879	73.9575	20.6947	89.1246	30.6745	55.9696	61.9868	1.8563	59.4129	54.5477	78.395	66.1655	42.2403	58.521	21.9028	10.2096	86.228	23.4881	65.0788	35.6173	48.235	32.0117	33.1684	65.1598
ANXA2P2	52.8459	39.2607	50.5332	60.1821	76.4008	44.0298	81.7378	79.7088	12.133	88.4654	38.3657	54.8962	65.066	0	57.5133	61.1668	76.3471	74.007	57.1769	55.8598	19.8635	10.7383	84.1915	25.9542	64.5233	67.2829	49.197	31.517	37.5277	68.8848
ANXA2P3	32.9706	0	38.3401	44.1003	50.5694	43.935	66.0057	41.7673	1.26262	86.4085	0	39.2059	44.5202	0	28.9708	32.9345	66.2783	63.7411	20.8049	34.2996	0	5.40476	75.6142	25.161	40.818	6.47554	0	15.4855	33.7939	50.2513
ANXA3	31.1378	0.705327	10.8928	3.61144	54.551	8.8614	82.2752	37.5531	0	56.7793	0	29.5712	59.8918	1.56532	0	15.1668	14.113	48.9984	64.6483	0	19.0451	87.3508	87.3874	9.20159	12.8842	73.9765	63.3792	41.0797	0	19.5071
ANXA4	65.8647	52.8932	87.3767	80.7417	71.6901	70.5238	94.3705	57.2407	26.6774	90.9771	79.4079	25.2292	74.2405	65.5187	53.5027	68.4717	72.9635	86.9758	67.7201	64.5285	52.7469	78.3231	95.0773	72.5771	90.4118	75.2656	3.90563	83.9484	7.43216	59.3375
ANXA5	64.6877	79.7616	34.2507	61.9266	69.0391	56.6481	58.6892	63.6801	79.9497	66.6062	63.2014	69.4906	75.6856	36.5858	39.7951	66.0268	41.5504	62.7261	62.393	68.1856	76.9438	91.4435	57.1659	56.3725	87.7351	57.7211	54.7681	88.462	59.5413	89.5993
ANXA6	38.1005	52.2944	0	57.4318	1.77655	4.87309	36.3073	11.9396	68.3863	0	64.022	52.0273	37.822	93.8378	46.5952	21.5633	0	29.3798	29.2005	16.1411	81.8209	0.282749	38.7405	72.7254	52.185	6.82056	80.4987	42.3361	41.2976	64.6103
ANXA7	86.1443	93.4069	84.1836	94.4911	91.5979	82.9758	94.5574	95.4349	66.3912	95.3266	59.7912	96.1325	94.3956	92.0418	84.2639	90.0891	87.5899	84.8527	81.1867	95.2475	92.5674	93.5535	84.7472	68.5655	76.0716	88.8454	83.4436	96.9471	79.8519	69.6357
ANXA8	7.19315	1.028	31.0469	0	0	0.151257	2.32039	0	0	73.5218	0	0.592576	2.21063	0.305459	0	0	34.5444	41.0518	3.14555	0	0	0	0	9.72082	0.742433	2.58966	0.218644	0.801907	0	4.60906
ANXA8L1	2.6765	1.09895	7.25055	1.83848	0	1.38342	0.92998	0	0.544593	25.9126	0.609138	1.03653	1.0564	0.742986	0.880479	0.930423	10.4952	9.27261	0.309153	2.08665	1.0908	0.994159	1.13604	1.28119	1.0369	1.60021	1.39629	1.13141	1.06089	0.512281
ANXA8L2	8.96736	2.66097	37.962	0	0	10.5407	0.151355	0	0	63.3745	0.163838	0.386724	0.163428	23.8575	0	0	29.9831	40.7378	5.33325	0	1.14193	17.7765	0	9.81669	0.761262	8.52556	0	2.53701	0	4.17949
ANXA9	50.8861	53.7307	34.3862	26.1608	31.6148	58.9284	72.6494	19.9213	81.3291	25.7442	15.036	59.5935	22.0085	87.2714	76.5446	65.0449	42.1178	29.4949	63.4703	66.921	73.7761	39.5563	71.9671	65.4819	50.466	53.4507	0	87.6798	21.8726	79.4774
AOAH	3.86698	0	0	0	0	0	38.54	0	0	0	0	0	0	7.68062	0	0	7.23288	0	0	0	0	0	58.6889	0	0	0	0	0	0	0
AOC2	48.4942	61.5582	45.7579	16.1185	50.4103	83.4424	43.9929	50.6848	61.6582	66.6998	72.0369	50.1833	50.9301	80.463	70.62	39.2205	58.4406	59.9768	57.9026	31.4188	37.0419	68.3211	44.3607	45.142	62.1506	52.8253	30.9191	0	14.0557	0
AOC3	2.70305	35.1231	0	0	0	1.7271	0	0	13.098	0	0	0.468519	0	2.49079	3.21736	0	0	0	0	0	0	0	0	0	0	0	22.2635	0	0	0
AOX1	6.32058	63.9904	0	0	0	0	0	0	10.6026	0	0	27.7247	11.0418	0	2.70485	0	0	21.3917	0	0	0	0	0	0	0	0	26.7223	0	19.1187	0
AOX2P	1.52116	3.03356	1.0862	5.45377	0.96444	0	1.99415	1.10139	0.736666	2.03913	0.609327	1.41958	2.54713	1.09687	2.37727	2.07365	1.04358	1.25953	1.08407	2.04517	0.715477	1.36772	2.25946	1.42304	0.998176	1.33688	0.7936	0.971223	1.16384	1.11889
AP1AR	85.0457	87.5852	91.3026	87.0216	83.7165	55.8385	95.8761	93.7636	84.7979	92.0299	93.5452	87.1286	83.78	83.4755	60.5359	87.9516	91.9617	62.1541	81.2294	93.9705	84.8478	87.3547	96.1748	91.5717	86.8159	93.5902	81.3279	94.1931	80.6222	72.1632
AP1B1	77.7421	79.9715	89.8186	78.454	90.3034	83.4451	79.5603	92.5921	47.5216	87.2517	66.4306	79.0998	66.9997	80.8384	85.3465	74.4252	86.4497	60.6486	65.2874	77.7003	77.3565	94.7686	84.9399	55.0547	75.2477	79.9328	68.7683	88.4951	78.3413	79.4718
AP1G1	89.2031	94.7446	93.1973	92.4348	88.8894	95.7028	89.788	92.7022	84.0111	84.8571	89.2451	95.8424	95.319	96.0089	68.0965	92.6474	91.2821	92.7831	89.2982	92.9333	93.4106	86.8296	90.3647	78.8045	88.3553	87.3257	89.6321	89.2812	91.4336	71.6689
AP1G2	74.9861	64.1846	81.5287	79.6511	90.9926	63.0155	92.8588	86.982	45.7468	84.2395	62.3253	48.8155	70.1389	73.6552	36.903	77.1309	85.8303	85.0405	82.4701	90.4282	75.3058	89.5069	92.2081	62.2437	68.1955	85.2906	74.4808	78.0174	57.4074	90.004
AP1M1	82.3614	93.9364	87.4566	76.7117	82.2346	74.7135	78.2645	71.4103	96.1482	77.988	84.4694	79.31	88.0404	94.7244	91.1844	69.0834	77.8378	92.1505	81.2844	82.4012	96.4653	85.2162	76.0195	92.5266	89.1821	62.3013	68.0764	85.8368	74.2257	79.2796
AP1M2	51.383	19.4346	71.291	79.0831	87.1172	10.6828	95.5834	79.4403	0	87.7193	54.9223	45.615	57.0134	9.56577	7.69104	90.1345	84.7623	23.2279	82.9332	85.6201	1.19573	94.8386	94.6393	5.53377	2.12826	73.0543	48.3224	95.3254	0	3.23055
AP1S1	86.3766	72.3846	91.0059	84.975	88.8588	93.0596	91.1852	86.0086	84.2267	89.4874	87.8394	93.0104	86.9479	87.5425	90.3689	84.0198	85.7287	89.4695	92.1633	92.9514	86.3528	93.5893	91.0015	68.8577	90.348	81.4759	57.3991	90.5464	82.0841	92.0341
AP1S2	35.3551	34.7545	17.1328	33.3632	25.5748	12.9433	27.5194	32.1755	78.6929	20.5792	58.2382	30.5172	13.9459	66.8555	19.2274	12.3312	31.1104	22.5755	36.0258	2.85917	76.5449	11.0725	35.0875	64.5783	76.806	17.338	5.59587	35.8118	44.736	81.3051
AP1S3	62.8835	66.6071	71.6195	74.7574	72.7665	50.9446	78.8507	75.0005	59.9155	80.3623	14.0645	75.5182	66.537	26.5793	61.9253	83.9675	84.8133	44.1838	84.1006	78.7993	62.4595	87.6413	84.3337	63.2111	69.6618	76.6212	0	81.2437	38.8828	8.25385
AP2A1	85.1993	90.0481	91.1476	83.8049	81.383	86.2446	86.7639	93.3723	82.9931	87.9642	79.7921	71.2676	84.8969	91.5487	93.6481	79.249	78.623	87.7296	77.829	91.4322	79.1686	87.7151	81.4177	83.1887	85.8373	83.9239	93.1809	90.8485	89.4506	76.3093
AP2A2	85.0193	79.1031	77.8502	89.829	84.1938	95.8827	86.8505	87.616	78.6611	87.356	68.1961	95.5039	88.0443	94.2976	92.2412	86.8964	73.0314	87.8446	81.3122	90.2218	77.2875	98.243	87.987	70.9426	86.2383	85.1924	83.2546	90.9263	78.8815	81.6737
AP2B1	86.549	90.624	87.6773	86.6378	57.5359	79.881	94.0949	73.831	90.5314	67.3786	78.5454	95.992	92.8634	96.7621	89.143	86.7284	81.4109	92.1318	91.1513	96.9297	88.8215	92.5395	90.9882	90.7908	94.4409	83.1404	59.9811	97.7455	88.7873	92.8366
AP2M1	85.6443	83.8156	92.6956	83.3784	87.9709	81.0302	86.6364	81.8444	82.9576	86.6064	84.213	82.193	92.8066	93.2309	87.397	79.1247	86.585	80.5702	79.8386	81.8679	88.9161	93.1283	86.5861	78.6479	89.6835	85.0289	91.8153	92.6354	81.5352	80.9463
AP2S1	78.6379	89.5271	75.5389	80.2856	77.1302	84.8211	92.0444	83.0341	66.7854	80.2605	85.794	64.1206	67.3809	74.415	80.9318	76.7791	88.832	72.4192	75.7464	86.9903	77.1201	86.0831	83.6407	47.4138	83.544	85.6001	74.6879	83.792	83.4478	72.3329
AP3B1	85.8505	88.9822	94.9295	90.869	86.9377	79.3705	91.9431	93.2235	84.3385	84.3429	94.1355	95.8769	89.304	75.1836	91.0015	86.8159	86.6505	85.6717	92.4508	81.2161	74.6594	87.5238	86.5007	81.5436	90.1438	89.1246	80.1105	84.5474	72.4283	69.839
AP3B2	29.81	33.179	20.733	28.3716	11.4017	14.8551	0.380933	0	53.508	14.83	41.6317	24.7676	60.8523	74.3543	1.19868	17.3856	33.8049	28.3875	65.8444	2.30451	73.5319	42.3784	0	19.3773	27.1848	0	28.6246	81.1193	26.8523	37.6303
AP3D1	92.9808	94.433	93.6659	95.6902	89.1418	95.623	94.8874	94.7115	74.782	94.5923	92.2737	96.8209	90.2372	96.9108	90.9142	87.5309	90.6131	95.8691	80.9106	96.79	96.312	97.6329	87.1041	94.0748	94.9795	96.238	96.2104	98.3761	95.6917	93.4251
AP3M1	90.163	94.928	93.3714	91.8436	90.6341	95.0538	97.4078	95.4532	94.0245	92.3214	50.5231	89.966	85.8872	92.8339	90.6497	93.7608	90.0568	96.6998	94.4009	88.0605	96.8304	92.7369	90.4001	85.5551	91.6036	90.372	84.2165	88.8549	84.541	91.7402
AP3M2	82.5273	91.0364	88.5772	84.2164	86.3023	49.1414	79.3448	74.704	86.8105	73.3412	89.7876	78.0333	92.9642	89.013	67.4548	80.6153	76.1243	86.8156	89.4971	94.0717	92.4767	85.1738	79.1419	89.4337	84.2747	80.8964	80.5241	75.9145	81.3042	86.301
AP3S1	79.0371	90.5312	79.6689	72.3138	86.6991	72.0976	93.8647	81.7666	70.251	91.214	61.6377	45.6958	70.6246	77.2189	88.7605	74.9587	86.1895	62.6683	83.4428	78.4409	84.9343	76.8795	90.9686	64.7841	89.4458	82.3696	73.6489	87.0104	83.0968	90.8926
AP3S2	90.8247	90.5826	92.8308	87.8167	91.7221	95.7466	76.4491	86.8529	92.6334	86.5095	95.2839	95.4037	96.1692	98.1241	86.6468	92.6527	91.2721	93.8644	93.8555	96.3975	92.8659	96.3982	83.4116	91.9188	91.6472	91.3883	87.909	86.7541	87.8416	82.9683
AP4B1	80.5008	78.9953	85.2046	85.8414	86.8105	63.0081	93.5527	72.8419	87.6726	85.7389	58.3686	70.1206	75.3496	85.9462	87.9958	78.4124	77.9498	81.3002	87.2023	90.9208	84.9302	88.0795	93.5775	79.1178	83.5645	84.3381	68.849	76.3098	95.521	47.0039
AP4E1	81.1367	91.2596	86.1554	80.261	80.0613	84.5261	74.8185	91.9291	79.0202	79.4498	91.3929	81.2006	90.7356	89.3661	80.3509	81.2296	91.1379	83.3168	78.8663	66.7282	89.5044	61.9834	70.4664	87.5902	80.2189	82.0026	84.2258	86.2064	81.1251	47.8357
AP4M1	87.8938	82.4289	90.7556	92.5396	89.6288	55.78	95.7912	86.3536	83.7478	87.232	76.0034	77.4948	81.3435	89.5889	84.9613	90.6161	87.248	94.8127	93.8804	94.5412	88.3022	94.9555	94.5677	89.1522	90.9797	89.9067	93.4175	96.2249	83.3802	93.285
AP4S1	75.5321	76.6421	73.9545	76.6615	76.5643	77.5698	61.3742	53.6011	63.4476	84.4788	85.2578	75.1186	88.9447	94.3204	70.3679	79.3267	81.526	70.5502	78.9293	61.7848	87.8409	72.8799	59.6278	85.2626	81.1408	55.2517	74.9071	75.7986	76.8992	90.4013
APAF1	76.4031	84.7465	92.3441	86.2493	85.7115	79.5657	89.7591	61.0259	80.4622	70.3404	80.653	64.1785	76.9072	84.7836	78.7255	88.1181	71.3779	71.7025	82.8437	78.0115	84.4449	71.8982	91.9704	70.4169	66.5462	78.2573	76.58	76.8673	60.8796	30.3241
APBA1	37.5641	0	50.9294	29.4551	35.874	20.0819	31.9107	45.4198	45.4157	23.2056	8.77785	49.9239	52.1222	77.1386	3.62404	68.6861	66.9281	50.8701	42.9175	49.7625	64.7019	71.0894	23.6844	25.8414	31.6057	22.2849	37.1978	19.901	2.62084	37.3889
APBA2	26.7702	24.9402	0	0	0.287039	21.8236	8.81851	0	74.2338	2.04385	0	1.4452	21.1367	94.8597	0	15.1091	39.6241	63.6763	63.071	11.1439	18.2375	69.5547	0	11.0241	22.2613	12.1141	71.513	0	57.4706	71.9471
APBA3	83.2027	91.1037	85.508	73.7646	82.1745	85.0428	90.0805	77.1801	93.1891	76.2984	85.7635	65.9184	82.9556	88.5278	90.8659	71.6856	79.6979	85.6304	76.6074	90.7797	83.5501	91.8798	81.0443	87.038	77.3414	73.2544	84.8842	90.778	85.9223	84.4111
APBB1	50.0199	77.5115	7.64604	49.0871	16.5761	38.8092	0	11.3092	92.6608	2.90232	62.2772	79.7108	91.3986	91.8548	58.429	29.7088	21.2745	69.7513	49.7876	12.8446	86.2317	42.7604	7.0114	84.4619	74.7613	0	46.9246	94.2727	76.6737	73.9409
APBB1IP	1.79733	0	0	0	0	0	0	0	0	0	0	0	5.7146	0	12.2797	2.78692	0	31.3414	0	0	0	0	0	0	0	0	0	0	0	0
APBB2	51.4367	1.96767	40.3057	56.3245	42.7834	31.4925	70.3311	54.1607	61.609	45.2506	83.2137	45.9398	38.3251	86.093	45.3477	32.9733	31.0271	46.5434	41.787	46.5183	36.36	56.2999	72.3473	59.5399	51.6389	56.333	86.1172	66.6313	41.3226	63.0797
APBB3	75.371	82.5221	73.9807	76.6297	77.3579	84.2783	84.4033	67.7869	77.4981	64.5806	75.1287	38.4944	72.0983	84.3361	74.9322	72.2159	70.3655	88.7135	83.1713	81.7221	96.1391	80.376	72.9993	83.7649	79.0143	78.5722	55.3893	88.1543	78.7506	42.3839
APC	70.8923	82.2975	78.6901	69.2982	76.1561	74.9896	59.6242	83.8149	80.7065	60.0132	72.1158	61.4369	75.0713	90.5884	56.1802	59.7949	74.5442	71.548	77.5135	53.6604	85.8563	57.9495	59.5863	76.3172	75.494	64.8003	81.0661	56.4562	70.4857	69.8211
APC2	41.7426	16.508	36.2534	48.862	33.3653	40.2035	25.6054	47.6903	51.8848	43.0387	55.0931	37.3073	47.5314	90.8401	58.7687	44.5595	48.6983	33.9273	44.2509	42.676	66.816	62.265	30.9594	26.0366	37.6659	43.2637	11.8478	54.4213	30.1964	0
APCDD1	22.8767	25.2633	18.352	3.49878	17.5854	23.3632	31.8344	31.3226	31.8959	40.199	9.50653	12.4948	0	76.3411	1.34775	17.3452	21.755	31.5301	23.5253	28.7522	0	31.6326	44.3838	22.5113	10.5498	12.1087	17.4131	30.9644	0	47.9478
APCDD1L	0.81069	0	0	0.90089	1.7014	0.148476	0	0	0	0	0	0	0	0	0.0526578	0	0	0	0	1.2035	4.95505	0	0	0	0	0	0.641831	0	13.9062	0
APCS	1.75516	1.03498	2.19188	1.07071	1.46898	14.7805	1.32215	0.871528	0.835483	1.57112	0	1.50108	0.719431	0.950552	5.9515	1.36408	1.46938	0.984996	1.01022	1.6069	0.86052	1.45143	1.07843	1.22723	1.29805	0.990373	1.46798	1.18081	0	0.639276
APEH	88.6635	92.2334	92.5849	88.1786	84.4428	85.7038	95.1556	88.519	84.8692	88.4751	93.3889	85.9084	90.4747	93.7211	86.6172	93.1462	85.6795	84.8674	93.2975	96.2872	77.6416	96.2343	94.2046	85.4913	92.1636	91.7573	76.3612	97.6079	73.2812	82.948
APEX1	91.8518	90.869	95.0832	94.0712	89.6147	87.4127	94.2001	89.4371	92.2336	92.7898	91.0017	77.1252	94.9655	95.0973	93.755	91.4298	90.7374	90.6719	89.1256	91.5525	90.3538	96.3689	91.4421	92.6634	93.983	91.893	89.8916	94.8123	93.3963	97.7248
APEX2	85.2582	40.1933	90.8865	84.2948	81.6814	88.2788	94.5885	91.3186	76.2428	92.0823	80.2074	82.1403	83.3414	81.0613	86.4969	84.0862	93.4183	88.7564	88.9206	94.6619	89.3068	95.3707	94.3505	80.4228	86.9365	88.0259	77.7637	87.63	82.3656	87.6592
APH1A	90.4013	85.7918	88.1485	90.7042	94.0852	94.2519	95.5214	95.9083	92.7325	95.8011	88.6532	94.2329	87.534	89.016	94.4823	91.8759	94.394	89.7435	90.9669	96.1451	91.4729	95.5584	90.6285	69.663	93.1675	83.8341	70.2946	95.8429	90.5141	90.6728
APH1B	66.221	78.692	68.3183	57.7126	42.9596	53.4385	60.5339	53.1862	83.8986	58.1278	89.5942	87.8046	67.5247	93.8038	49.6134	40.0274	47.1936	71.5194	83.2351	55.8199	80.6526	93.9815	69.9605	68.2425	78.262	35.8474	38.0314	90.6996	54.5537	67.1753
API5	91.1434	88.3638	86.5524	95.2715	95.9814	88.9456	97.9976	95.1816	88.7953	92.7491	92.3702	94.8251	86.9706	93.5484	83.7568	94.3332	92.8381	97.4759	95.1161	89.111	74.8031	90.6519	94.8723	94.2653	88.308	92.4841	96.5333	95.4899	78.2788	87.2892
APIP	82.9761	87.4264	81.2487	89.2241	81.8841	92.1822	83.8669	84.6349	72.254	80.2795	70.3445	92.4866	68.8443	89.3137	92.2884	75.0836	77.7424	81.3733	87.8261	94.7527	74.5733	95.7605	83.4326	87.1957	84.1683	79.1065	52.8482	95.2273	76.1175	94.8194
APITD1	82.6975	75.0508	91.934	91.1753	91.3988	69.4971	91.2743	88.3926	62.697	82.2835	28.9603	92.293	91.6886	65.9474	84.3116	89.8284	89.0604	90.9425	89.1015	88.519	90.4434	94.231	89.3021	86.3729	88.1108	91.0836	79.3018	83.2664	86.002	55.7577
APLF	65.3574	78.4196	77.2173	41.1129	61.6291	50.568	71.7518	57.8947	58.5507	78.7	23.9225	72.0858	87.5456	50.7745	63.4114	67.3428	74.3292	63.7738	85.5681	56.7499	44.1566	11.2071	79.977	77.7966	78.2204	61.5973	79.6735	88.5982	78.8534	73.9382
APLN	23.5817	36.9499	23.747	49.0105	21.858	0	40.9212	20.6022	30.0862	26.6453	56.9452	0	0	0.0296882	42.8835	8.49727	8.10978	44.6682	4.69126	31.4687	48.2232	65.0232	39.2344	12.6467	15.897	32.0396	0	2.70164	0	20.9885
APLNR	0.174176	0	0	0	0	0	0	0	0	0	5.05112	0	0	0	0	0	0	0	0	0	0	0	0	0	0	0	0	0	0	0
APLP1	25.329	26.7192	10.3961	31.7759	41.575	12.9191	0	2.64533	58.779	26.5144	24.973	18.131	0	72.6643	6.64483	19.9344	21.156	48.3151	36.8968	0.572955	61.8536	33.4688	0	39.5317	8.0464	8.25108	56.0511	24.2849	42.44	0
APLP2	78.3311	82.6896	84.9223	79.9214	72.0291	66.3977	78.8953	81.2714	70.8559	75.599	65.3725	92.7911	89.196	81.4114	74.9606	67.3347	64.99	80.9617	75.2039	92.2022	65.1652	94.2715	84.3766	75.5774	62.9975	85.1039	83.7484	91.2942	66.9884	85.0725
APOA1	9.23429	1.21069	6.52273	7.73839	13.9487	0	0.512447	0	47.5323	15.7512	0	2.37351	5.09439	40.1932	22.4665	1.74307	0.252099	10.8005	27.7443	5.34668	25.4753	0.805157	0.217744	6.04256	2.18975	0	0	0	0	23.833
APOA1BP	87.0202	84.6324	86.8917	87.8196	86.852	91.7208	93.6936	91.1969	75.3471	90.8221	94.5237	89.0032	90.2205	88.5082	88.2658	85.504	84.5695	78.3336	90.7102	91.849	90.0011	93.5474	94.2764	91.3593	81.1755	86.2612	71.9274	93.0266	80.4628	71.0836
APOA2	2.71037	1.66883	0.706492	1.15428	1.91554	0.0798059	4.37478	1.06855	0	2.11684	1.90244	1.58015	1.60363	1.7067	41.2153	1.69126	0.840637	0.539446	1.57548	2.8138	0.662096	1.43464	0.529195	1.6673	1.80871	0.758537	0	0.590873	1.10354	1.4919
APOA5	3.85974	1.92834	5.29573	6.15216	1.90968	0	5.32154	5.8576	6.98448	4.46934	0	1.25965	4.48892	3.41745	3.95317	0.224637	1.5582	0.916557	12.8253	6.31292	0	3.29555	1.42835	5.05069	3.30904	10.3037	1.70608	0	10.5524	3.4109
APOB	3.71197	5.09186	0	0	0	5.30741	0.344376	0	0	0	4.50039	0	5.02951	0	48.8535	1.80535	0.1956	9.43768	0	4.86075	0	0	0.426893	2.61733	1.80078	0	0	10.5856	0.102395	6.68774
APOB48R	11.4659	0	28.8793	26.8501	9.20384	3.45489	32.8776	2.42146	10.5072	15.9772	5.15766	0.552033	0	5.33582	31.6181	0.474335	1.75419	39.9983	0	13.6609	0	28.5985	47.31	0	0	19.5389	1.28857	0.567682	6.48349	0
APOBEC2	24.174	9.68143	16.743	3.66375	28.0404	18.5088	31.1183	4.65533	61.8524	0	19.5382	67.0327	54.2521	76.8786	36.9886	12.6454	3.95325	7.61701	59.5307	0	7.70896	0.34454	36.0946	3.21284	40.429	8.59299	10.2234	47.9079	0	33.8331
APOBEC3A	7.06448	38.2368	5.07518	0	0	23.1759	8.18037	0	0	7.14488	0.284008	5.25072	3.69517	0	8.17968	6.4486	15.8798	0	5.99131	12.9024	0	0	25.1907	11.8547	13.8433	6.43599	0	7.10035	0	0
APOBEC3B	41.1492	45.7462	40.849	26.6133	47.0026	29.0199	42.6302	54.5286	46.24	40.1518	16.5235	36.3856	50.0517	2.3989	31.7367	23.8899	53.2585	63.9592	50.4055	62.5559	53.8117	48.0261	59.0972	54.1657	63.461	42.7465	4.41121	30.2988	8.71409	64.6466
APOBEC3C	34.6089	79.5344	79.3886	4.54135	52.4419	0.735592	15.2506	25.7475	20.5423	56.4288	0	0	32.1634	0.561078	0	23.5135	72.0293	49.4712	63.8902	29.5025	59.0581	0	39.0012	46.4879	63.5241	26.858	15.0317	60.5242	6.39549	81.0358
APOBEC3D	20.6275	7.94723	52.2176	20.5986	23.649	15.7373	12.4326	24.6281	0	8.98407	5.80556	9.61322	37.2977	0	6.28375	23.1703	29.7333	15.0834	22.029	47.0436	40.0818	0	31.6684	19.7211	17.2005	13.5532	35.6022	18.0545	0	60.0627
APOBEC3F	45.7884	39.0894	67.9157	55.3958	59.1893	63.8821	38.632	40.1361	3.30164	29.3835	44.9076	34.2989	73.6441	5.78998	42.7498	42.6411	68.1211	47.8743	66.4929	70.4106	73.4351	21.361	45.7897	55.7336	21.3122	35.7815	11.8909	64.3966	39.9425	64.3635
APOBEC3G	14.431	1.75811	43.2237	8.2632	12.1028	5.88162	0	2.64092	0	8.77922	0	0.0123862	28.4929	0	5.37136	4.42158	20.5253	16.0466	25.9929	37.4271	67.918	0	9.28191	19.3643	4.39022	2.11126	10.9084	31.0276	0	52.5567
APOBEC3H	3.84118	0	31.3	1.50372	5.48245	0	0	0	0	4.03684	2.51844	0	3.60859	0	2.01255	3.8368	18.6891	0	0	0	0	0	0	0	4.40333	0	0	16.0218	0	17.9805
APOBEC4	5.84084	0.396182	3.79444	4.0832	3.41674	0	43.7781	2.69664	0	1.87647	1.24375	3.64309	2.65241	0.689185	2.17788	0	0	0.098102	9.01737	10.8078	5.34228	6.6773	32.2359	3.32511	2.51936	26.3807	0	0.174291	1.1313	1.22674
APOC1	7.45813	5.6275	15.8514	18.4571	0	0	3.37886	0	2.39571	0	0	0	0	23.6323	44.9726	0	0	22.641	6.00391	4.23575	0	9.30951	0	1.67764	20.4871	0	0	0	15.7954	21.8201
APOC1P1	1.63248	3.82709	0.853868	0.409933	0.31194	0.0692947	0.306891	0	0	0	0	0	0	5.36208	12.7533	0	0	0	0	0.42778	0	0	1.24925	0	1.72359	1.03788	0	0.931222	0.85605	17.2218
APOC2	5.22013	5.56104	0.940792	13.7202	0	0.135647	18.4654	0	0	0	0	0	0	0	49.4918	0	0	22.2677	0	9.32182	0	7.90615	9.69986	0	2.41341	0	0	0	11.4599	0
APOC3	1.69624	0.741022	1.92636	1.39736	1.61023	0	1.11396	1.13088	1.17627	1.45919	0	0.935341	0	1.28001	12.8939	1.4305	1.05151	1.7196	2.31936	5.51347	1.73454	1.37442	0.861217	1.82704	1.31689	1.04204	0	1.17783	0.928803	1.2292
APOC4	3.17993	13.5763	1.21791	2.352	0	0	0.176738	0	0	0	9.46768	1.27102	0	7.91256	1.63721	0	0	15.4858	2.7155	6.54743	0	0	1.27821	1.39166	24.9034	0.52186	0	0	1.76276	0
APOD	4.79809	6.60958	0	0	0	0	0	1.98021	0.332517	0	0	2.79332	0	34.668	0	15.7511	9.01176	10.2412	0	0	0	19.1943	0	0	27.044	0	0	0	0	11.5187
APOE	14.9792	11.096	0	14.8482	0	0.583552	0	0	38.8823	0	0	18.2517	0	72.1064	62.5812	5.30316	3.70331	27.1401	12.8379	12.6446	0	11.5844	0	0	41.5496	0	21.712	3.19526	16.4831	59.8948
APOF	6.00425	5.55954	5.62032	11.5001	4.36216	0	3.58874	4.55949	5.35079	3.48617	0	2.46013	8.3461	2.43975	0	3.18529	3.69065	4.22722	16.7071	7.04484	4.63228	50.9993	1.13264	2.95523	3.07333	5.35428	12.3355	0.567775	0	0.944647
APOH	3.12082	1.57666	2.27538	1.21575	1.44633	0.810173	24.9167	0.749669	0	1.79988	0	1.49949	1.20694	0.0297803	33.3705	0	0	0.629192	3.77476	0	1.56967	1.77189	0.535712	3.17976	1.40206	3.261	0	1.39546	0.398584	1.68836
APOL1	16.5423	14.8188	44.8534	14.6899	3.92762	9.92965	21.7639	27.975	2.92918	20.565	36.6216	9.13452	23.846	0	26.5884	28.3244	43.2801	14.4562	12.6569	42.1833	0	0.0379598	34.3053	0.642629	0	29.7069	0	16.4904	0	0
APOL2	49.9778	64.1349	62.8794	48.8072	37.9622	70.7168	38.6505	56.4327	44.2229	43.1241	65.0626	38.0696	57.2884	32.3444	65.6789	46.6855	71.7306	49.6067	39.828	71.9349	60.7368	74.6859	54.8188	50.1415	45.8468	42.4669	0	45.2718	23.4417	46.7852
APOL3	6.44023	15.6198	19.3629	14.008	0	4.28575	2.17325	6.2041	4.19896	12.0247	0	5.39808	0	11.2051	13.9008	0	0	5.9139	2.33641	28.2555	0	18.806	15.5713	0	0	7.50211	0	0	0	0
APOL4	8.42233	0	43.7284	0	24.6541	5.88759	11.4664	12.0127	5.38338	12.2436	0	11.9398	0	0	5.95597	4.83044	25.023	0	17.3841	0	1.0064	21.4018	2.5233	0	0	17.6731	0	0	21.1333	0
APOL5	1.09572	0	2.96706	0	2.09452	0.153627	0.512047	0.351269	0	0	10.8353	0	0	0	4.76745	2.18789	1.68131	0	1.48393	2.84979	0	1.2072	0	0	0	0.684638	0	0	0	0
APOL6	30.0958	47.2007	46.8042	18.6106	24.7683	37.3032	47.7866	43.2449	36.8295	22.191	41.5258	32.6556	64.0141	11.0268	31.8851	36.6552	26.1584	19.4219	1.01396	60.1536	43.1331	12.9254	58.8112	3.4977	9.15077	45.218	0	41.4231	0	9.36936
APOLD1	12.0616	0.684524	0	4.06589	27.1653	8.73687	33.3341	1.84149	15.4575	7.89628	15.4628	0	0	0	0	13.3069	20.0172	0	51.0804	0	0	0	35.8152	9.33966	42.0789	4.86399	0	0	21.5331	37.1062
APOM	55.0803	37.2806	66.0027	56.1111	76.9792	3.78333	74.3745	55.4694	85.8518	77.1359	1.16017	35.4657	41.1674	90.3738	40.3187	42.4124	48.0382	85.9126	74.1963	84.0246	77.0538	59.9941	46.6262	53.7968	60.2699	63.7437	0	58.5764	42.405	58.804
APOO	85.2273	72.7294	87.508	83.5284	84.9922	88.8047	93.2616	85.7938	84.3914	83.7431	90.1351	81.5493	86.6486	91.8209	85.6066	87.324	82.4417	84.9339	87.9187	92.8835	91.2817	95.082	89.8868	81.9649	89.8462	80.5735	63.78	71.8749	77.9694	93.3178
APOOL	66.3521	70.1574	82.1136	72.8894	64.1682	48.4138	71.7408	74.1537	79.7245	52.4225	79.9802	76.444	40.9299	58.7315	31.5972	83.7604	86.1102	73.3333	87.6522	52.4193	60.3326	39.6231	72.9138	74.8396	81.3182	79.3685	82.1576	58.5296	59.6755	28.7103
APP	67.112	79.9017	61.758	69.0065	65.3492	73.1316	85.9894	71.3489	72.7343	65.0072	49.0388	74.5265	77.9898	73.825	36.6078	67.982	70.2688	60.3708	57.6447	66.289	78.3421	71.085	78.8404	44.1659	44.3893	76.4045	76.5475	66.7776	57.4226	73.502
APPBP2	81.1634	91.1945	92.4627	81.1063	85.6794	78.4324	79.8261	81.019	97.3032	79.2387	47.6785	88.9828	90.6035	97.3661	80.5541	89.5996	88.8287	92.4254	87.0145	55.2898	96.2734	88.7305	67.5995	82.2284	86.2925	79.7501	47.5919	77.6394	78.0548	64.9737
APPL1	82.7637	81.9963	90.8452	86.8935	87.5469	65.9565	85.7656	82.9026	91.8619	63.3981	84.9839	85.3811	88.4645	91.4898	81.0807	82.996	84.1276	82.3872	94.4734	63.3031	83.9634	78.4898	91.4199	94.1119	83.0592	89.9999	55.7018	92.3213	79.3397	75.8852
APPL2	81.294	64.6564	90.4296	68.9398	83.8696	79.5329	57.509	87.6473	86.0457	87.2999	84.1925	88.9167	86.7863	89.3711	82.9145	87.6698	92.4505	88.3233	87.9827	78.7625	84.4009	93.5037	71.5672	66.1298	79.2136	88.5358	60.3054	86.3636	61.7533	92.4536
APRT	81.1436	80.9252	86.8937	78.8222	82.8001	85.7139	93.4774	82.9094	68.6813	87.9508	70.9165	69.4316	78.0579	80.7597	78.576	84.5256	89.8356	82.1284	81.6177	91.0129	74.7135	85.9839	88.9449	59.5158	81.7714	81.304	77.6152	88.9273	82.956	76.3969
APTX	91.4007	82.7653	88.6353	94.3585	91.4021	88.1613	95.8499	92.229	79.5236	84.1107	93.1661	96.025	93.5686	96.7721	91.1092	88.9768	87.2092	94.6959	85.8957	96.0514	97.0141	96.515	95.8913	91.7235	94.1515	93.4732	87.4836	97.0137	87.7091	89.1394
AQP1	6.1792	0	0	0	0	12.8569	0.832398	0	39.8096	0	0	9.78857	47.7678	0.662153	0	0	0	33.3125	14.4989	0	0	0	4.79183	9.92116	0	0.745843	0	4.20925	0	0
AQP10	3.52539	2.26349	8.93412	0.480766	1.58049	2.70178	2.36464	1.67361	3.12492	12.2257	0.0314332	1.21536	0	0	4.45028	0	14.8806	7.4564	4.92166	24.7323	1.02507	0	0	3.6197	1.44904	1.87028	0	0.536034	0	0.698543
AQP11	65.5276	61.7996	69.6262	51.1006	68.9394	15.0961	61.6523	37.6189	88.2388	54.8988	45.3435	74.9381	69.2073	84.3144	64.9446	66.1024	73.9019	79.3029	62.2418	81.1574	60.5298	74.933	64.3259	68.4435	59.3643	59.0559	75.5764	90.4181	71.1811	66.0461
AQP12B	5.29632	0.918884	6.97366	1.90367	3.74817	1.63857	37.9848	4.71921	0	4.26695	0	1.79928	0.891426	0	0.974926	2.40248	2.26317	0	10.7828	2.85843	5.96072	1.74533	49.7221	3.1023	2.65961	6.27662	0	0	0	0
AQP2	4.58201	2.03084	1.68206	3.03794	4.78223	2.66914	8.60913	0.640928	0	3.15719	0	0.342743	0	0	0.923714	4.1139	0	0	32.6759	24.8898	0	0.31271	9.95798	0.994796	4.1832	1.78689	19.7594	4.7951	0	1.53264
AQP3	19.1615	8.06351	27.7154	25.094	9.52193	47.9684	12.5691	20.1728	1.90691	27.5556	0	60.011	0.041287	0	36.1435	31.8307	10.3742	2.21683	53.159	46.5481	0	46.6204	4.31341	0	0	18.6709	26.8052	0	38.3824	0
AQP4	8.74914	1.68192	1.62281	4.24481	4.09599	58.8282	0	0.531524	65.2255	0.504407	0	0	26.846	26.3453	0	0	0	1.12042	14.7982	7.13128	7.95202	20.0672	0.15352	2.51929	9.36157	0.695003	0	0	0	0
AQP5	7.96016	0.958272	3.99232	2.48955	2.52961	2.57906	1.10085	3.77608	27.9985	1.57829	0	10.7538	0.368791	0	12.454	2.57247	0	0.525103	38.5082	0	10.6388	0	22.572	5.46273	2.69238	3.34797	41.6479	16.6254	3.91475	11.758
AQP6	20.0947	17.2703	9.34194	23.9531	17.2532	10.3609	41.9962	21.8638	71.0225	35.6386	0	0.719489	0	23.2562	3.35954	16.2179	36.6243	5.69525	27.096	36.2813	2.7217	17.4165	63.7619	19.5353	30.7513	27.3293	0	4.37138	8.08193	10.8266
AQP7	14.4238	12.9418	1.07477	0	5.27064	51.3982	24.2505	2.71087	0	4.08782	0	53.2738	37.8174	62.0389	38.4549	10.9129	0	0.289805	2.63606	17.694	2.01589	2.30278	36.0738	0	0	8.2587	0	0	0	44.7879
AQP7P1	8.12185	24.9981	10.0836	0	8.27263	2.63477	25.7487	6.99493	13.1824	4.26626	0	23.957	4.83358	3.39552	3.11031	18.5834	10.8997	0	2.02559	7.89314	7.0556	0	27.2862	0	0.98796	7.59068	0	5.3304	11.2959	5.10743
AQP7P3	4.26056	0.292937	8.48913	0	10.6742	1.85851	14.2836	0.342681	4.79249	5.51599	0	10.4561	7.01925	2.77519	6.51188	6.12953	4.82448	1.41634	1.38621	9.92136	7.56022	0	7.61474	1.34545	2.71285	1.57346	2.00533	2.7809	0	1.27345
AQP8	10.6922	26.5918	8.35918	17.3734	2.22528	12.8773	0.0603036	0	25.0013	10.4526	13.1832	1.818	1.82143	48.1694	3.2826	2.21461	0	9.09338	15.4487	0	29.8747	12.3081	0	23.0983	5.14052	2.12431	3.06129	5.21722	31.2769	0
AQP9	0.0579623	0	0	0	0	0	0	0	0	0	0	0	0	0	0	0	0	0	1.68091	0	0	0	0	-8.88178e-16	0	0	0	0	0	0
AQPEP	11.2232	31.9531	3.73341	0	7.23775	14.6354	5.18567	10.4958	70.6997	9.70019	0	8.49472	16.0027	42.2877	8.48261	7.86519	5.43023	2.87646	0	2.20101	11.5059	14.4343	0	1.22446	2.71931	1.67575	14.393	25.5787	5.47799	1.18128
AQR	85.9413	92.2759	93.4721	88.4399	88.4873	87.4477	93.1438	95.4975	91.937	85.217	90.2817	85.4741	79.0842	81.0061	68.2892	94.56	95.0464	82.9587	92.4712	81.4679	88.9571	80.7138	84.1891	89.5551	82.4589	88.2339	68.5813	87.5427	82.0446	73.4635
AR	8.64625	8.64006	9.58791	0	0	0	0	0	53.7501	0	0	5.84757	45.1603	1.82143	0	0	0	9.44864	51.0911	0	2.73339	25.204	0	16.8736	0.765258	0	18.2625	0	0	1.55548
ARAF	85.0444	71.9574	84.8099	90.5999	86.7035	88.455	88.0582	83.1863	85.2818	84.0829	95.6751	96.3194	78.5996	85.802	82.2998	87.326	84.7445	91.3234	80.0857	96.1219	67.3088	94.0581	92.7655	78.1887	80.4429	82.8287	79.0256	94.6733	75.0959	80.4666
ARAP1	71.2558	78.2277	80.7597	63.3609	79.7808	76.3615	74.7228	67.1078	51.74	80.3416	52.2919	81.2512	66.3933	78.6638	85.8563	62.6232	62.6497	92.0772	78.3456	70.3066	88.3132	71.0801	74.7754	58.6996	69.5286	65.7336	23.6014	82.9314	71.9133	76.9803
ARAP2	47.5275	0	74.8898	39.2049	56.9561	74.6747	75.7399	72.8963	72.9811	72.3379	47.3004	56.0681	79.9448	66.2495	30.3618	26.6591	61.3557	29.884	59.323	63.5101	0	38.3402	78.141	1.11182	27.8349	58.2331	0	85.3213	0	28.9766
ARAP3	32.3973	0	72.369	12.6146	66.5716	18.0109	64.0277	45.9267	53.7384	52.6035	0	0	0	5.77115	3.2462	31.7833	48.5269	0	58.507	66.403	30.8978	5.86138	69.4133	35.0309	57.3815	43.4351	6.51372	19.2253	42.268	29.3947
ARC	11.1638	0	3.70523	5.11974	23.1868	20.1737	15.0158	28.7356	33.6086	30.8979	0	9.89889	0.162463	16.6062	0.342683	0	3.926	0	3.71394	1.28635	0	8.03561	13.9238	29.7817	10.9928	4.10141	7.2253	0	53.3106	0
ARCN1	84.6517	88.3917	87.1308	90.125	78.7956	75.8737	91.3689	86.9642	88.4332	76.2261	75.0772	84.5754	75.6264	84.9478	77.7173	88.4156	86.9949	88.8798	86.9113	87.9948	82.7578	95.8327	83.9763	74.0509	83.5669	94.4563	71.3569	93.5352	87.1242	87.7928
AREG	9.52889	0.118637	4.12255	4.02381	23.5256	12.0795	54.9094	31.745	0	28.9399	0	1.32263	0	0	0	7.35575	9.15344	0	5.30046	1.3818	0	0	49.4625	6.50899	0.196684	36.1911	0	0	0	0
ARF1	92.3554	91.1228	94.1727	88.5539	89.5677	94.5057	97.8005	96.6011	85.0217	95.52	87.1203	85.442	92.3186	95.0185	94.5286	95.2194	93.3423	89.8809	89.2477	97.2071	93.2119	96.9227	96.2024	85.4787	93.573	95.8111	87.4784	93.8132	96.9846	86.6383
ARF3	89.4304	89.372	88.9244	93.3814	92.9558	82.5628	83.1404	95.402	76.6168	90.1691	96.8179	94.6764	89.2933	92.2676	80.6699	92.69	88.7049	92.3699	93.4549	94.4906	93.3159	95.2043	94.1716	79.5777	88.6704	88.1925	92.5324	93.6257	83.4879	76.7433
ARF4	78.0731	88.4419	75.4692	86.3633	72.0743	60.4665	89.4529	74.4153	73.4803	79.8055	74.6201	79.2578	76.7834	77.6131	79.3098	84.422	69.8766	70.3099	87.0106	71.8968	76.6224	95.6151	87.7268	52.7069	87.6736	86.0602	69.2785	81.6241	60.4769	95.267
ARF5	87.6847	84.7481	91.8144	86.1668	91.0991	91.2529	95.3752	87.4133	83.9765	91.785	83.3278	75.8169	74.6327	92.6796	90.426	88.3862	91.2984	92.1344	91.1076	95.5732	88.1328	91.7936	92.9674	79.0095	84.3502	88.1922	81.5625	90.3944	83.1259	84.3128
ARF6	83.5666	90.6606	91.6151	90.5291	89.5033	85.2764	84.0499	88.8253	73.6715	93.0214	73.3642	87.6267	89.7861	73.6462	77.0304	80.7911	92.9134	52.7514	85.7295	90.5593	80.3998	96.5578	84.1233	70.5598	83.9009	86.8059	85.4557	74.0271	84.2236	86.0262
ARFGAP1	82.9717	84.7831	83.572	76.3037	85.3733	83.737	87.2462	86.0854	85.9819	77.8386	66.7672	66.1527	73.1746	93.2971	87.0351	81.1395	83.6306	79.908	91.0403	92.1716	91.0745	88.726	83.559	59.3848	84.52	87.4061	89.4801	89.8286	84.6963	82.2672
ARFGAP2	92.7237	86.4662	91.4568	94.4061	93.0643	93.1605	97.0045	94.7771	97.7241	91.8008	88.4328	98.0285	86.0416	96.5791	95.9998	92.69	94.0708	95.793	94.1432	97.2328	84.629	96.2544	96.8728	91.603	87.5488	94.2779	90.6653	98.0241	79.7775	90.4637
ARFGAP3	79.3012	89.4462	73.1062	72.5743	86.7916	82.8665	75.782	80.5179	79.379	80.998	84.7761	93.7054	80.7939	80.5857	80.091	89.7924	86.6574	42.1846	76.3585	90.5376	65.1001	94.0014	61.8546	77.3116	80.8433	86.7749	76.843	85.5528	76.2038	68.3049
ARFGEF1	82.8213	89.8292	90.6688	84.2783	92.7785	77.3509	93.1729	91.7071	83.3542	84.5767	87.7517	90.5735	73.2157	88.9089	81.2407	91.3524	93.317	84.1924	85.789	91.2964	91.3015	77.76	86.3012	90.967	74.5771	89.3129	59.6406	90.2952	60.7007	25.6061
ARFGEF2	82.0332	88.4828	89.9715	86.1915	80.4281	76.0758	92.2164	81.8937	80.2082	68.7864	84.1604	90.5538	75.477	69.8836	71.8159	93.2293	89.218	84.0774	88.4051	85.3947	92.055	71.0332	83.3383	85.5621	87.394	89.6193	82.4179	91.2974	70.3245	49.4515
ARFIP1	85.8451	89.2598	91.2546	90.3641	84.4018	71.2831	92.0844	91.8355	83.7882	95.1271	89.2474	95.8371	87.7958	79.7123	64.341	93.1265	80.0766	82.2042	83.7132	94.1073	89.2715	95.8493	91.4709	83.8038	81.9663	93.3722	64.8322	94.3806	78.9886	76.0125
ARFIP2	88.4164	80.198	87.666	83.2744	92.4427	84.2943	95.3081	89.5806	91.9431	92.6268	73.3654	96.1367	96.58	96.5841	89.0919	92.1271	89.8974	89.6945	90.908	94.8087	84.8837	94.854	91.7789	81.8151	90.0196	90.8306	50.5056	94.6576	85.6291	92.5746
ARFRP1	81.4494	71.1397	81.1492	72.2335	79.1028	74.1749	93.6145	79.8721	88.8869	82.0262	76.5569	76.5714	77.8552	92.5805	89.9845	80.7477	80.6521	87.8961	85.0209	93.0944	88.4681	84.1738	84.6003	66.0083	80.1096	87.6072	53.1261	90.9472	81.7347	82.0978
ARG1	2.87138	3.89575	5.52067	2.51441	6.13221	0	4.84447	4.21416	0	2.25933	0	2.00478	1.99146	0	7.09259	2.05939	5.6056	0	6.52735	0.238419	0	3.57216	1.07281	9.31968	0.950537	7.15201	2.12764	1.60098	0	2.57352
ARG2	65.7104	59.4893	71.6539	82.4979	71.9169	58.9064	86.9185	84.709	64.8089	75.3212	32.5375	46.2722	0.100242	53.4471	35.179	75.0076	77.5849	52.3661	80.1196	59.7769	42.1796	67.7002	89.4921	63.8231	80.9334	87.5735	86.135	66.2277	82.1332	70.7892
ARGFX	1.80456	2.80632	1.79366	1.47991	3.18884	2.61262	1.00474	0.321384	0.811246	2.21537	6.02629	0.982583	2.05739	1.04861	1.30607	0.638866	1.96268	0.512614	1.58246	1.86376	1.20706	1.59163	1.09219	1.96774	2.19308	1.37588	0.164528	1.57285	5.12139	1.83042
ARGFXP2	16.5457	8.71462	20.5599	13.5644	21.5234	2.35785	34.3199	40.885	13.8591	6.09393	0.0630246	5.594	12.9742	9.14401	6.98908	30.6958	36.0647	17.9728	40.9922	20.3695	5.12112	0	16.0365	12.539	27.2806	49.6682	25.4373	1.00546	0	0
ARGLU1	72.8509	80.4082	84.3128	62.3072	88.232	63.8549	85.946	70.3562	75.3824	81.177	43.3104	47.6166	60.8063	85.117	72.7202	63.9526	66.1989	84.9751	80.8147	81.9796	92.4122	78.7031	81.28	82.0894	69.2013	86.6716	64.2631	73.3341	85.9849	19.2689
ARHGAP1	74.8938	81.9053	65.9236	74.399	78.1249	80.5651	74.8789	82.6056	69.5042	74.7602	66.394	60.0067	82.3668	83.1552	79.9084	81.8766	70.2813	72.0531	74.1196	75.7224	67.7088	73.8226	74.637	67.7626	74.7773	70.079	84.7722	87.6537	65.1777	76.9785
ARHGAP10	42.6601	19.5753	62.1356	18.8371	49.793	48.0089	11.6368	47.209	51.376	79.2079	0	38.9338	86.7302	63.5562	6.03912	47.3882	53.0218	16.9193	32.3909	35.569	41.6772	28.8138	5.4369	76.393	71.1776	30.4972	44.7501	73.8295	50.477	45.7623
ARHGAP11A	64.4936	65.2941	64.6527	52.8389	89.5047	56.9048	81.6556	81.1195	71.3245	75.2661	44.4059	25.9945	52.9076	29.4925	55.0771	49.5173	75.1324	49.2017	82.6335	73.346	68.7107	53.1089	85.2603	69.9883	76.4255	69.4142	76.7335	59.4684	84.4069	50.5285
ARHGAP11B	45.4744	46.0043	53.5219	41.7921	60.5127	24.7455	68.4645	78.3723	55.8816	59.3892	32.6425	12.0322	29.5312	13.8322	28.0379	39.1252	65.6625	19.9692	69.2682	47.3241	48.862	4.47681	66.8362	55.5552	63.8005	61.9714	74.7735	16.0185	48.6185	31.7351
ARHGAP12	81.5631	84.9247	86.4918	78.78	78.8346	87.562	92.02	58.7918	84.6568	77.2399	93.0055	92.6459	86.2542	90.8998	85.6983	92.7441	79.2439	78.4483	89.6674	93.1835	76.4388	82.071	88.004	69.0334	79.1541	88.8832	82.3257	94.685	54.3861	39.2555
ARHGAP15	0.771637	0	0	2.30981	0	0	0	0	0	0	0	0	0	0	0	0	0	1.87009	0	0	11.2958	0	0	0	5.65268	0	0	0	0	1.24908
ARHGAP17	75.6127	58.8005	70.1999	78.8771	76.3265	72.2297	78.0647	76.5256	76.7925	77.6793	80.678	52.3643	84.904	82.609	69.1383	64.6076	69.243	74.209	77.0613	75.7042	78.3963	73.6969	85.6177	66.1513	83.8774	79.2592	75.7291	73.935	86.9925	93.0972
ARHGAP18	46.469	85.8521	53.7092	60.7853	41.3747	32.3177	89.558	27.5469	0	25.9482	87.6467	59.7539	52.2259	0	29.6415	23.834	12.2547	76.6737	49.1625	60.494	43.2241	80.9133	86.7191	9.0319	53.8992	69.645	28.4043	79.0867	12.6552	15.2439
ARHGAP19	77.2499	82.6301	85.5618	68.1087	85.2935	83.4448	76.5026	85.8092	89.0705	82.2519	59.3324	73.1255	73.1261	93.171	85.9261	79.568	89.2176	80.9266	70.8571	70.9892	85.7642	85.2761	66.9157	72.0315	64.3593	80.0377	86.8024	57.5589	72.3709	54.2179
ARHGAP20	12.5482	68.2927	0.266968	0	0	0	0	0	73.5586	0	0	0	0	15.0841	0	5.58042	0	58.7772	14.507	0	18.314	0	0	14.2512	12.4686	0	0	25.9315	-5.55112e-17	56.8656
ARHGAP21	74.6138	47.0875	76.6334	63.7176	83.5542	65.7784	84.0229	82.1106	77.5027	73.1485	90.917	83.892	83.1225	93.6772	62.4404	72.5944	73.6103	89.1227	68.6636	79.0893	89.9331	66.6695	82.7389	78.2934	82.6439	86.4442	68.6025	60.2989	28.8566	68.6329
ARHGAP22	24.87	0.969753	15.7337	21.7214	29.9723	15.7123	11.8417	10.1946	11.9497	46.4312	2.18131	0	9.37975	76.5172	22.6117	34.1913	29.0147	58.0522	38.5394	18.7449	13.8433	0	24.9532	29.9954	2.02187	4.19733	61.626	39.9469	49.7705	41.1166
ARHGAP23	39.8112	60.9953	78.2432	12.7631	28.4396	27.845	30.1779	35.6065	52.0789	82.7804	0	16.5954	15.3195	72.5365	0	21.5932	73.5137	89.8914	45.1771	13.6886	76.3641	0	18.5249	66.926	31.0014	24.5819	32.0597	52.763	32.8351	62.2242
ARHGAP24	23.3408	0	0.777213	6.96715	27.5794	30.8727	9.43575	24.4759	0	9.96423	44.8922	82.3792	75.8085	67.8129	12.8333	26.131	51.0681	4.01484	0	14.6474	7.31188	16.269	0	29.8503	50.9037	9.28859	0	0	33.417	40.1819
ARHGAP25	6.03416	0	18.0128	0.170688	1.21045	0	3.19423	0.666636	8.8299	15.0866	13.3739	0	9.42179	1.8058	0	4.24504	16.1479	20.0283	36.3331	0	6.75372	0	0	9.15759	0	2.35439	0.990803	0	0	7.20703
ARHGAP26	47.6031	35.4628	47.6297	12.6986	56.6836	41.2532	85.5981	26.9691	47.2301	23.0097	13.0855	16.9862	71.3075	66.7622	60.4494	64.8545	49.8674	30.6186	63.6938	80.1531	47.0815	52.3954	91.8133	31.083	60.0702	66.9155	22.7926	41.6283	30.062	42.3355
ARHGAP27	57.3244	50.5122	81.7265	60.9833	84.8373	49.5473	91.4406	80.4422	0	84.4314	73.1314	54.7805	73.1992	33.9316	40.924	74.4127	79.8237	51.92	75.0168	82.0662	28.3083	70.8645	91.5671	11.1462	14.0856	83.876	35.0707	67.989	21.3505	15.0217
ARHGAP28	18.5258	0	15.5657	0	0	0	0	11.233	0	2.53427	31.0275	43.4646	27.6604	65.0478	0	14.1779	43.2289	62.1478	0	0	70.9959	58.4566	6.22399	2.29854	13.564	1.39162	18.2861	2.86277	0	47.0796
ARHGAP29	25.7872	18.0906	19.1185	43.4639	9.31651	60.026	31.795	3.64138	36.515	9.80617	0	48.6754	74.7387	0	28.2864	31.1272	2.55944	20.1601	65.0314	0	0	70.4587	11.485	10.6216	4.07302	21.969	64.2143	62.6543	0	0
ARHGAP30	4.91453	0	26.3152	11.4502	3.165	10.8105	0	10.6196	0	13.3886	0	0	0	2.9973	0.375177	0.543354	9.27621	7.89389	24.6497	2.64809	3.71486	3.35544	0	0	0	9.04288	0	2.27538	0	0
ARHGAP31	17.4475	0	0	0	9.00903	0	0	3.62676	65.9816	0	65.0134	17.8015	40.3349	84.4632	0	0	0	0	0	1.89695	0	0	0	35.0371	65.0107	0	0	18.5604	20.0893	79.1527
ARHGAP32	76.3732	83.6653	80.1782	76.1268	74.7669	56.4853	90.0933	82.4065	76.9245	72.6163	37.8961	63.3619	84.1965	89.5168	67.6637	86.3248	85.4706	78.917	77.7607	88.2086	75.2885	84.6294	78.0181	49.7955	79.7372	83.6657	69.5992	81.13	69.8252	90.5551
ARHGAP33	65.9024	75.5529	59.1417	71.4253	69.5251	75.3457	78.639	61.1596	66.9774	49.938	72.7681	14.3158	64.6439	92.0069	68.4825	48.6295	59.2205	62.3688	58.5137	80.6552	70.4648	68.4444	76.0445	71.0161	74.0687	76.3005	86.0337	46.3511	62.7899	50.3454
ARHGAP36	5.92132	0.134071	1.28095	0.375352	1.59648	0.918498	0	0.8524	0	0	0.867107	2.45857	1.42528	36.5587	0.82509	1.7158	7.76443	0.0822531	12.1869	0.450722	0	24.6392	0	0.8881	2.14131	1.56254	36.6003	0.0763128	7.4019	28.9157
ARHGAP39	79.9085	82.7674	86.6889	76.8063	83.5513	41.2552	88.831	84.4981	74.7073	85.5248	68.8392	82.1148	88.7576	90.1138	68.9133	80.0684	80.0934	86.8351	86.514	82.7363	84.5632	88.7546	80.8742	74.1095	74.3201	80.5948	65.7031	80.4137	87.669	80.7294
ARHGAP4	32.4689	14.8963	18.2299	32.3971	49.8479	43.8288	48.1225	26.8257	0	18.4108	68.2848	36.104	27.3758	15.8816	30.8931	38.8456	29.5513	56.0516	45.2196	29.1833	44.5064	25.7998	31.1109	15.8658	27.1695	30.9188	36.0428	22.1493	42.6273	35.4581
ARHGAP42	36.7578	34.789	48.0377	14.8293	16.0154	10.9065	52.8605	5.97721	67.5501	0.481325	52.4893	16.0559	74.3765	60.7015	16.894	64.0551	31.0793	0	23.3809	25.6449	15.7176	25.1933	45.1386	49.2645	53.8016	54.4549	77.3078	68.5491	20.8171	39.607
ARHGAP5	82.0538	91.3167	81.8954	70.195	85.6735	78.4758	86.5746	83.9753	88.6574	78.0772	93.5817	75.5036	76.4027	91.8055	60.8333	85.5921	87.2591	88.2926	89.916	88.4292	84.8769	64.8258	80.2018	85.443	84.1728	91.9122	74.0734	83.2123	76.3256	72.0602
ARHGAP6	17.7785	0	0	0	0	17.4124	2.22099	0	7.07719	0	73.5616	60.4984	72.8805	21.8458	0	0	0	0	0	48.6364	0	91.3783	13.07	44.8248	0	6.03454	0	56.1368	0	0
ARHGAP8	54.3715	9.26525	68.4611	78.6573	71.0537	24.4306	90.5757	78.6829	0	72.7654	83.8256	63.65	76.8188	43.7366	4.91899	84.0537	81.3092	42.0221	78.7966	70.0096	27.8565	89.5217	91.738	5.28307	5.16104	65.9372	51.0078	90.903	0	26.3308
ARHGAP9	0.63841	0	0	0	0	0	0	0	0	0	0	0	0	0	0	1.43439	0	17.0795	0	0	0	0	0	0	0	0	0	0	0	0
ARHGDIA	84.0276	77.9405	88.6385	80.3322	88.0625	92.7608	92.7649	90.1884	87.422	92.4555	73.2059	72.9734	84.066	85.2791	91.057	79.6647	90.5616	92.0621	78.4742	89.5939	83.0867	94.9692	95.5921	65.2012	83.3904	88.3974	58.0126	90.2026	87.5334	62.9123
ARHGDIB	17.5436	0	58.0602	51.9538	15.965	10.9087	35.5817	15.4987	0	28.2673	12.3351	1.32823	11.17	9.3603	13.0776	36.3716	9.45279	17.7916	18.219	21.7519	0	19.0993	27.8926	17.7743	0	12.067	0	33.9663	11.0506	19.8196
ARHGDIG	12.0486	3.01043	2.7876	10.3543	8.6975	0	22.4086	4.18585	0	5.55302	3.65961	3.15504	5.24839	55.6639	0.921182	4.18919	10.7433	32.1122	13.6234	10.123	13.1553	33.5148	31.5928	6.9887	7.9619	6.78756	35.2891	6.91302	10.523	0.246105
ARHGEF1	68.8034	72.5385	72.115	65.2799	74.1946	54.1124	85.4672	79.3633	64.3196	77.1632	53.2703	32.3762	69.3766	59.169	77.0555	65.6599	68.2527	65.6035	68.2344	81.1703	72.1206	78.2314	88.4666	65.3803	72.039	68.6271	27.4953	63.856	83.5808	90.7795
ARHGEF10	51.6778	63.5757	37.6974	41.1771	64.4242	41.5129	60.8008	23.0673	76.8356	39.5073	40.6702	32.4728	82.2085	67.3295	0	42.3114	27.1609	91.8787	46.9533	63.8956	5.66235	61.0033	52.9783	66.2843	75.021	11.9149	85.546	46.7272	64.6183	85.4204
ARHGEF10L	72.0261	46.754	80.7457	81.6087	69.7957	66.7415	91.5318	51.8435	83.0891	57.5539	77.3575	88.61	90.3501	72.2664	84.4355	66.8274	55.7656	71.275	58.714	93.5991	70.5757	61.7183	88.0953	59.4247	72.8296	82.1137	49.6103	87.071	65.0879	63.366
ARHGEF11	85.7692	94.3315	87.9958	92.1163	80.6359	85.4298	83.3229	95.1252	71.5673	67.8621	92.8064	87.2492	88.8665	90.2164	85.6352	90.9749	89.2889	91.681	87.8381	93.7299	85.7099	67.3739	80.6546	85.0576	88.3235	91.6723	89.4222	72.933	81.2339	88.2521
ARHGEF12	74.171	73.5279	80.7554	71.7038	77.9091	77.4612	75.6395	80.4174	68.2327	55.1384	68.4369	75.8586	73.8348	82.2983	45.2569	76.7549	72.5208	79.8754	87.94	74.2247	82.3186	71.1499	78.4722	73.4602	77.2053	85.7127	46.489	88.8821	66.8611	82.6221
ARHGEF15	1.24129	0	0	0	0	3.31456	0	0	0	0	0	0	0	0	0	0	0	0	0	0	0	0	0	0	0	0	32.6828	0	0	0
ARHGEF16	56.9916	7.84028	70.6142	81.4226	73.6209	53.3358	86.381	81.3092	9.86278	74.4307	55.0562	49.1037	63.9083	36.7476	20.4885	80.5959	77.436	69.9467	79.9298	79.6907	12.0179	93.8253	89.588	19.4983	11.5971	78.8616	67.5863	96.5015	0	31.5592
ARHGEF17	41.1426	0	28.1473	55.2863	41.6926	42.1826	6.82695	10.0973	48.241	29.2348	84.7907	26.3471	53.0148	86.5467	2.03651	47.5509	19.3838	83.2461	66.48	16.395	57.1403	17.9871	0.95647	68.1651	65.3537	9.48425	0.537218	69.543	68.3003	88.1675
ARHGEF18	84.184	95.3848	89.3605	80.7063	85.5765	66.1357	71.271	86.5158	82.3315	91.2998	92.9332	93.6207	78.9975	98.2933	81.2736	73.3481	76.0473	86.435	75.2291	91.1867	90.6616	86.8376	80.1383	85.4181	82.5885	77.6584	84.3787	88.5509	74.2631	94.8945
ARHGEF19	53.673	62.4372	74.9178	73.824	78.1543	23.4088	83.7448	52.2984	18.7066	75.111	0	46.919	58.282	38.3628	39.3487	75.1298	73.8147	54.2429	84.9367	59.1266	5.54624	47.4509	83.1475	27.5459	46.4844	70.3535	38.6294	91.0955	34.1419	39.3545
ARHGEF2	63.8956	34.9144	62.9379	79.8086	79.0318	40.997	79.87	72.6935	68.9632	57.8166	39.9537	38.4725	66.8485	93.6652	49.5065	65.5954	57.6496	82.8216	88.7112	83.6703	7.40164	9.2737	75.2405	90.1187	75.2519	70.3043	48.7838	79.4354	83.961	69.2754
ARHGEF3	56.4026	79.1603	67.5307	65.2822	63.3506	38.5389	72.0849	74.2367	81.2788	71.9445	59.0383	77.8555	59.1566	71.7428	13.3962	46.8249	42.4671	36.171	80.4007	62.6697	85.1353	61.6221	80.4682	52.2453	30.2965	62.1914	25.1335	40.3901	31.9334	3.12954
ARHGEF33	37.8868	54.4514	36.3502	47.4303	63.4201	0	18.0677	5.74363	59.558	11.091	0	52.7818	69.1701	70.7212	0	33.8771	36.584	53.5599	49.7678	45.3876	58.9379	52.9734	25.3988	40.6986	28.9665	15.8566	40.1778	36.6155	59.8314	31.2979
ARHGEF35	62.5426	0	67.1143	84.5458	70.7995	77.1781	88.3474	79.7503	0	77.3568	60.7667	82.8251	82.6387	2.22571	45.9492	85.3745	76.9086	64.6923	76.1844	82.581	53.2319	78.0164	85.5842	45.4443	12.7049	82.7747	76.9134	66.3051	40.184	67.3375
ARHGEF37	48.8317	40.4056	40.3529	52.7245	72.9699	5.73967	49.2198	60.6064	66.1612	66.2634	72.4663	43.474	55.4422	67.4041	37.7729	21.0915	51.3134	67.5643	68.7164	68.7488	63.897	85.0985	60.6886	25.3485	26.8081	41.212	0	12.038	16.2857	76.3067
ARHGEF38	20.9885	1.23101	5.9714	25.4759	4.73147	11.4683	86.6069	0	1.03911	1.59033	70.0148	27.0017	19.0063	0.446573	0.252461	74.1863	0	0.548499	14.5797	64.743	0.804409	58.1865	87.2407	1.32725	3.384	47.5132	0	0	0	1.31571
ARHGEF4	36.0034	24.8304	20.0098	2.45524	51.9906	24.7911	17.0517	20.6695	78.9324	76.9977	1.15282	9.51266	15.4391	86.8971	0	17.7901	58.384	68.1978	55.5462	52.956	30.9675	44.3683	0.678567	25.1591	6.04196	13.4734	51.702	52.6356	73.7659	61.703
ARHGEF5	68.9736	0	74.5316	89.9964	84.5507	89.3404	91.9651	79.8421	0	86.6577	73.4235	88.3264	86.6741	6.25399	63.3057	90.1495	82.4106	78.9325	84.7882	88.7258	73.7086	95.9533	93.4237	51.7844	11.7726	83.3064	85.2141	87.0125	0	78.1846
ARHGEF6	18.6473	90.9376	22.4006	26.1676	0	0	0	0	77.8189	0	53.9928	21.1371	21.9614	70.1874	0	0	0	7.36982	0	0	75.1266	0	0	46.8859	3.81917	0	0	0	8.46174	14.5037
ARHGEF7	80.6083	83.7889	89.0424	71.0458	89.6396	80.4061	91.187	78.7862	57.7925	79.276	87.0004	52.3217	91.6105	93.0669	73.659	84.2395	80.8661	84.357	73.5804	86.3214	59.9661	89.4168	87.9759	65.7801	88.1636	84.9903	96.2053	64.0526	88.3997	84.7029
ARHGEF9	71.191	86.3876	66.4282	78.7429	57.2271	69.0547	74.1063	49.0761	76.676	43.663	91.2717	83.4323	90.9603	85.8403	70.2742	69.3484	53.2965	80.5582	71.9506	71.5251	83.2132	64.5395	79.7299	79.6229	83.846	59.3107	50.5053	63.2501	56.4959	74.2047
ARID1A	80.4868	84.3339	91.9264	92.7652	81.3467	55.656	72.6236	91.5602	75.4125	74.6968	75.4382	74.0465	72.1741	81.3056	74.6754	92.001	83.9693	76.463	91.6518	69.6961	75.2302	83.8342	77.4173	89.5497	84.3865	82.8935	81.8211	77.0618	87.4833	82.6965
ARID1B	78.826	88.7383	90.6205	82.9115	83.0497	59.5789	82.4778	93.7366	66.3176	64.2707	68.6642	77.1288	73.7013	88.5358	62.3833	78.0407	78.9876	84.1783	82.845	65.2229	83.6317	73.7636	83.2486	88.7637	83.8127	81.0138	75.5858	77.3916	77.5522	89.8001
ARID2	86.4975	94.4627	91.1306	89.6065	91.0683	79.9903	88.7579	90.5789	88.7344	75.7361	96.2936	87.7885	85.491	89.0224	81.1171	90.795	91.6436	87.9057	92.0765	78.4745	95.6735	86.4822	89.7173	90.2683	77.6675	87.2772	87.5804	83.5358	77.1147	62.4369
ARID3A	57.6026	68.9899	33.6982	73.3004	48.538	48.9408	55.6759	55.9103	39.4521	75.6973	71.2652	78.432	14.6873	43.828	30.5814	66.1122	78.4821	43.0501	21.1231	81.7347	75.3909	77.3345	49.0268	53.2974	67.3169	46.0979	69.0367	66.3471	63.7361	73.3936
ARID3B	72.7601	68.9984	81.1467	80.187	75.6264	83.8473	79.4863	74.8336	71.0598	78.7985	62.1389	60.2505	76.8906	81.3882	71.6175	73.7132	82.2248	54.7413	65.003	86.4543	79.0756	88.4576	74.0476	67.3872	57.7682	72.8156	76.2474	56.0611	78.8355	50.9395
ARID3C	13.3969	11.0997	10.1845	9.52784	18.0347	0.573283	28.0041	15.0691	0.591243	15.2139	15.337	1.92476	3.26628	38.4127	0.950005	3.6773	16.4761	34.2136	25.3944	9.64749	12.2999	6.6172	13.507	23.4383	21.9914	16.37	2.19582	7.26435	27.2278	0
ARID4A	71.9565	94.21	82.11	62.4606	76.3546	68.8224	73.6057	60.3702	80.5131	73.3827	76.132	59.3583	73.9086	91.4718	45.0574	65.0626	67.0418	72.5051	86.6718	67.3786	89.1107	66.2998	61.4296	77.3912	67.595	80.123	68.0874	84.024	71.1818	45.0787
ARID4B	81.2207	95.8992	88.2467	92.6316	79.7733	81.1575	77.9339	73.9621	88.1896	74.8767	67.9476	71.1551	74.6263	95.5787	77.6088	93.6145	83.1234	88.3977	88.5417	82.2718	90.78	83.9016	68.3555	84.6084	67.9163	86.4758	78.301	88.6358	92.0506	38.8386
ARID5A	36.3381	19.2615	28.3047	31.6314	44.2046	55.8934	65.681	26.5231	59.991	34.8012	0	7.92718	28.0094	23.6727	63.8848	23.4882	51.5073	20.601	48.6661	31.3312	0	6.88381	70.4369	55.7254	52.5856	36.0597	28.8483	10.5228	57.4847	69.8767
ARID5B	43.9858	63.9137	45.109	22.1297	52.6814	10.1881	63.2622	42.3034	56.887	43.5234	0	46.7342	52.7253	73.9396	30.2206	55.432	56.5962	18.0733	66.503	28.8931	0	75.8863	49.8888	76.0335	68.1446	44.4952	25.9956	12.4767	3.79252	89.7609
ARIH1	89.1485	94.9571	93.148	87.4556	90.3145	94.2	89.0702	95.755	91.6005	85.0284	93.2305	86.9185	87.6079	92.937	75.3754	93.6509	95.6891	91.5077	92.42	83.8291	95.7075	85.1337	78.9599	94.4477	91.7783	88.6944	94.6357	93.7186	93.6343	53.8995
ARIH2	90.1493	88.7252	91.2127	90.2222	86.6411	83.7739	95.9907	80.0381	86.588	82.6672	95.0906	89.7003	88.1176	96.4132	94.2436	90.894	88.2224	85.2805	94.6126	86.1317	91.5844	95.1327	95.9013	92.7954	95.346	93.1351	88.3408	88.1412	88.825	90.5609
ARL1	88.2288	91.7611	86.6642	91.588	84.335	89.7588	95.4393	87.5603	71.2403	86.5502	95.662	95.5219	93.0403	85.5785	89.9685	91.9442	85.5233	90.2265	92.9436	86.1417	95.6099	95.7313	86.37	82.7047	89.9804	91.4217	85.08	94.8575	75.0846	70.3487
ARL10	32.817	0	31.3559	14.803	41.7415	0	1.11939	22.1681	71.794	48.8411	8.5259	24.5819	59.5888	74.5465	20.7392	12.5708	54.6134	24.5929	46.9767	13.1072	58.8191	0	0	72.1009	44.7128	3.95383	12.4632	49.0922	56.212	82.6738
ARL11	12.5493	0	23.217	44.8675	8.07414	1.36291	23.7042	30.7006	0	50.448	6.12683	5.47947	0	0	0	16.1342	35.0513	30.8807	22.1873	0	5.81781	0	23.6219	0	0	19.1471	11.8914	5.2167	0	0
ARL13A	10.2278	4.39308	8.36317	17.1982	19.6229	7.19971	22.4036	28.6873	7.52681	13.1244	1.36312	13.2504	8.19191	0	2.66297	15.0695	22.5159	20.8157	23.0012	9.34244	11.3466	3.85993	0	4.69252	5.16207	21.5596	2.15111	1.60379	0	1.49702
ARL13B	70.0186	71.2713	68.4898	74.6482	74.5991	76.6286	74.5113	71.7548	87.7378	72.7012	44.1341	83.3852	86.5235	72.3468	50.2146	59.1063	83.0575	60.7411	82.8876	42.8893	72.5591	68.5632	63.5894	78.9731	68.5938	81.0524	62.4784	83.3942	68.8309	44.8778
ARL14	7.99869	0	24.0999	1.3304	12.4652	12.1674	43.259	0	0	20.1996	0	1.75531	0	0	0	2.17544	2.85239	7.50655	10.1038	35.6913	0	0	36.0016	2.53599	2.56228	17.2558	0	0	0	0
ARL15	40.5286	61.7742	40.5414	20.5359	39.5497	49.9914	61.2589	50.4781	47.1937	35.3117	51.7268	31.4939	11.7451	41.4373	14.628	54.46	68.1387	12.1987	50.9998	20.8894	69.0924	55.8093	68.4361	25.6271	44.6061	48.8979	16.4541	17.8882	27.6742	36.492
ARL16	85.1304	78.918	87.5961	87.6092	86.6151	82.8213	93.6075	85.7984	76.074	85.3196	52.8961	81.7423	84.9851	93.7423	82.5268	83.0718	86.3957	91.8014	89.5469	93.0897	89.1098	85.6379	86.8707	88.0569	92.8482	89.9057	63.339	91.3055	81.3546	96.1971
ARL17A	80.6159	88.2804	85.6668	85.4006	87.5677	86.463	91.1665	71.9213	84.0876	86.1703	44.1618	80.8801	85.3579	76.3115	82.4519	84.2954	74.167	84.2498	77.1697	78.6596	85.1207	89.4801	80.0765	88.7173	82.1313	80.4898	85.2882	68.9069	70.8226	72.3985
ARL17B	36.6983	18.9825	36.3593	52.3789	55.4696	28.975	38.3564	19.872	33.4331	30.7442	17.2322	45.1277	48.0567	53.4533	32.94	43.1263	40.4649	52.2439	36.6432	38.3709	47.861	47.3021	47.7404	55.5747	30.1856	30.6749	0	36.1982	46.4828	0
ARL2	77.6263	56.3477	76.4341	70.307	76.9018	43.4101	94.0861	76.2746	79.8108	82.635	49.512	87.8694	86.9949	86.9702	61.4811	78.4938	89.4458	83.4689	79.3471	85.4401	86.7824	79.4371	81.9705	75.3797	84.4361	69.7329	87.2762	87.7878	72.6934	80.4355
ARL2BP	81.7156	86.3074	73.5908	79.3114	75.1658	88.0368	87.7208	73.1584	92.5619	84.7383	87.2043	88.6079	90.5725	90.3488	77.0856	77.4312	83.994	83.6263	78.0404	72.7936	95.624	74.6089	81.2981	64.7744	91.0678	73.1944	74.9513	76.6264	79.1993	88.1115
ARL3	80.5572	87.473	81.6745	82.379	73.4066	68.2593	85.5981	79.6182	82.1823	74.2858	33.4095	94.8854	93.121	93.5037	86.6967	85.4708	63.5969	57.335	85.3343	86.7523	93.1214	90.8846	82.3113	78.8924	84.0254	73.5626	74.9802	97.1282	92.5152	73.7557
ARL4A	68.1729	64.2674	60.0891	24.9221	74.4853	68.2028	88.9449	85.4102	72.9622	79.9212	65.5105	34.1146	67.1375	55.0689	71.2835	80.5583	82.9247	75.8113	68.4859	92.7578	52.8669	45.1496	93.318	58.5366	79.2292	87.708	71.6854	33.9448	57.2054	84.5109
ARL4C	20.6614	6.60382	24.6028	6.67576	43.444	28.5825	10.3966	11.8754	61.6471	43.1986	0	0	16.2411	1.65361	5.18346	45.4415	58.8359	21.3647	62.3592	11.196	49.1546	1.36048	4.86377	0	11.5083	32.6828	3.00519	0	21.0092	16.2954
ARL4D	48.5456	46.9733	38.6038	42.3037	44.2336	11.3728	26.3736	8.42643	67.5505	74.5685	86.1179	38.9228	23.5332	66.5547	60.6473	56.6923	64.6416	68.7392	73.1345	35.8516	66.5973	0.249786	13.8069	66.6313	56.4088	9.12371	58.4412	63.0954	63.14	75.088
ARL5A	84.5475	89.7413	79.9855	82.0146	85.1702	92.4477	95.3293	93.2312	72.9448	82.4071	85.6557	84.5153	71.6728	81.8589	75.8745	81.2711	89.2982	91.1766	88.966	65.8992	87.9852	89.26	95.3184	84.0915	78.5966	91.7315	94.3863	75.8099	92.3812	72.8566
ARL5B	66.3347	77.1258	76.734	70.2157	75.0317	59.322	82.9817	86.4402	67.6175	60.8922	51.8215	59.4161	59.3189	58.6124	32.9794	72.5212	82.8233	46.3756	78.451	72.5435	50.3087	57.1332	66.987	67.0067	65.1642	79.111	87.3328	58.9806	71.4425	49.0176
ARL5C	2.71341	0	1.5656	1.64326	1.18326	1.32592	0.47877	0	0	0.987798	0.465789	0.241391	7.12502	41.4468	0.398727	3.47124	2.99544	0.0615006	0	0.316564	0	0	0.371595	7.16588	0.15476	0	6.28706	0	0	1.0024
ARL6	77.0928	88.0721	90.0141	90.7019	81.169	74.8859	84.7096	75.4551	81.0572	83.5314	75.528	88.6578	85.8945	84.6427	52.1578	58.5489	68.8594	91.5292	88.2957	69.3547	65.8683	80.7921	78.5957	90.4919	79.5314	60.2849	65.8631	66.3935	86.7685	48.0365
ARL6IP1	88.2563	91.7513	88.5857	90.2662	92.755	76.165	95.0879	88.1349	94.1304	87.7131	93.222	93.9215	93.7181	89.667	67.3761	85.3923	87.3586	78.4094	86.9184	90.9676	77.2763	89.8741	95.8072	87.7793	86.8786	85.2302	95.7879	96.4661	86.8345	85.9593
ARL6IP4	82.5049	82.5778	84.3394	77.5039	78.8112	74.6483	95.778	88.2602	72.9832	80.137	87.8254	75.2377	79.1366	89.4917	85.0534	87.1654	82.0259	89.7372	93.5238	92.4308	79.3024	82.8592	90.4002	76.2654	87.0366	82.1933	43.3774	90.2722	81.8819	82.3877
ARL6IP5	66.6361	65.7618	71.8314	74.9149	69.1479	61.0963	77.7551	58.0436	68.8334	43.8481	89.932	81.1682	79.9075	79.8987	64.3098	56.0124	31.1569	71.4375	69.265	68.7682	86.6803	89.5524	77.7358	64.1028	71.8508	61.8052	0	80.9566	47.5859	69.0873
ARL6IP6	80.5018	73.8208	86.7423	85.7877	89.4463	51.0222	94.3	72.8807	94.8727	87.3146	46.9209	54.9039	78.5596	94.6271	76.9095	75.9252	90.7929	84.5987	90.1256	91.6376	81.429	81.9019	90.2613	87.2935	79.195	86.2303	76.9258	82.3756	85.4801	62.2702
ARL8A	90.0903	90.093	82.0813	93.5522	91.8622	94.8905	92.0615	88.1274	95.9846	87.5601	80.4545	90.6086	86.1022	96.0157	86.7316	94.0003	93.4847	88.2136	92.2258	96.3643	92.1281	97.039	93.0716	84.6396	89.3441	88.8719	79.5688	93.9321	92.2797	81.3307
ARL8B	87.9563	81.2225	92.5929	93.9277	82.9438	71.708	91.2505	87.6386	89.6179	92.8335	96.2448	89.8143	93.1621	92.3619	90.4663	81.4226	90.2547	82.36	88.6514	86.1354	92.9658	86.1148	87.5604	90.8617	92.0125	89.8082	87.2314	94.0455	66.9377	88.5863
ARL9	20.4504	11.5261	13.6832	18.2202	18.6114	0	5.13648	20.6573	36.8293	44.8485	16.8718	1.66262	0	0	4.40379	6.30437	22.6167	33.4302	34.315	46.9556	46.3762	4.01018	0	42.4771	23.6455	11.9579	20.0728	37.8498	39.3346	31.2653
ARMC1	83.5794	84.8609	87.638	86.5308	87.0008	86.0714	93.0479	93.1032	85.3159	86.8679	85.87	89.1295	75.9914	93.7078	79.4512	80.6815	87.384	84.765	86.0362	78.6034	92.9672	73.274	86.3248	88.3214	85.1782	93.652	88.8193	85.3832	60.4071	37.4193
ARMC10	92.023	92.5947	95.8653	95.3364	93.3794	81.9239	92.6637	92.5422	78.6477	93.5904	92.2701	93.0137	89.1588	91.5986	94.0911	87.3444	91.9981	94.4702	93.2703	96.4387	87.3574	97.1894	94.3045	93.8576	92.7346	90.3603	94.1256	98.6299	87.1168	92.7928
ARMC2	64.7897	48.655	79.1445	75.9363	63.7237	60.2897	71.9294	66.7986	55.0987	73.7367	35.5115	78.0424	81.0924	48.4972	60.4454	47.0222	64.9071	61.6502	81.2198	45.3128	78.1234	78.1213	66.3476	57.5284	72.3604	71.4898	66.9519	61.0951	66.1453	61.7253
ARMC3	10.846	0.279059	1.43725	20.4166	3.24676	0	4.80239	10.8551	0	2.17676	0	25.457	35.8652	2.55862	3.27206	12.7937	0.914188	3.88467	43.8983	23.4123	3.10974	17.4626	3.33651	10.237	5.59771	16.6864	13.9888	0	0	48.8459
ARMC4	10.7919	14.3198	0	17.0039	0	11.1533	0	4.01975	0	3.37864	27.5125	6.68352	2.88945	33.1486	0.858993	4.48939	2.69334	37.2825	38.3195	11.339	4.51164	19.7927	1.3181	26.2607	0.288969	0	2.65711	31.1752	11.8677	0
ARMC5	81.6325	90.9233	82.6641	77.5232	81.376	73.6484	91.1688	85.6889	81.9668	83.8319	70.1895	71.0527	85.9389	92.319	54.9778	76.7311	91.3268	83.9466	76.7875	89.4964	87.2774	89.9489	87.5713	80.1781	80.0316	81.0766	87.0671	74.8054	76.6478	81.1814
ARMC6	88.9476	95.0334	93.9256	83.4281	91.7482	63.2398	95.7813	92.2044	89.8867	93.3263	88.8924	90.2999	86.6392	94.4749	70.1912	91.193	91.4476	91.0187	91.2684	93.7231	96.677	95.226	94.5744	85.6611	90.1438	89.8448	83.7679	87.2027	82.6761	85.984
ARMC7	85.4362	76.5853	89.6532	89.1166	88.3696	90.3981	84.5181	88.195	95.0966	90.1642	37.6185	91.4217	85.3381	91.1921	88.5587	89.8409	92.1838	89.2478	88.3456	94.138	84.7565	89.8596	88.7929	79.3027	87.7236	83.3168	73.5112	86.2232	85.1233	79.0567
ARMC8	88.408	91.9036	94.4972	89.8586	91.2186	87.2002	85.964	92.3372	94.8147	94.966	87.786	95.4197	74.3519	96.9377	86.7449	86.5392	94.5661	80.7797	91.9054	78.0995	89.5298	78.7765	85.9094	92.3904	88.3922	85.0587	93.2768	78.7524	89.1976	86.6572
ARMC9	59.1573	42.7029	44.0207	70.8898	43.1341	25.9968	56.543	45.2727	87.7321	45.1971	26.6886	84.1532	89.1368	72.4147	37.0133	63.6357	43.615	58.5896	85.3952	49.638	76.9183	77.0626	53.3968	54.6305	83.3667	37.5177	71.3795	91.4753	81.3916	16.6536
ARMCX1	43.0361	51.6493	11.4066	48.0345	2.6115	40.2814	0	4.14152	93.5979	7.52313	44.7679	75.3757	68.193	95.8685	5.83703	30.6869	24.315	77.8163	49.1503	20.0189	96.1316	5.28561	0	81.1336	79.0328	0.983775	7.08244	74.433	60.4413	92.2479
ARMCX2	49.6473	0	39.478	61.3242	17.8435	16.1902	6.84381	9.59269	75.7633	3.28565	78.6631	90.4942	64.7962	66.9291	0	71.161	50.2325	85.0709	86.2501	36.7965	92.6598	63.4741	13.293	65.3863	40.5923	0	53.5222	92.1999	75.2634	82.6671
ARMCX3	66.9083	33.0517	74.0782	77.5836	43.0278	79.5875	73.3979	33.3779	93.5915	9.25441	94.2771	93.0203	72.8472	90.0962	1.96651	84.0452	74.4705	89.2358	72.4276	73.2126	95.8243	95.6689	77.3455	76.8642	73.943	47.1065	16.7605	64.9067	45.4224	83.9488
ARMCX5	87.7273	79.1216	92.7758	89.9329	78.7024	88.2077	93.9838	88.5482	86.8629	85.2114	80.0474	96.3264	75.6842	87.0221	77.0941	95.0427	91.2172	93.6088	94.0718	95.2451	93.4224	96.8942	90.6974	87.5445	81.7167	92.1242	86.4973	86.9801	84.9288	74.5804
ARMCX6	75.6116	84.1214	88.6597	83.4353	71.0136	57.1656	74.653	61.2869	86.98	36.9513	95.5575	88.9243	86.1301	85.3517	16.6748	87.342	87.8723	84.1672	89.5314	94.6334	85.1001	95.854	76.4468	75.9319	87.1195	51.6775	11.1008	88.7488	68.3203	91.9865
ARMS2	5.85079	9.1368	1.62488	0.0252272	4.92984	8.04257	1.09354	5.31649	4.40312	4.22272	9.62708	7.27765	20.6213	1.25848	6.22164	3.46027	4.3933	22.5104	5.56159	7.07371	2.6521	1.768	3.11303	10.8222	3.94917	7.50291	4.94968	0	4.58726	3.52797
ARNT	80.7342	73.5246	81.6594	82.9572	83.531	89.7942	68.8615	90.1489	75.1147	73.1662	34.4891	80.5362	88.1459	86.5741	84.9816	85.9264	81.5846	91.3683	86.1189	74.201	89.726	69.4231	66.4719	88.3605	93.7738	79.1981	80.0448	95.3485	81.021	85.2401
ARNT2	39.8077	40.0533	36.6804	51.3157	15.3581	20.0788	0.682111	18.9379	83.8161	6.09684	72.0864	61.8545	45.5094	93.4888	0	16.8505	20.2977	50.6567	49.6287	35.7003	63.4028	74.6563	0.303046	40.6703	74.3972	8.0527	0	72.1989	49.6286	52.0216
ARNTL	62.2422	79.2052	56.7645	75.7392	68.591	40.4169	62.8323	75.3035	84.6949	83.0047	74.7984	62.9785	82.6977	82.0005	66.9602	65.6036	74.1579	54.67	64.4065	59.7049	67.8726	43.941	60.8788	78.2602	62.7799	72.2338	30.6622	25.2767	17.1505	31.4382
ARNTL2	27.6188	2.84316	22.2972	0	43.5067	15.075	42.9624	63.1486	78.508	62.2659	0	2.35836	28.9227	0	6.33081	4.75739	46.5207	0	40.7105	49.5606	48.6222	0	54.0168	23.0354	0	57.7471	77.2967	1.11144	29.3486	0
ARPC1A	90.383	80.4958	94.5029	94.1621	94.1356	83.6927	96.7752	86.6638	84.527	91.6155	81.1933	87.8984	91.7139	94.0765	93.271	85.2493	90.2097	93.545	92.544	91.785	93.2396	96.957	96.4285	85.6491	92.4086	88.3002	81.3062	97.9492	87.5665	93.2467
ARPC1B	52.9003	45.5945	61.6319	43.0308	68.0583	49.4854	87.4172	63.527	3.81918	59.7717	14.3954	28.9972	38.7085	4.52843	57.6649	69.7177	57.9007	85.251	48.895	74.5413	37.0235	55.0518	89.6685	20.3559	76.8601	69.0212	41.2941	64.5848	44.502	72.8095
ARPC2	75.5113	72.9654	84.8492	63.1701	73.1608	68.9594	88.7193	85.1727	65.0909	91.4685	46.789	68.4796	76.8937	77.0398	76.2503	66.4775	81.2701	77.8936	85.0118	73.2682	64.7291	74.5682	89.5968	62.3718	77.8572	83.5912	77.0121	74.0094	83.5955	79.5652
ARPC3	81.9495	79.3848	89.4449	87.8536	84.5397	78.8083	96.4705	89.1743	56.9414	89.7532	87.3255	67.8649	73.957	77.7057	81.1452	79.3134	84.3097	85.076	83.323	93.3996	89.4683	94.5237	92.1367	58.9124	82.3876	81.2568	61.4055	81.884	84.5309	84.2396
ARPC4	82.8754	80.3639	84.9795	83.0182	84.3891	76.7314	92.2155	85.8175	71.4176	84.9359	89.4932	79.1052	81.2126	86.1201	84.7576	79.5073	77.1534	81.9383	85.5092	91.0877	78.4972	90.0706	89.5945	70.2419	81.9694	87.2144	73.7151	89.9435	75.8097	86.577
ARPC5	78.017	76.3237	79.9615	81.3488	90.9914	84.4181	91.5891	92.2586	55.7432	90.29	46.1693	54.1457	72.9397	62.9367	91.0558	73.2313	75.5128	89.9235	82.2124	89.3885	75.6387	80.8025	92.1934	77.461	82.9774	84.8971	66.5954	78.0632	81.642	61.7816
ARPC5L	84.5672	91.4913	77.7963	80.456	76.2976	77.6448	96.5164	90.9176	89.2651	85.9546	85.4289	77.2251	79.1383	88.9362	81.3641	90.1838	93.5768	69.9821	86.2267	93.3661	81.2898	91.2819	92.5235	72.1568	78.9588	89.5052	73.9466	86.6857	84.1054	90.227
ARPM1	61.2853	61.8212	53.024	65.1833	79.9581	70.3527	88.9843	69.6272	0	70.1238	0	65.7749	66.9046	30.9316	65.6461	75.8113	79.7324	61.0864	83.7948	66.1605	42.2527	50.9995	84.2105	56.667	65.1821	50.5675	61.2703	82.826	60.9617	67.4199
ARPP19	87.6633	93.1183	91.4885	86.0012	88.0832	94.9159	87.5979	89.1108	94.958	84.3726	96.5618	94.0617	90.3705	93.4256	83.6118	83.8293	90.5567	83.8722	92.0812	78.6934	97.4715	75.9589	80.0495	87.8634	90.5123	82.2255	79.6786	97.1594	82.7669	71.8401
ARPP21	4.08238	1.6256	2.42232	1.12189	1.39078	0	0.0280046	1.4538	14.7758	0	0	2.27177	9.96268	73.5764	0	1.85385	0.320666	0.75501	0	0	0	0	0	1.60476	5.01314	0.212514	0	0	0	0
ARR3	2.63664	1.85264	2.99466	2.39694	2.39514	0.11392	2.06343	1.82586	4.98296	2.55413	1.85018	1.61442	1.98405	0.324877	2.27099	1.89954	2.67675	4.28867	4.04523	4.55812	1.19328	3.83241	1.33507	1.28528	2.81285	4.59662	10.0599	2.16089	2.49372	0
ARRB1	39.2273	0	30.2698	48.8975	42.6483	68.1563	62.6981	9.61897	4.47392	21.9866	0	40.4349	17.7185	75.8548	29.0979	45.8175	0	74.3261	28.7219	61.494	28.5202	72.8122	65.7098	9.26672	69.077	57.3555	41.4748	15.714	37.803	77.6422
ARRB2	53.5402	28.597	49.266	57.4821	71.1853	66.38	70.9574	65.2929	48.6593	57.1094	41.3591	35.8099	34.9499	74.0544	65.7282	45.9139	40.8311	60.5166	65.1404	39.3559	64.9683	58.5771	75.8578	33.7953	41.2109	60.716	48.6291	42.5858	67.6782	40.0594
ARRDC1	80.577	80.5595	85.119	74.3276	87.5733	84.2191	93.5625	86.9677	80.7771	84.8102	71.0921	74.6998	72.0322	87.9182	88.4058	88.1154	86.3433	80.7991	79.7393	85.2054	92.2187	92.8858	88.9092	54.2043	68.7876	84.6551	40.5748	84.0403	68.5192	89.6717
ARRDC2	51.9905	53.2066	66.557	59.3092	68.8423	50.2187	79.0086	46.25	42.2589	52.4691	24.5231	6.78745	46.1384	48.7777	45.0289	62.1658	44.0371	61.0956	44.9459	86.9101	7.00448	32.2925	67.6416	33.8027	64.0718	59.0477	39.0931	68.8969	54.1077	93.2356
ARRDC3	52.3566	66.1963	70.6864	33.5967	72.4184	83.9355	64.6725	57.5158	63.6401	49.9819	12.791	35.0684	35.913	71.9493	35.8273	59.4452	43.8066	47.1093	77.7622	45.1439	48.7816	38.1689	69.0686	40.8707	39.6512	57.0847	28.1095	90.8138	40.2954	38.0367
ARRDC4	46.1224	69.1488	56.8476	36.6177	68.4514	32.1851	43.681	32.1438	27.8769	57.5004	19.5107	80.9705	48.6369	51.2384	0.257173	23.0542	58.0455	79.951	36.1267	53.1776	75.914	75.6021	49.9132	13.7304	52.675	47.226	31.058	46.1537	38.0826	31.7723
ARRDC5	1.80528	0	0	0	7.35218	2.42141	0	0	0	0.519689	0	0	0	14.7289	0	10.8561	0	16.4399	0	0	0	0	0	0	0.0347907	0	0	0	0	0
ARSA	63.7207	60.2095	75.0503	73.0772	70.3399	78.7548	57.3356	71.7382	51.3846	72.5623	68.1886	63.3685	71.6754	58.0982	70.1922	74.1562	61.6927	44.2749	46.7629	87.1921	63.5209	89.7599	65.4293	43.8923	66.3442	67.5252	1.68804	76.0426	44.4575	73.1874
ARSB	46.8099	69.3202	43.5296	29.9711	47.3277	57.7482	32.2557	22.2085	69.5236	10.8259	19.212	52.1069	71.7637	79.4124	68.4699	45.3822	42.0204	23.55	36.1157	16.4229	72.2513	48.5944	29.3894	72.0773	76.0489	21.6839	51.7848	55.9796	63.3161	29.1953
ARSD	70.5461	9.82412	73.7139	81.4539	67.4255	87.1522	85.7844	56.7059	63.9676	61.8319	54.0528	90.4811	87.2159	12.3456	56.8494	80.0358	63.5196	89.9094	83.6619	89.7684	59.8642	93.6218	87.3084	72.3052	81.5877	81.549	32.8121	97.0218	62.4457	81.6205
ARSE	24.1476	0.422573	4.27512	4.48086	0	42.2871	59.7304	0	65.6296	4.85907	0	50.2286	42.7676	10.7226	60.3139	28.3736	0	6.41898	0	60.2086	38.0423	9.29738	71.7617	5.69923	51.9692	37.9829	0.93833	1.54972	0	42.3199
ARSF	4.00983	7.30204	6.60811	2.44711	1.14789	0.0616217	1.05743	3.23137	0	3.77035	0	2.71373	2.34483	0	1.50417	0	2.30214	3.66097	0	6.98352	40.9413	0	0	2.26748	1.12508	2.6078	24.0483	0.159666	0	0
ARSG	51.3122	22.0695	42.3749	49.4561	61.2551	32.7748	54.1758	40.0848	52.9466	35.0766	88.4886	77.0136	71.4504	58.8805	53.5153	43.0499	66.9327	21.3301	77.7385	48.2676	35.8087	62.5418	45.7927	34.2059	54.2765	43.7717	31.0217	55.9855	68.4037	59.3637
ARSH	10.863	0.683359	15.5236	34.2741	30.1867	1.7045	32.7557	13.7152	2.12853	9.39067	0	1.80352	0.350627	2.23025	1.1339	13.0635	13.9745	0	23.8384	28.5416	1.07719	21.9596	22.0714	0.678126	7.13203	12.948	0.891966	11.5287	0	11.4418
ARSI	9.75535	0	0	0	0	11.9359	0	0	3.92399	22.5503	0	0	13.2794	20.3709	5.29692	0	9.5165	37.956	0	1.11453	0	0	1.35256	18.0102	16.657	0	52.9844	0	29.8329	38.1238
ARSJ	26.8255	0	0.987922	24.1048	41.222	49.3203	34.1393	35.9785	28.9621	43.0318	38.8567	84.5541	69.5116	8.56195	0.17217	48.1097	42.6841	1.9494	25.1469	22.7708	0	20.2728	15.4673	12.1455	25.2421	40.6911	28.5639	7.51674	27.9748	0
ARSK	74.4799	69.8451	82.341	63.8603	79.2504	66.9065	79.7149	64.4092	87.8385	76.0717	71.246	87.868	76.2439	76.5059	67.1861	77.0446	76.0444	71.4951	86.1812	51.8426	63.0108	75.93	84.3302	79.7439	81.7915	73.9852	78.7289	68.7907	85.4725	56.2371
ART1	2.03327	1.28598	1.24864	3.8595	1.33509	0	0.589274	0	2.37138	0	0	5.93308	0	0	0.330162	0	0	0.662696	4.23952	0	0	0	0	1.53861	1.68742	0	2.31635	0	0	31.567
ART3	5.61002	13.7216	4.07405	0.601063	1.44074	0	16.4154	2.03606	10.0572	0	10.6787	15.4558	0.108237	30.611	1.03874	0	0.0514434	8.30429	0	0.655556	6.15074	1.05062	17.0009	2.92159	3.65113	4.73474	0	0	11.931	0
ART4	1.4124	21.6133	0.759988	0	0	0	0	0	0.31903	0	0	0	0	0	0	0	0	5.97169	0	0	0	11.7914	0	0.504094	0	0	0	0	0	0
ART5	15.8621	0.567957	3.75423	4.21638	3.80256	0	22.1611	15.5171	1.03445	0	24.1639	23.809	33.2885	28.7919	0	17.1933	25.7546	26.1315	31.9578	0	0	0	21.0952	8.13185	11.7487	12.3555	58.7295	1.6242	19.698	64.4733
ARTN	43.7165	28.1447	51.6842	42.7595	47.5748	26.3721	78.4682	9.04549	48.6197	53.9828	60.1762	23.0315	27.537	49.3657	35.8358	37.1252	44.7468	9.23814	66.8056	68.7795	45.691	78.1165	78.1535	27.4182	21.1899	46.2493	45.2346	82.6409	33.7925	0
ARV1	86.726	84.9984	93.1103	89.7595	86.4376	90.7013	87.288	91.7053	76.8901	88.5206	93.1923	93.4502	93.4682	88.6424	92.2757	87.05	83.2951	93.4204	86.8131	95.1847	81.5696	96.3232	85.5138	89.4675	90.9351	85.9803	28.3049	86.5729	93.2108	80.9727
ARVCF	73.6947	66.6516	72.6538	73.6271	69.1508	87.506	85.9145	76.7417	69.3232	77.784	29.9871	43.1689	79.1644	91.5086	81.6994	72.8909	74.3295	76.4496	80.1509	74.4516	63.8569	92.7492	87.2499	59.2123	79.0638	62.1271	74.6539	86.7061	86.0829	62.2897
ARX	5.43176	13.944	3.73455	9.50324	1.56169	0.447897	3.05526	2.7257	27.463	2.31672e-05	0	2.13216	0.155842	0	1.38403	12.4934	5.80421	4.31754	0.836503	6.17213	3.42278	32.7749	0	3.15982	11.9358	10.4965	0	0	0	0
AS3MT	49.2062	38.4809	31.7538	65.4614	25.2475	35.3963	26.743	20.3655	75.3269	31.7101	82.3663	82.1543	73.8568	70.2117	73.3302	73.1168	64.9413	60.5567	64.2995	46.5107	19.8985	44.311	20.9236	51.1255	31.9989	3.97927	19.7994	62.8167	74.0604	56.2377
ASAH1	61.0335	32.8076	65.1903	49.7127	56.9194	79.9035	64.5125	58.7285	60.5462	57.2309	57.8246	80.263	33.8711	71.046	36.3296	51.2487	29.8229	59.983	70.6761	58.5353	82.6708	86.2633	64.6866	40.0997	71.3178	67.9981	34.4282	84.4581	71.0811	91.8155
ASAH2	43.426	65.4948	57.6844	58.8256	46.5011	34.0375	67.129	23.182	33.9603	64.2377	41.0101	64.2641	36.4843	52.4423	12.7803	60.2038	64.781	34.2594	43.3625	31.8458	48.378	46.4251	58.5195	53.2211	31.2385	16.6631	34.4632	28.9371	49.0223	0
ASAH2B	27.52	33.307	37.028	49.4524	28.2576	5.9197	52.4651	29.3412	3.81673	52.4514	4.89851	38.1691	23.5217	33.1613	6.58189	51.3671	53.1013	32.3911	10.5426	44.3815	22.4836	19.5917	39.8575	40.7469	23.0787	19.5564	14.9268	19.2139	0	8.4707
ASAM	1.20637	1.40541	0	0	0	0	0	0	1.21878	0	0	0	4.88948	15.6254	0	0	0	0	0	0	0	0	0	0	0	0	0	0	0	11.8457
ASAP1	55.4086	81.153	55.0981	57.2617	65.4363	29.4213	59.8408	59.2129	69.7428	57.4775	35.0197	17.8751	39.8789	85.6854	49.5587	47.885	78.849	41.1563	65.9625	36.8956	81.3922	9.18084	53.5382	73.4107	83.8911	52.0808	69.3902	30.7562	61.7028	58.0954
ASAP1IT1	2.04042	1.3613	1.80106	1.9058	1.583	0.712401	0.740343	5.20296	0.972813	1.9211	1.06631	1.41348	1.28143	1.41956	0.94474	1.56452	1.67208	0.0545185	3.33614	1.75825	1.02152	0.966293	0.982444	1.43919	1.54318	18.2526	1.40365	0.526207	0.540481	1.7848
ASAP2	69.9821	70.6077	86.395	83.7516	86.268	32.3392	83.1228	83.3791	86.5608	80.4131	53.9642	69.3751	39.2689	80.6618	42.7751	53.7535	88.6647	68.5376	83.634	85.3554	31.1203	68.3141	73.6577	76.1894	85.2561	89.7904	59.4556	73.7247	68.7283	44.4155
ASAP3	57.1512	79.0278	64.6403	78.2211	68.3922	0	20.0409	47.0482	80.4258	54.4618	66.4263	74.6495	81.7552	44.2932	56.3032	62.1542	62.4939	87.0635	58.884	48.9607	48.994	90.7111	22.069	22.47	46.3769	24.0543	68.2428	90.1283	82.0783	27.0183
ASB1	79.2911	81.606	69.0884	64.7728	72.881	70.7927	80.0427	79.0432	81.6977	68.5372	88.9191	89.9901	67.4411	90.7544	79.4317	82.5663	87.3715	87.5274	78.7342	84.183	70.5097	58.2582	68.5824	84.4137	80.2385	72.8871	86.3848	92.3631	93.279	87.1444
ASB10	1.86787	1.44496	3.35811	1.18763	1.90711	0	1.11642	0.920704	2.60477	0	-1.77636e-15	2.05124	0	1.49143	0.776745	2.14322	2.46099	1.17614	6.53795	0.220831	0.550315	0.45127	0.304452	1.87926	2.21301	1.26796	0.777587	0.704636	6.51809	10.1034
ASB11	2.2033	0.304852	1.08956	1.04642	0.655242	0.541169	0.450273	0.808026	1.72049	0	0	2.68409	0.4326	0.492151	1.78613	1.64992	0.535691	0.742664	1.14334	0.367113	0.891743	0.56505	0.71669	2.6594	10.5555	0.833247	0.766304	0.678434	2.05423	27.7253
ASB12	28.624	69.718	12.5196	5.13162	5.82904	28.0795	42.1258	1.08264	0	0.327241	27.8805	56.826	68.5778	2.60334	7.48374	15.5911	4.34762	17.4669	64.6052	50.2464	69.151	1.85426	58.4623	26.4079	0.375409	24.2111	16.9018	69.331	31.1204	51.8398
ASB13	76.5736	82.1911	86.5301	76.2101	88.813	60.8898	87.5645	86.0983	72.4404	82.7131	41.6976	81.4946	89.5929	92.3479	60.0125	76.9657	80.7939	63.2277	85.8011	76.2658	78.4551	94.512	85.0425	59.7735	81.9897	85.3946	17.4678	84.0726	65.4482	96.8287
ASB14	65.5961	73.4148	82.6688	60.229	83.0427	43.8985	74.5249	61.1338	84.7031	25.7406	81.0105	69.3021	65.2091	67.7215	57.0358	71.557	57.6345	74.3322	74.4627	69.7745	56.5677	78.6253	62.5194	68.2245	64.8987	78.7517	50.5	57.3875	59.0489	48.3676
ASB15	2.12805	0.819718	2.52345	4.22582	1.6816	1.84945	1.488	4.10311	0.620003	0	0	4.42565	0	1.54966	1.34621	0.887324	3.05088	0.664123	4.18722	1.74037	3.30555	1.55392	1.59691	1.89381	3.77878	5.05022	4.3095	0.792205	3.90826	0.361668
ASB16	58.4356	67.261	73.1035	53.8083	64.4163	72.0011	79.6864	54.811	58.6306	7.23653	70.6006	68.8142	56.2332	59.1928	48.0456	64.9712	69.9461	80.2977	56.0014	45.4235	79.026	55.2488	76.4433	48.4705	73.9494	42.928	36.175	46.6376	22.0815	63.1912
ASB17	1.10696	2.24741	0.97695	1.25625	0.640292	0.0796948	1.12108	1.55846	1.19047	1.11296	0	0	2.50111	0.779913	1.27084	1.43598	1.23358	0.944007	1.24987	1.36354	1.1518	1.10536	0.736707	1.3	1.48114	1.34507	1.33218	0.943982	0.704849	1.0383
ASB2	4.67966	1.25737	0.186967	0	18.7499	0	0	0	0	28.5698	0	0	0	0	0	0	32.6262	3.35614	17.8975	0	0	0	0	0.0112897	33.0549	0	0	0	0	0
ASB3	87.291	90.2441	92.7032	88.6068	89.6413	72.5001	89.5205	82.5609	95.5357	87.8315	78.2643	90.5038	90.2389	94.3125	84.3814	93.1918	89.7826	87.4466	94.0402	86.5231	96.6009	73.5977	88.7922	87.914	82.8526	86.3354	88.1029	90.4743	90.6142	68.3267
ASB4	6.63877	19.3309	0.940948	0.123807	5.95946	3.02511	14.4595	2.20654	0	0.642599	0	11.5804	0	45.1678	11.3855	12.6903	0	3.29227	2.55107	10.3107	0	0	10.0317	0.161589	2.24078	1.65908	0	34.7641	0	0
ASB5	1.66047	0.295843	0.221016	1.55743	0.192929	0.207512	0	0	0	0	22.1906	4.59517	0	0	2.60751	1.57875	0	2.84492	2.24483	0	2.69206	0	0	3.60692	1.47726	0	0.407986	0.577877	0	0.855075
ASB6	91.421	85.977	92.739	92.406	92.1581	83.8786	97.3601	92.7152	92.9424	91.2009	87.7481	89.3335	84.1485	93.4654	89.8694	92.1131	93.1701	92.617	86.0021	96.5974	95.8917	94.2869	95.5305	91.5584	92.1256	94.9881	82.1192	95.6599	89.8965	92.7116
ASB7	89.6025	91.5356	94.8432	94.1298	92.4902	97.072	78.1164	90.334	96.5707	89.3312	97.1965	94.9998	94.0492	96.0095	81.7475	91.1796	95.4826	96.4477	92.3686	86.7779	93.0041	91.0536	84.5492	94.1018	88.9246	91.9225	57.3551	91.1836	84.2951	71.3994
ASB8	86.0575	76.2347	91.6891	88.3156	88.6097	86.25	83.7086	85.4459	90.9839	68.1707	96.0622	97.5259	84.621	98.6278	86.1977	94.2314	83.3647	94.351	95.6099	73.6455	97.1436	94.8036	87.4257	90.6558	89.3646	83.2827	57.9657	85.2475	76.4522	69.6819
ASB9	31.9839	6.34404	45.4015	31.6299	25.4696	59.115	63.467	25.5785	0	32.5629	16.2979	71.4153	34.3539	0	46.446	64.9904	40.6691	1.54648	58.3584	8.99249	0	10.9303	66.7693	3.77471	60.4587	42.9683	0	35.1537	24.3982	50.4417
ASCC1	87.1221	88.1879	88.3143	91.1594	91.798	88.1359	94.9601	94.3583	90.1981	94.7569	46.168	78.8105	92.7225	94.7823	77.7209	87.8755	85.9449	89.9714	93.1639	86.5755	77.8175	83.4837	88.4369	81.619	90.1553	90.6615	93.5103	96.4272	84.5564	84.2675
ASCC2	88.1441	82.6607	81.3629	89.3048	93.977	90.4214	91.1524	93.2232	80.9289	94.3329	81.3999	80.2684	84.9629	84.2876	95.6169	88.7111	92.322	91.9036	80.4946	96.8305	85.7105	97.5456	95.8506	82.6007	87.3833	91.8084	72.3313	94.8527	90.3965	83.5377
ASCC3	75.3113	80.4037	81.3997	74.764	85.2551	52.2638	88.3428	91.957	75.2338	76.6437	82.2793	61.3136	81.4159	60.1731	71.0676	80.8529	81.6517	71.7688	81.6257	73.9202	83.2306	64.6662	82.8055	78.2173	63.1867	80.0438	90.8797	74.1057	79.7959	34.7632
ASCL1	7.81727	13.5172	1.20865	2.82971	0.791381	1.13738	1.04914	0.918323	54.8387	4.05359	0	0.956549	0.80728	80.7131	2.00369	0.761417	1.24025	7.04088	4.86076	2.10824	5.07965	26.8865	0	4.4543	7.2559	1.10532	0	0.431146	0.651849	0
ASCL2	18.3194	0	40.7778	16.3763	43.3687	12.0234	53.05	24.3616	1.17563	38.4354	0	23.5129	0	0	0	27.1229	51.5304	24.5026	35.5482	23.7623	0	1.21449	65.7104	0	0.269078	22.4335	0	22.7708	3.31609	0
ASCL3	2.12764	1.32577	1.33178	2.48525	3.0503	0.599337	1.63561	8.47631	1.78929	2.04932	2.70459	7.68283	0	2.83423	1.79846	2.71263	2.01529	2.28479	2.76924	0	0	0	0.615113	3.56072	2.35901	1.58918	1.37509	1.90104	1.79441	0.96185
ASCL4	2.47262	0.0900082	1.53546	1.45801	1.00918	0.594979	0.679073	0	0	1.15321	19.6191	10.2929	0	5.21477	2.39599	1.04484	1.91396	12.7517	0	0	0	10.5368	0	0	1.41598	0	0	0	0	0
ASF1A	82.5887	89.468	84.9088	84.7214	85.9222	67.639	95.1448	81.9818	84.1585	87.3002	70.1257	89.9815	72.5085	95.162	88.1106	79.0596	82.9257	88.3114	87.3441	71.599	95.1807	91.4127	84.2862	91.5274	66.5268	88.0879	80.2796	84.7415	81.4949	45.1626
ASF1B	60.1767	62.296	65.5365	43.7679	80.7987	42.9247	90.2228	68.7374	72.2553	61.3805	42.6128	13.0795	32.7786	10.004	47.5932	40.4758	63.1748	64.6279	69.766	79.0349	71.6886	54.408	88.5019	60.9393	78.9521	55.8532	81.1248	48.4689	88.9497	65.1699
ASFMR1	21.379	16.6899	13.9639	27.7327	31.3628	0.304594	22.613	67.4003	6.96811	8.14857	55.0756	29.3788	32.7737	0	17.0848	14.348	22.1351	12.1409	59.4749	11.6518	3.45522	3.02441	11.8881	21.9541	18.7596	54.645	28.0685	13.9571	10.4916	4.5013
ASGR1	25.8803	31.9911	25.6047	17.1183	18.5821	5.69926	49.1463	17.0154	54.1783	29.1392	0	4.0038	0.15105	83.1396	57.3656	41.3013	26.7538	18.158	10.4159	53.432	29.2147	22.8956	22.2498	16.9313	0.652635	20.7431	0	48.7738	45.8704	0
ASGR2	4.40916	0	0.381536	0	1.09384	23.1633	13.5073	0	0	4.7186	0	5.02079	0.40892	0	61.184	0	0.384433	15.0247	0	0.514232	0	0	0.9335	0	0	0	0	1.53029	0	0
ASH1L	78.2711	91.1847	85.3615	81.2264	77.1784	72.2171	70.5305	86.4702	82.9478	55.6283	61.25	71.8005	69.0271	93.358	65.4377	90.6217	86.7441	87.7529	87.6283	78.1187	90.3111	58.8074	59.3869	80.8987	88.0086	75.4715	68.83	83.0804	81.0461	89.5384
ASH2L	86.9455	81.4961	84.5551	76.0973	91.5838	83.653	87.9379	89.476	92.3932	84.245	84.1017	89.2418	90.5456	95.2576	76.9396	88.0359	78.5188	86.1285	90.2227	87.2656	92.2747	82.4379	86.7056	91.9745	92.1197	88.2488	78.4656	95.2216	83.7034	92.5715
ASIP	9.24588	7.50008	7.56756	0.417788	4.54736	0	8.01303	24.7998	40.329	0	0.161028	3.2831	9.79841	13.1593	9.10147	0.784337	5.64786	35.9641	12.1732	9.33922	0	0	0.553427	8.32721	11.8493	29.3959	0	25.418	0	0
ASL	71.9538	85.5215	84.0664	85.2193	79.9258	35.2871	85.9564	36.714	56.1296	90.656	74.0626	86.6128	80.9694	67.0241	49.6296	80.7471	69.9542	39.1305	70.748	88.8481	60.7017	94.2307	87.3582	70.7402	83.0349	80.4671	27.8449	88.5757	65.0253	81.478
ASMT	9.09811	29.189	7.06785	11.9605	0	10.2946	11.4767	2.26025	0	0.34385	17.4489	2.99687	0.98574	27.0267	2.43106	2.53075	0	1.8453	2.14138	10.7026	16.4969	8.80842	22.3317	7.62224	2.45055	5.76271	28.7548	7.67444	0.650792	22.5908
ASMTL	75.6854	72.2435	67.3042	71.6839	63.5234	50.9332	89.5497	71.5425	84.8722	68.8531	71.3654	74.8229	59.1364	93.8133	64.1068	75.0282	68.7615	85.1467	70.897	85.4383	91.54	94.5303	84.0322	77.69	75.6133	59.4153	71.5768	97.087	79.4804	74.8883
ASNA1	90.1507	95.7906	92.4209	91.7306	87.8935	89.9122	91.5081	90.4711	83.224	90.6744	97.5764	95.1279	92.502	95.9911	87.4652	80.104	84.0237	89.6389	87.7802	97.6677	97.3979	97.3975	87.2733	84.4553	91.0319	83.2889	89.1115	96.1425	82.8662	83.9034
ASNS	71.3162	81.585	71.8686	68.7937	72.4582	31.5478	83.6509	70.8072	87.3249	76.1498	41.3919	65.7773	63.5632	90.295	17.8692	65.0909	73.7401	84.9806	85.1072	85.6703	81.9546	89.7316	85.1357	76.871	33.4498	78.7454	84.4736	81.0022	85.0343	54.0997
ASNSD1	89.7903	92.5531	90.5836	91.6464	89.9514	73.3145	95.8559	95.4748	90.3901	89.3631	54.7271	88.4452	82.3856	98.4068	92.6	88.622	87.5765	96.1766	91.1072	83.6158	95.422	97.8115	94.4146	92.4005	90.285	93.4633	96.4114	97.5069	97.0251	76.3827
ASPA	6.16909	12.4046	0	0	0	0	0	0	0	0	0	0	46.3906	56.67	0	-1.77636e-15	0	21.9419	0	0	0.437474	0	0	-7.10543e-15	24.1383	0	16.9207	0	0	0
ASPDH	7.79018	6.70064	7.19764	3.96242	6.06198	0	5.73952	0	0	2.98859	0	21.8834	5.52385	34.6752	3.41282	11.7312	11.0609	9.43408	10.1908	3.26647	39.5428	7.97879	2.56846	3.45069	8.76419	3.43371	5.91904	0	10.4282	0
ASPG	7.91252	13.4005	6.42228	2.54924	11.1358	0	3.29827	14.4245	2.44406	35.9633	0	0	0	0	0	0	20.3899	9.62531	13.7386	16.8966	0	6.06847	0.558952	3.93297	4.79945	7.97812	1.84133	9.4635	0	44.532
ASPH	64.5997	63.4283	75.9418	47.7657	80.4738	28.3195	85.0379	83.5992	75.2613	69.8962	59.9922	70.5505	63.6106	89.9944	61.4223	53.5726	73.7831	53.7164	72.343	68.3945	51.9409	22.2852	87.0271	77.2953	74.6615	77.5601	43.5612	67.1223	58.4869	36.3471
ASPHD1	37.5676	41.4723	34.4923	37.1879	27.6138	37.3806	54.2814	9.58221	52.7921	32.6976	1.70727	0	13.7253	43.6967	8.25619	19.1349	39.3544	61.5946	35.7665	74.9043	75.596	70.5098	62.5496	21.8406	40.3233	47.4588	36.4866	4.30605	29.0744	75.6749
ASPHD2	47.2103	49.7912	62.0329	47.3247	65.6208	25.3738	34.917	49.8756	69.6364	54.7546	54.913	41.485	6.20581	72.3902	27.5125	26.6099	54.1476	49.6245	50.2531	76.0327	39.9719	62.2746	31.9965	35.6384	48.3916	39.0555	52.7711	29.1293	59.7252	51.6422
ASPM	47.695	37.0431	40.5742	26.0206	78.0129	33.6009	79.8484	61.3975	54.6677	62.7768	24.1989	0	12.0999	0.203904	44.1766	23.0545	52.0382	56.6579	80.1974	61.1088	49.6764	22.8724	81.5073	62.6896	68.6804	55.5904	80.624	13.915	87.813	32.1075
ASPN	0.328324	0	0	0	0	0	0	0	0	0	0	0	0	0	0	0	0	0	0	0	0	9.52141	0	0	0	0	0	0	0	0
ASPRV1	50.2325	61.8179	19.0846	39.8536	22.3643	54.7424	47.9112	34.3519	68.6264	7.35479	44.9862	51.3012	78.562	89.9672	49.4786	41.0125	36.1795	81.9734	61.9344	64.1377	76.0752	75.0641	42.9805	62.6231	5.51281	56.9757	19.8679	20.2968	61.5992	80.1083
ASPSCR1	82.9606	89.0844	71.125	78.2019	74.9799	80.9428	91.2871	88.3612	89.8467	84.8099	73.3672	79.1474	82.3151	91.641	68.7685	85.4703	80.6454	88.6087	84.9139	86.263	90.4954	89.2577	86.4086	80.3399	85.5052	73.3553	88.3515	90.4332	74.8105	77.1213
ASRGL1	42.1067	53.4328	26.0814	17.6916	19.8817	27.66	49.3342	3.84202	76.4012	8.16879	0	71.3432	52.4552	91.8427	44.5648	44.2557	30.2056	65.2571	61.3346	37.8079	44.1871	75.982	23.802	37.7637	51.7076	52.1225	27.6663	39.3296	24.5694	62.4027
ASS1	38.1868	33.9576	39.4116	18.5559	31.9098	5.63999	64.7886	44.782	0	50.8791	0	54.8721	18.0527	0	31.3602	64.5885	48.1285	80.2284	61.8073	77.6443	3.27369	39.4208	66.4158	33.1667	1.46574	55.3741	27.4436	92.6382	60.975	0.637913
ASTE1	84.5677	69.4154	93.8503	86.7375	86.8132	70.4424	89.1299	90.7518	96.1784	82.1496	70.1727	76.9359	90.1346	88.3407	88.7383	86.3745	92.1088	93.6753	92.755	78.533	79.6533	86.003	91.6788	90.2678	81.2052	86.3555	81.3235	67.7325	72.9558	92.0496
ASTL	11.0302	17.4904	13.5967	30.2618	8.12639	6.6255	23.9461	20.7089	0	19.293	12.7866	3.14442	0	0	0.0925649	7.7172	22.4343	0	38.1518	0	0	0	20.2776	1.8673	11.7618	8.27086	0	0.471866	0	52.8496
ASTN1	9.77035	28.2117	2.98901	0	0	0	0	0	74.3577	0	2.1281	7.89357	0	87.3358	0	0	3.62655	10.0772	0	0	28.3195	0	0	10.5925	0.866504	0	15.8494	6.17957	4.91306	0
ASTN2	58.7625	73.5131	37.4165	47.5474	23.9829	85.0598	70.1456	33.596	74.4751	33.3476	48.1125	74.8943	80.0989	72.3754	70.5299	70.6071	39.6822	85.7675	69.5326	39.8148	52.9107	84.3767	59.3608	44.5737	50.4718	49.2418	52.6151	78.9312	57.7707	43.3609
ASXL1	84.5525	91.5768	91.8762	86.7049	86.9471	82.0644	82.5703	76.4878	89.3326	82.0712	81.3896	78.6833	84.9233	91.5742	90.7126	90.878	86.7195	92.9527	88.5893	82.3913	88.4746	86.1361	78.0572	95.0143	93.2204	84.4469	33.8618	85.227	83.4167	85.7229
ASXL2	49.6347	71.729	64.8966	45.9306	53.6615	19.3874	54.0318	86.1888	57.7103	20.4964	51.8876	56.1203	37.2237	33.3409	12.4415	62.423	76.0338	35.3403	90.3425	37.9232	44.38	3.72118	43.7426	50.5666	66.6211	65.6085	63.0568	40.5906	27.2668	66.7419
ASXL3	10.075	0.602173	4.70634	0	0	0	7.24128	0.332707	37.0716	0	78.2638	7.25854	18.5882	77.1314	0	0	0	0	0	0.337524	0.0952426	0	3.53077	14.9712	0	0	0	0	42.0446	0
ATAD1	86.8748	93.9041	90.8866	88.4137	86.1501	94.1285	89.8003	91.2616	74.2867	92.8911	94.669	94.4623	91.1186	94.0413	78.9415	92.9213	79.2561	86.1225	89.1011	95.9661	80.083	68.469	91.5983	89.7773	81.6148	87.659	90.9997	97.6594	86.3807	46.805
ATAD2	70.8238	66.8907	69.0751	61.5802	83.8667	76.2553	75.487	84.7835	78.1292	67.8477	64.1882	45.0445	54.2041	60.9641	70.9379	61.4142	79.4301	77.5557	73.8843	76.8136	71.119	76.2517	80.0237	70.017	81.3495	74.0507	79.3083	79.8691	74.7857	38.7633
ATAD2B	80.2315	94.7307	90.9713	86.7582	89.0064	75.8437	87.8222	91.4472	76.7999	86.1425	61.7422	64.2012	79.9283	89.6838	71.5572	91.0196	88.4925	65.7442	86.8813	72.4266	88.749	78.7001	88.8768	76.0217	68.2178	87.9311	91.8436	74.5753	85.8775	34.7225
ATAD3A	82.6782	75.4372	88.1209	67.9598	91.5305	80.1247	90.9992	87.6063	85.656	88.1923	69.8775	75.2104	88.2027	85.4037	83.6544	78.875	85.657	80.6764	84.0051	90.2407	71.7862	92.7092	87.954	68.6816	83.9492	82.4946	73.0234	94.0552	85.4748	80.1087
ATAD3B	71.6616	63.8892	79.7425	57.3509	85.9261	85.1369	85.0223	80.142	70.668	74.1563	57.2069	35.4845	58.4327	76.2987	71.279	69.9644	76.2504	68.203	81.8607	82.0274	78.1091	74.3629	78.418	66.5085	75.4004	74.6667	32.2657	84.1671	79.2632	75.9839
ATAD3C	40.2387	11.3328	54.8601	47.5583	52.6482	12.2843	50.2721	39.5059	0	66.7262	0	59.1269	43.5589	21.9923	12.3276	60.5107	36.6807	53.6857	52.8844	59.6483	17.4754	26.4967	49.2679	60.5438	28.3142	43.6655	65.9991	71.6188	27.3838	40.5521
ATAD5	67.271	66.3151	67.0303	66.8993	84.9465	56.2983	80.378	77.4531	65.7447	66.9447	61.1988	40.4738	63.5747	64.9075	57.8534	58.5588	75.2629	54.458	78.523	77.3251	84.3408	54.7417	74.3289	73.7179	71.785	69.6376	87.4584	68.4288	69.7477	32.5268
ATCAY	8.27375	7.9893	1.18792	2.41126	0	0	0	1.13197	0	0.639932	0	6.66277	0	65.5071	2.19369	3.00816	2.96563	3.83646	0	3.64772	63.9421	0	-7.10543e-15	9.38847	2.59255	0	53.1492	1.67711	8.00727	0
ATE1	62.4303	69.7395	68.159	58.9009	65.4179	54.9555	77.4786	86.6967	75.2186	45.7142	15.9249	64.1012	41.9726	73.6258	30.0195	69.1076	81.8716	41.6574	88.7045	63.5841	61.7907	40.7506	67.406	63.2526	77.8939	74.4169	83.7328	41.3254	67.9645	59.0949
ATF1	84.5962	91.4616	85.0968	89.5973	93.3046	81.1789	95.9295	91.746	69.2489	88.4452	91.1427	86.5441	79.1284	86.7079	79.6191	82.5141	89.4367	90.2767	92.8319	69.849	93.0396	80.7527	92.5823	81.7989	74.0069	90.182	54.3323	95.5066	83.0447	73.9839
ATF2	68.0767	82.6412	76.6091	70.0201	67.1827	55.3529	70.7362	82.3148	93.864	46.2997	42.7119	64.6583	57.1442	68.8455	47.3848	83.9978	86.7818	67.1558	90.5083	57.8045	71.9927	43.3315	61.5914	72.9995	73.183	76.0507	80.44	54.5366	80.1243	47.9604
ATF3	28.0163	28.8905	16.5912	3.48338	46.221	20.1088	58.909	36.252	53.5269	51.4675	7.14785	38.1646	1.64916	0	28.5061	22.5459	38.0256	13.4527	49.2831	32.1045	0	0	45.5577	42.8388	34.9945	40.4363	37.3177	4.09101	23.2559	37.6501
ATF4	84.3492	81.0305	79.8864	86.1588	88.5636	85.8904	95.5409	88.9994	74.3594	89.1021	63.0835	59.0022	74.1546	92.403	87.0488	88.51	93.8068	74.3346	81.861	96.2725	79.0897	92.0808	88.0187	88.6739	90.6735	89.4496	76.8382	86.9935	87.9104	86.391
ATF5	59.0518	66.0019	69.6828	71.9369	60.9626	4.19655	73.1014	55.1682	51.1293	48.7848	71.7713	57.4608	57.4618	51.8861	21.1993	52.1351	52.6593	66.547	63.2507	88.5134	71.1352	90.3221	52.5592	33.1054	63.3896	62.5258	44.5535	68.3129	65.1092	77.6416
ATF6	79.6528	77.885	82.3793	90.9658	86.4735	83.5262	84.9045	89.5408	83.7535	81.6138	48.4617	82.3625	64.0093	77.0811	65.9807	89.0388	84.8064	84.5612	96.1965	83.9852	75.4084	69.973	72.1015	85.6736	88.9955	86.5626	53.9974	84.9989	69.665	85.0309
ATF6B	86.4129	85.8142	92.6893	91.4963	85.9977	87.1753	96.6461	93.0835	87.894	91.7552	71.2103	75.2412	82.5554	87.9347	88.1144	93.7638	91.9674	83.4317	90.6017	94.9296	92.053	94.4551	95.398	77.5648	89.57	89.7987	31.852	92.2139	79.9835	90.7817
ATF7	77.6736	82.4222	83.9797	70.0235	83.0276	75.6662	78.197	82.6582	78.6314	61.6582	78.673	59.4667	88.3554	83.3094	65.7717	85.3325	79.3444	72.835	79.7334	71.0705	84.5821	79.3755	81.3204	80.4368	89.0873	71.677	72.4342	68.6019	78.1743	86.689
ATF7IP	75.1193	87.4676	80.9333	78.338	71.1569	64.0247	77.0889	79.8307	77.8981	64.2848	87.3344	69.1789	73.9649	78.5971	51.3289	76.8626	81.3088	78.9148	93.1269	58.4569	74.5655	48.5283	66.3268	85.7551	75.1122	70.3788	88.7372	79.3272	77.4757	82.1556
ATF7IP2	45.1291	40.3474	56.7016	54.8222	32.1784	14.0154	73.8506	29.4164	0	37.0259	8.60889	67.2931	58.8844	14.2031	68.8818	71.4474	33.2641	71.1246	83.1641	69.687	70.7906	14.8586	67.9043	25.9028	4.38899	58.2013	68.2599	38.065	15.0506	60.4046
ATG10	86.0755	87.7915	82.2177	90.3948	90.9871	87.355	92.4233	83.0866	70.3876	79.5884	88.1242	92.8495	91.4156	76.4616	89.6005	85.0852	86.7197	90.4731	84.9289	90.0613	83.9408	94.9181	89.015	92.2007	90.3695	80.9956	83.7147	73.8366	82.4376	84.809
ATG12	86.2536	95.377	86.21	91.3693	90.4327	91.682	91.293	85.5475	87.4838	91.6732	81.1588	57.9894	84.4945	90.5445	91.4918	79.0545	85.9414	81.651	85.9677	87.3978	95.2471	83.1751	89.723	91.3672	86.1544	81.7678	96.4981	89.5494	93.1624	57.9487
ATG16L1	88.3386	93.0858	87.4172	88.0337	90.0046	97.0013	96.8358	92.319	91.2695	95.0702	75.242	55.1381	87.3829	89.8654	87.6468	91.3085	92.8411	86.3226	94.8891	95.4453	78.3	96.4804	96.8645	91.4976	86.2356	95.6289	80.6879	91.9075	85.1411	71.9574
ATG16L2	56.6034	54.5801	66.7759	61.4878	76.8982	60.3324	75.0102	57.5614	49.6967	69.549	46.1409	12.8993	44.3977	77.9485	74.4805	51.8366	52.1592	56.0571	70.32	65.2509	65.2736	51.9297	60.7496	68.2868	46.8895	70.2507	4.72295	68.2271	46.3916	35.3932
ATG2A	85.5843	91.9495	93.4075	89.0158	84.845	72.8208	85.4401	86.4907	82.7321	84.7837	82.7322	93.3712	82.2911	94.9862	77.9479	87.2568	80.4658	89.0786	88.7896	94.9809	91.8692	96.9161	81.0554	94.2101	84.4152	87.5479	61.5747	93.4722	76.5156	70.9834
ATG2B	76.3308	89.7467	83.9004	70.3541	79.3432	53.0186	69.363	80.6824	72.3619	65.6676	95.5584	79.1594	76.0271	94.5964	53.6977	76.9692	80.0519	87.4514	70.5683	63.5354	94.0083	83.4336	67.412	85.9047	83.3102	76.8523	74.2314	68.7142	83.8201	53.8528
ATG3	86.7366	89.4224	84.373	87.4503	82.578	83.8924	97.6362	93.9728	82.5495	90.7637	96.0522	92.3574	94.1426	92.7292	88.5145	79.5363	88.6873	73.5842	86.2292	89.2547	91.0318	94.0301	96.334	75.6177	80.4711	87.4237	53.7529	96.6301	79.0687	87.2768
ATG4A	78.1405	87.8634	87.7904	90.1082	81.2203	68.6899	75.3507	72.1417	66.1935	89.8098	92.3251	91.6579	72.2254	78.4862	68.4725	77.6794	70.6378	61.6906	75.7072	83.4185	87.0246	95.5657	76.5875	75.0686	76.1013	81.9759	69.1626	76.8648	60.5609	75.6931
ATG4B	90.7529	87.2243	89.0413	89.3089	88.2474	93.2725	96.5039	94.9871	97.0065	90.387	84.9754	80.4487	81.8972	94.3488	90.2126	90.4824	90.6104	95.5595	93.9425	93.6629	93.4753	92.3059	95.8921	92.1463	88.4965	96.5173	90.5305	85.9984	84.8	89.5531
ATG4C	70.0774	69.4516	83.7452	68.4102	85.3258	47.1754	82.3981	77.5847	80.525	83.0304	47.0057	66.5905	64.7589	65.6649	65.0015	78.4754	69.6436	70.0039	83.971	34.8615	66.1953	81.2935	70.096	71.1808	83.2346	73.0524	76.0446	57.1833	76.4657	53.8737
ATG4D	85.9324	91.1023	89.0357	86.3806	79.0726	88.1932	81.7546	86.3376	88.9193	82.3439	73.2735	87.9355	84.1254	94.475	78.4539	90.744	86.5244	91.5406	86.2746	90.5917	93.0643	94.6771	88.8971	87.5569	86.5933	87.9791	78.2572	78.8722	77.494	81.5713
ATG5	85.268	86.7106	85.6929	83.6419	94.4385	72.0323	93.4922	96.3812	79.5784	94.4073	71.3125	92.7546	90.7365	89.1881	84.1775	81.0805	88.8408	88.92	87.3116	91.2463	93.5027	82.208	85.9839	88.7826	71.0701	86.5508	76.7186	98.6685	75.8624	61.4796
ATG7	78.1897	66.1203	81.1646	82.3746	79.4484	75.1132	87.9538	77.601	73.6295	79.0305	91.627	78.5688	73.6493	85.3138	85.2718	67.1538	60.5095	66.506	81.7024	85.8293	78.6344	92.0165	87.1179	63.7197	77.3238	82.4731	72.1751	84.8399	60.6513	89.9812
ATG9A	91.1062	90.4737	86.8616	89.3599	90.307	97.1384	92.4518	94.1836	89.4738	88.347	83.2886	91.3146	89.562	97.8835	93.8815	92.5808	86.9769	89.9474	93.4897	96.5592	85.3442	97.9494	93.9004	91.6318	91.7109	94.862	93.0711	95.257	91.3836	72.8882
ATG9B	34.7786	15.4342	36.7588	43.063	50.9708	22.5465	39.2129	26.1947	36.0312	38.0325	20.116	0.921507	11.5464	7.85084	24.3972	29.7192	50.0419	44.9655	68.0709	48.6646	8.94748	60.0275	49.1461	43.7474	36.6739	40.3819	14.3389	18.8869	69.8888	52.0018
ATHL1	35.6126	20.5484	33.5665	38.3302	42.0422	48.7108	52.094	52.0498	44.7197	44.7339	0	2.18566	7.6871	51.2982	42.4816	38.0273	55.3569	54.567	39.8662	54.5017	0	45.4095	50.977	44.2701	38.8565	53.9561	2.47521	13.5991	10.7566	49.6987
ATIC	87.3375	89.3774	83.111	92.7537	87.6256	87.7344	93.6772	90.6756	92.1106	89.907	59.6314	82.5163	82.5389	95.2048	87.5892	87.4633	91.3021	95.4097	94.214	93.4206	81.6039	94.6714	94.7952	89.2926	94.1362	91.8078	71.97	73.5021	87.9258	76.8203
ATL1	56.0699	67.436	56.3505	50.5361	53.1822	33.7903	36.6019	49.3715	69.4003	41.0515	45.3915	53.2228	86.2915	85.5935	29.4208	66.1535	50.7106	73.8744	72.6323	22.0109	78.487	78.3533	53.5496	69.539	59.2053	42.7182	15.6034	74.8501	52.3564	58.3416
ATL2	84.6265	88.4001	83.8756	80.7119	91.3144	63.6857	96.9595	90.5677	79.0857	88.4366	75.7328	95.4046	82.5266	87.1031	88.686	90.8243	85.8058	89.3071	93.3146	87.9192	93.2017	65.6984	80.7717	83.9045	88.5746	86.7354	85.0558	88.5239	74.3034	67.7386
ATL3	67.4708	80.1034	58.8103	73.6255	78.3427	61.886	67.5453	77.1876	68.0583	76.8828	60.602	60.8078	79.0786	33.7943	70.6826	73.0233	58.4601	75.6191	68.51	51.5164	52.341	55.6343	42.2916	83.0108	83.7074	71.4402	79.0388	65.743	65.8758	83.0351
ATM	63.5006	82.1834	69.0078	48.9009	61.6456	66.5424	67.9825	49.7966	84.5634	36.575	60.8245	51.8274	83.9216	79.9851	55.2952	65.5878	66.4606	79.9606	79.1688	31.4509	72.5254	58.3166	57.8875	78.376	74.3525	48.7426	50.8621	72.9972	66.0294	39.7484
ATMIN	89.4075	80.8688	95.076	89.9715	86.1951	91.1225	91.5879	91.2535	86.0198	91.8889	83.6569	95.9291	86.8927	97.8652	71.9704	92.8288	93.1384	90.8208	87.3361	85.4605	90.4864	95.2978	91.9398	81.0718	87.5367	92.127	93.9237	98.2202	95.1278	77.2026
ATN1	83.1033	90.9585	89.6278	88.2574	78.6949	73.3482	76.7753	79.9138	86.6637	72.8443	86.787	79.3353	83.3804	95.6422	74.2749	82.4404	85.6732	93.0779	87.1893	93.5178	96.4942	87.9756	76.0637	88.5764	89.1663	73.695	62.6397	82.0201	77.0512	77.9118
ATOH7	37.0193	53.0599	33.6572	12.545	32.9835	21.1436	60.7084	31.037	41.6596	18.3595	2.80102	21.8504	55.8423	59.7168	48.2025	24.9984	35.4357	45.3491	41.0003	53.7011	52.4131	52.6278	45.8045	30.8707	38.2693	45.5868	21.805	7.93911	73.7218	10.4687
ATOH8	17.2134	13.078	7.44569	0	0	0	24.9481	4.70333	62.5729	0	0	4.81578	39.0235	63.3803	0	0	0	18.7048	21.6148	22.8616	0	11.3765	41.9476	17.4175	33.2433	0	10.6267	77.5165	0	23.9109
ATOX1	70.6423	72.0339	63.2318	75.9291	64.5532	67.6068	89.2942	66.3315	69.9478	66.9266	83.1927	66.3266	64.5741	85.0248	72.4169	67.8751	66.2706	66.3079	78.8528	91.3358	74.3441	82.2202	81.2111	43.5739	62.4944	71.6023	39.9088	72.0396	69.1504	74.0492
ATP10A	14.6408	1.36961	0	18.9068	0	14.8365	0	2.3367	40.1926	0	-3.55271e-15	14.4204	10.1598	5.10856	0	0.870399	0	41.4219	0	16.5205	0	50.8256	1.67907	29.362	49.0183	2.87746	28.6994	20.8965	0	75.0816
ATP10B	15.7832	1.67252	22.7697	3.50444	17.4192	7.69433	69.8006	18.6194	0	18.7519	0	8.37168	0	48.5947	1.81441	2.60325	25.6493	1.7156	27.428	30.1395	1.12413	0	84.5292	0	32.251	26.5629	0	6.69799	0	0
ATP10D	44.695	75.3489	53.3299	25.439	55.4327	20.7607	28.2662	49.7986	64.3506	67.2931	79.4196	81.4331	63.0576	41.4116	24.2691	31.1939	55.8457	61.1424	9.86184	28.0402	61.4596	11.0222	36.9462	49.25	55.7571	44.0759	3.8674	39.4024	35.8548	42.8232
ATP11A	56.4945	58.4939	56.1848	41.5749	55.1322	64.0874	68.9477	62.9956	59.2155	47.9416	8.22963	8.15046	81.8242	62.2863	64.213	58.7339	21.0122	71.7319	47.2779	67.4935	47.981	46.0199	59.8359	44.7935	67.0635	79.7056	81.2144	51.5873	74.3771	80.2345
ATP11B	76.3523	81.4447	87.7897	38.2231	79.6319	56.7577	92.3512	87.7661	80.9377	82.6005	75.4633	78.3539	85.2412	74.1588	56.0159	80.1662	76.6587	71.5664	69.2312	81.1701	76.7282	85.2409	85.1475	82.8483	77.2039	82.4451	55.4902	84.4452	75.787	73.3533
ATP11C	58.54	73.5342	77.5429	51.0173	57.6791	9.00455	74.4759	63.3834	57.1222	56.0142	48.7123	61.8686	82.1421	67.8243	13.1074	60.7581	74.3878	78.3855	55.6429	22.8896	61.6355	47.5513	78.8764	88.7592	50.0302	53.5921	65.6818	69.7543	62.9615	33.3264
ATP12A	2.78789	1.12467	5.48529	2.8449	3.56399	4.68592	2.86878	1.32382	0	2.87909	-1.77636e-15	2.78645	0	0	1.01883	2.91747	15.3239	1.62266	6.10071	2.06301	0.890784	1.55214	0	3.34198	2.87191	2.84529	0.881816	1.58874	10.0115	0.255219
ATP13A1	87.238	93.3015	90.9655	84.8519	89.5171	90.9144	94.2811	87.6072	72.6267	87.9074	84.8911	84.1134	90.783	85.944	89.7007	85.6739	87.7441	90.573	91.8468	93.8138	96.4339	96.3269	85.9221	85.4953	86.8967	84.958	74.7615	90.9493	81.1656	69.9357
ATP13A2	81.2713	88.7111	90.1002	82.9654	87.9486	51.7557	89.5145	90.5072	76.3493	88.704	78.1336	64.653	83.3581	90.8276	58.8364	83.8764	83.6709	76.2446	91.8002	91.1567	86.7834	94.6887	87.7845	41.3747	78.455	85.8388	67.1321	92.8132	90.2374	82.6467
ATP13A3	77.8623	78.5922	84.17	80.3297	87.853	80.7114	93.4092	91.7895	68.3741	76.4151	48.4111	70.6201	83.9116	72.6568	58.3712	78.9921	89.4545	64.2321	88.8178	64.6731	73.8325	76.9104	94.8748	81.1928	84.4807	85.3928	65.3699	76.6311	77.1556	80.3821
ATP13A4	14.4685	43.7594	7.33608	1.03631	8.33803	1.06107	8.66725	8.6417	38.6396	6.91965	0	3.76027	36.0399	72.4994	0	0	0	0	11.7793	6.71665	60.6917	0.959407	0	20.1809	4.64843	1.38012	0	76.5305	0	0
ATP13A5	6.45242	6.15259	1.77996	0	4.22427	1.99737	1.01988	3.29208	13.002	4.01469	15.1427	4.36292	0	55.0793	0.753993	4.88101	8.90126	1.7103	7.35548	7.6176	4.08711	0.146342	0	3.40083	1.93402	2.5398	0.665371	24.1247	8.93449	0
ATP1A1	79.1988	77.6859	82.3364	88.0018	92.1713	49.5449	88.8773	87.3475	72.8788	87.7525	50.3173	65.5182	49.539	68.3715	70.209	74.2329	86.5878	80.933	93.7602	88.7723	70.7149	91.2882	90.3666	83.3427	84.7823	85.5391	80.5649	89.3919	77.9316	88.0043
ATP1A2	4.61573	35.6901	0	0	0	0	0	0	16.0682	0	0	2.81695	0	58.8152	0	0	0	0.319895	0	0	14.618	0	0	5.52765	0	0	0	0	0	0
ATP1A3	12.2194	17.8451	11.9108	10.0221	12.023	7.0523	5.30692	7.60613	0	11.8295	0.384273	3.18578	0	71.0877	0	6.51413	20.5777	22.4067	0.00110504	4.39729	64.5288	0	5.52985	6.39617	3.32725	5.14398	41.3838	0	15.9034	0
ATP1A4	2.74223	0	13.3842	6.51874	0.21337	0.448037	0	-3.55271e-15	2.64734	0	3.19674	1.97194	0	41.0657	1.13476	0	0	0	2.71626	0	0	0	0	4.35497	1.64224	0	0	0	0.230289	0
ATP1B1	62.4008	52.8098	63.6941	70.8083	59.8917	73.8665	82.6377	56.9116	49.8788	78.738	73.9426	83.9816	56.0685	45.2318	77.5292	72.9427	78.1613	64.7817	81.8427	83.2629	72.3521	15.6702	87.2299	51.6128	20.7444	77.063	62.1267	85.097	30.7456	0
ATP1B2	10.2468	31.3734	0	0	0	0	0	0	65.0401	0	0	0	0	75.2059	5.03157	0	7.63501	0	2.96436	8.73863	66.4954	0	0.554716	3.67851	0	0	0	0	30.4394	0
ATP1B3	71.04	72.7207	75.5342	67.4817	67.013	48.2742	85.8182	68.8808	75.2627	85.355	50.2467	86.611	50.1034	74.5287	44.9646	59.0026	76.1526	36.0988	85.6055	60.7909	41.1243	94.5632	88.2159	72.0547	89.3768	87.869	85.7815	75.5446	69.7929	85.3913
ATP2A1	38.3171	48.2371	57.2629	2.84132	73.6549	41.9333	52.6175	55.4891	46.8936	0	23.1037	8.14924	33.4902	49.7535	45.3321	44.9363	62.5633	19.6581	59.2309	62.9252	33.5627	20.9379	41.8286	4.82968	67.9799	45.625	44.111	22.1973	0.0929303	41.9592
ATP2A2	80.9878	73.3717	83.3903	88.7196	78.742	83.609	86.9011	94.3973	76.2762	57.4838	88.5702	77.4542	84.2405	77.4501	76.7363	88.0539	89.5675	76.5988	87.4952	84.0939	91.0839	51.684	82.1608	79.3969	93.7299	92.458	92.3412	63.8649	67.8017	80.9735
ATP2A3	16.0958	0	16.6076	43.8977	17.3414	18.7086	26.5979	2.48784	0	8.16393	0	10.0767	0	0	0	40.8017	11.6547	8.59283	0	52.0257	0	37.8379	33.4082	27.389	0	27.7563	25.4921	0	40.6731	17.2647
ATP2B1	68.2998	46.445	79.1333	67.4212	68.514	33.4459	72.7946	83.6552	68.1508	63.5938	89.8144	72.7495	68.6391	42.5709	69.4782	61.3203	75.7751	85.1011	91.1826	50.5232	88.7245	74.0603	77.369	38.724	39.4305	87.1872	75.0633	75.1114	85.3518	49.3645
ATP2B2	13.2891	16.112	5.191	6.44108	5.83041	2.61821	0.714999	2.61328	37.4436	0.521368	22.9642	1.49463	18.6224	70.6645	54.1451	1.30076	7.25868	28.0867	39.4938	1.91087	0	19.9375	2.89593	7.89567	7.96421	1.33219	0	0	21.9321	0
ATP2B3	5.78194	19.5897	2.05944	3.64241	6.16943	0.142213	0.334388	0	0	4.03416	0	4.00695	1.1264	0	2.76113	4.43303	6.25711	23.0937	28.7639	0	0	0.375955	0	19.3485	3.47668	0.122778	5.41358	1.01671	26.4676	5.04033
ATP2B4	53.4152	83.4127	49.2503	42.9021	72.5813	19.6369	8.85923	40.8357	48.4849	73.282	64.2971	31.1013	77.9428	77.4257	41.9507	48.9736	56.2313	88.3048	82.767	63.2047	67.8305	0	16.3628	69.6152	80.6477	15.7243	44.3017	70.7733	59.1331	53.2079
ATP2C1	87.669	89.3421	91.1276	90.7575	86.8923	78.8317	94.6247	89.2678	83.0208	85.1205	91.4881	93.158	93.4776	91.7673	80.3655	69.8876	91.0181	69.1161	91.5906	89.9482	92.6423	91.3135	94.5087	89.0607	93.4432	82.8817	83.7191	88.3171	83.4893	92.2235
ATP2C2	32.38	38.8824	38.0374	57.2792	45.5018	5.88131	86.1569	48.5864	21.4955	48.3825	0	31.3913	14.5697	30.8168	0.392238	45.874	23.3525	17.8182	50.2997	65.8839	28.5851	63.2583	84.5174	26.4167	8.14492	43.6747	3.80691	0	0	10.0145
ATP4A	5.15043	16.4771	2.7775	0.0153695	2.27414	1.69941	1.92304	0.134324	0	5.30222	7.93037	1.56129	1.83643	0	2.54864	1.84327	8.63192	1.89582	13.0972	0.652459	0.304123	1.05838	1.53038	2.12765	8.58029	0.246516	13.6389	0	22.628	28.6478
ATP4B	5.47576	0	3.14158	7.37702	5.52477	0.0275653	6.82459	0.0362314	0	0.610223	0	13.1404	4.89526	0	1.85123	16.1377	1.41834	0	13.4673	2.50562	0.0722445	1.67204	4.09605	1.1184	1.14324	0.200322	0	48.227	4.9116	20.3982
ATP5A1	87.2948	87.104	91.2927	94.427	90.5998	92.0224	64.2132	87.5898	90.3481	80.9493	91.2812	85.2881	80.7387	97.1225	82.0698	91.1765	89.4408	93.9847	81.0669	74.4877	96.1226	96.8799	73.5878	89.4309	94.3422	89.434	93.701	81.2392	80.7856	90.8236
ATP5B	88.0305	72.7611	94.0083	94.2065	90.666	89.5639	78.8295	94.5696	85.9084	92.5653	91.8574	88.1576	80.4093	85.9478	83.595	87.0903	92.9947	88.9934	93.9349	96.7612	89.3114	97.0141	83.1399	90.1794	90.9628	86.482	91.1956	73.7459	81.2141	86.8191
ATP5C1	89.5722	93.0337	91.5793	86.7308	93.0214	88.4798	94.5592	92.1696	71.6953	89.3187	92.182	93.6797	93.4229	95.858	92.9669	85.6242	84.7911	89.2565	87.6309	95.3693	87.4998	96.9639	91.2758	86.325	92.1463	92.3144	80.3916	82.3374	84.3878	92.5827
ATP5D	76.6579	78.6746	77.8356	69.3824	69.4669	80.4526	86.8471	86.548	90.4066	72.3999	72.68	70.7605	71.876	88.3377	73.598	83.9443	90.4615	72.1327	80.1122	82.4891	72.753	79.0316	75.5578	69.357	76.2601	76.2181	59.8011	72.3765	70.1009	73.217
ATP5E	80.5605	79.6184	83.9168	84.0236	77.6409	88.2389	92.497	83.7354	65.048	82.3894	82.5521	73.8718	77.6619	82.9716	76.1495	86.2728	86.7503	87.4125	84.5525	91.262	79.2361	82.738	90.1583	57.8608	89.0857	81.5667	53.9237	74.8552	79.4995	80.7662
ATP5EP2	70.9945	77.7129	75.1972	76.6321	63.2051	86.6238	86.503	66.4055	63.4307	79.7329	40.9593	67.6233	66.1142	74.7021	66.3399	78.1923	79.828	65.5527	69.2033	72.6575	73.1918	78.7575	80.1725	58.4708	80.7214	55.3708	46.6455	70.1635	77.2913	81.4395
ATP5F1	89.1003	80.9004	96.2215	94.2628	95.1632	93.947	85.3677	94.642	78.0199	91.9793	93.1446	94.3256	91.1428	84.3948	91.0499	85.4274	84.4577	89.5189	90.7806	91.5877	74.3918	97.8548	84.8709	87.9441	93.3995	91.6351	90.7469	86.4929	91.4577	78.7799
ATP5G1	83.4015	70.2299	87.3236	76.8042	86.4521	78.7201	90.3901	89.1683	71.4679	86.1128	91.6632	83.9262	83.351	94.7404	83.7924	83.1787	83.2091	85.6236	79.7949	90.5928	90.9217	92.4294	82.6886	81.8756	88.6108	83.3518	68.6502	78.2699	78.7859	76.5182
ATP5G2	87.5062	81.4533	90.159	90.9663	89.0794	81.6606	95.8601	87.1267	73.3459	89.3743	94.8047	79.9518	81.6198	93.4776	87.2057	86.4643	87.937	93.1598	91.8708	94.404	88.3878	93.7734	90.9146	84.3783	90.1053	80.335	85.8125	93.2148	80.9507	79.8862
ATP5G3	86.7525	88.8333	89.1878	87.7135	88.0551	87.2813	87.4981	91.5889	60.5285	89.7448	91.7629	87.8058	85.935	78.1147	88.4674	85.6424	86.7087	79.1742	84.1126	95.9276	91.549	96.4493	86.5465	85.7154	92.1377	88.0275	88.2101	85.9642	78.6632	88.4769
ATP5H	86.7784	72.6611	93.6723	89.4921	86.4892	92.712	94.5486	89.8306	71.1617	90.809	92.8684	89.9931	85.9516	91.327	90.5438	88.0163	88.2508	86.0638	80.198	94.0035	83.7436	94.8672	89.1214	81.474	90.7506	89.0638	70.8301	78.0241	87.0094	83.0958
ATP5I	79.3791	75.6555	80.8883	85.3202	77.2358	85.603	89.5191	85.2948	71.4124	73.2717	86.2114	74.1921	77.2966	88.969	73.6156	82.1714	83.6859	77.9891	81.3679	83.5037	80.5762	82.871	74.7915	64.3138	87.4505	79.4435	68.0053	76.2311	72.197	82.9116
ATP5J	86.7071	87.5601	90.5004	90.0563	89.5817	76.4258	85.9744	85.7593	68.9267	84.7354	92.1847	91.7872	82.7374	96.598	82.8026	88.1224	89.0916	87.1487	88.1245	93.1544	87.7327	94.0105	85.0709	86.0699	93.1858	78.1346	87.857	78.5024	84.9103	87.7591
ATP5J2	81.0248	80.3292	83.7064	79.9848	79.4425	85.8842	91.2119	74.9362	62.8438	85.4945	87.9092	73.9901	78.0439	87.1228	81.5317	72.051	78.6203	86.0195	82.0403	90.3601	87.2307	89.6551	89.4323	66.5332	87.8336	80.2242	74.425	77.1973	81.165	74.4992
ATP5L	85.9009	75.5953	89.2601	86.5242	84.4471	88.4623	92.9923	85.9308	67.3317	82.9779	88.58	89.6698	88.4192	91.6698	87.0774	83.0506	82.6125	91.2307	82.3772	95.1456	87.6301	92.4967	86.7781	84.4705	87.1586	83.7348	68.3634	86.4124	85.5587	95.1681
ATP5L2	22.3215	31.9594	24.833	9.3031	23.5875	15.2999	29.0536	26.1931	12.5956	52.8488	0	21.3243	24.7841	2.07403	15.5799	27.9554	17.565	15.4157	14.6882	11.7578	24.3797	30.2341	13.6382	50.6891	19.1831	21.9661	15.9007	26.1325	54.9516	13.4288
ATP5O	87.5539	81.4019	93.048	90.5566	87.325	87.1864	89.1605	91.023	67.6848	81.7941	91.248	91.5362	87.5335	95.2853	85.8236	85.9227	85.4411	87.0429	88.3836	94.3529	88.1888	91.4634	82.6962	84.9387	94.6378	84.5311	93.3585	86.1566	84.6407	86.6997
ATP5S	89.4888	91.4404	93.4748	86.8457	92.2431	77.4978	92.2021	92.6917	90.858	92.5478	92.4492	89.8811	83.9307	95.9642	84.9197	85.2692	85.8389	77.2179	89.728	89.5094	92.231	97.5544	83.5635	88.4982	91.6938	94.4066	86.6806	97.4416	89.8385	88.7582
ATP5SL	92.974	93.7659	94.6819	95.1948	92.8309	93.8642	93.1048	93.8293	92.7562	94.1752	94.3306	95.7739	96.3096	89.9238	93.414	91.5206	92.0904	93.745	86.1289	97.3759	96.7778	97.962	94.9837	86.502	91.4506	89.345	86.692	96.6705	91.9143	89.133
ATP6AP1	85.0307	89.6459	92.6985	89.2341	85.2389	84.9451	94.1529	90.9922	87.6121	87.9973	75.2803	95.6672	75.8996	86.3551	89.8066	90.1646	88.125	76.386	74.3868	93.8605	90.5469	95.8815	93.0579	63.4424	83.9098	90.5979	41.793	96.6902	81.8846	79.6365
ATP6AP1L	76.005	80.7146	62.8757	68.5569	65.1847	90.1669	79.7382	44.0967	87.3274	54.4122	86.7565	70.8493	70.4433	90.8758	76.4653	79.0549	69.3674	85.2672	80.9323	85.9714	74.3295	86.1324	69.1123	83.4709	75.7108	69.1457	79.9281	92.9406	64.3625	79.9564
ATP6AP2	81.7302	87.3644	88.9923	89.8751	83.308	88.1469	87.2308	80.7731	80.8598	81.2942	73.2488	86.364	84.3825	85.4542	80.6285	83.302	81.3638	73.1163	76.6058	78.389	85.1784	85.4984	87.8078	74.8287	83.5931	82.2181	78.5745	92.6829	54.9628	74.1325
ATP6V0A1	84.369	93.0824	79.9757	89.4583	82.8276	91.5156	88.5604	83.3743	77.6501	85.8036	62.879	91.5785	82.0047	94.0164	89.8662	72.6184	72.6078	89.3342	76.8189	80.732	89.0514	94.9267	93.3389	84.0781	85.0324	84.1378	68.7052	96.7171	81.5437	84.4667
ATP6V0A2	85.3033	91.481	86.7584	90.2926	86.8712	85.5491	92.3614	84.6769	86.9762	79.3632	87.4318	90.5543	89.5837	87.6701	83.0451	80.4202	85.2629	83.8285	91.0202	73.3714	84.6368	89.7738	91.7358	78.923	87.4987	85.1718	87.7308	90.8773	81.5312	59.3994
ATP6V0A4	10.8553	13.6294	6.32769	11.6917	6.87008	2.64008	6.02477	10.1186	0.141989	10.2594	61.3023	0.897358	0	7.45967	1.2879	22.1709	12.4791	36.3955	13.644	14.5941	2.21471	0	5.56098	1.8208	17.9989	6.3152	17.6341	3.67967	9.59009	12.0558
ATP6V0B	78.4922	78.4348	86.623	83.5112	85.2612	86.7516	91.0673	83.4956	57.009	86.9211	88.1019	79.6467	68.1567	77.0728	83.3561	79.5401	70.7843	70.5965	75.2622	91.9852	76.3082	91.1654	79.9776	52.8118	80.4902	87.8021	64.6148	84.7776	79.6866	55.0611
ATP6V0C	83.9862	80.1553	88.1062	84.5141	80.5577	92.4587	89.2491	85.5844	85.3993	91.2638	64.2962	87.2196	83.8807	92.0257	87.8322	82.7523	85.4319	79.2017	83.9439	92.8615	88.6825	94.4482	89.439	64.3357	77.3407	85.5269	64.7481	93.5685	89.2391	71.5369
ATP6V0D1	78.2259	77.7946	74.6507	77.3274	76.3666	88.7135	73.0942	87.0066	79.2728	87.2062	89.0525	90.3629	71.6236	94.6522	76.6278	68.8402	64.2498	68.2084	78.5967	92.3873	87.9961	91.4342	80.3231	57.7509	77.5698	75.574	48.2724	88.878	71.8734	72.8458
ATP6V0D2	5.00582	4.40921	4.35987	3.89191	17.1186	8.57915	0	0	0.412425	7.46939	42.2016	0.966078	0	0	10.4617	1.66445	0.536524	0	1.4437	5.70196	0	0	0	0.965612	3.20264	5.92455	6.03354	0	19.8258	0
ATP6V0E1	80.1386	88.3385	80.3529	84.9175	80.2076	82.967	94.8075	83.4134	56.3641	86.4063	92.2102	87.2392	66.3487	77.4275	81.0482	77.9817	75.9603	84.4578	71.0801	92.5567	85.9231	94.7396	88.3892	57.3839	79.3763	76.7257	61.4875	94.2482	63.0378	78.6227
ATP6V0E2	68.5642	73.1556	70.7634	77.8137	59.7703	76.2727	85.7995	35.1387	89.2682	24.5186	79.6418	76.7265	83.8496	93.5989	53.1203	81.9161	66.7573	76.3571	87.3378	59.9037	72.1317	88.4196	63.4459	62.5864	70.453	54.5567	85.5095	40.5114	78.2385	20.799
ATP6V1A	83.8088	93.6591	86.4844	87.8338	83.4184	81.5538	88.9317	92.1719	78.0138	87.5206	79.205	75.7748	55.8353	89.6182	81.0324	85.3246	86.231	83.9087	88.7329	80.7503	90.7181	87.759	86.5383	68.4667	86.9294	84.7224	80.7675	94.9668	84.0975	79.4882
ATP6V1B1	26.4485	16.3908	11.2329	34.1454	19.9185	9.28431	20.5237	16.9632	30.5533	12.374	51.0417	3.96294	0	57.7662	7.79771	22.39	37.6174	15.3979	55.8834	50.514	8.94045	30.5286	15.81	19.2808	65.4049	20.8063	30.0201	11.4444	37.0618	53.9512
ATP6V1B2	68.2821	43.5563	65.4737	59.6231	63.6451	73.2287	59.7677	71.3129	69.7449	71.6794	63.6722	81.7845	70.6723	79.0252	65.0331	49.1376	52.9804	67.1047	63.1287	58.766	92.8128	85.1388	66.762	56.0229	79.0603	69.5776	51.622	77.7071	84.9658	87.174
ATP6V1C1	84.8469	70.3349	90.8607	86.2329	89.1864	74.5855	86.9345	90.4357	81.9292	87.1665	89.0172	91.5584	78.9552	91.6338	85.7048	90.9576	93.3048	90.6278	75.9717	85.3727	95.9381	84.9705	81.9873	82.7495	86.2583	84.6038	91.874	96.3866	79.0695	45.9517
ATP6V1C2	60.2799	59.7279	60.0573	40.0176	48.5792	77.8447	63.4509	68.8426	83.4889	64.0976	30.8141	35.1072	8.03097	82.9032	86.1359	49.6409	66.107	77.6102	70.9222	73.9141	74.6539	66.4694	61.1664	79.1175	51.866	61.1408	61.0141	67.811	56.2497	21.337
ATP6V1D	90.2464	91.8558	88.168	94.2093	87.0249	85.5994	82.5674	92.2937	87.1206	90.9388	84.8349	88.8867	91.7372	91.3647	88.6304	91.7547	85.9222	93.6944	88.3649	96.8453	87.1098	96.6161	88.0779	83.609	92.2339	88.949	91.6803	96.6091	93.0395	97.4077
ATP6V1E1	87.4678	87.8893	89.5513	94.6393	88.8889	89.8449	89.3455	85.5292	68.3061	93.9416	89.2955	94.1252	79.8827	88.8572	89.9884	87.8071	93.2793	87.1598	76.3966	92.2563	89.756	91.4158	86.852	87.2494	91.9638	83.5273	74.0775	90.2848	82.9531	91.5023
ATP6V1E2	81.1364	75.9884	83.3364	79.8907	77.3416	79.4488	86.4886	78.8828	69.7597	80.8459	93.7819	85.9477	84.6404	82.3765	72.8679	85.8721	79.8577	87.3193	83.0999	77.5403	82.1049	93.287	79.3239	78.5401	83.2671	85.8898	72.6925	90.6842	67.8405	74.0402
ATP6V1F	82.9263	82.9248	91.2407	83.6766	84.5471	86.3906	91.6143	80.8835	72.9665	90.1822	75.4714	80.6649	74.0182	87.1986	82.4776	76.1489	86.0408	79.9517	83.867	91.0937	91.6244	93.6197	91.268	67.3086	80.5366	79.8796	63.8606	88.1926	89.066	78.1488
ATP6V1G1	88.6547	93.987	92.7559	91.3517	83.4725	83.5082	95.9093	90.1858	74.2512	94.7545	93.6415	94.7628	90.3655	95.66	87.7417	87.232	88.8464	90.0142	88.6058	95.0623	96.1705	93.8734	93.6947	76.6628	90.8403	85.5898	69.2977	97.7154	84.8816	70.1507
ATP6V1G2	38.5118	61.3049	29.021	58.2838	27.8279	65.3174	16.7122	14.7922	36.4878	9.41525	13.3508	63.1237	60.6964	78.1942	33.4808	52.157	41.2432	32.2244	36.8128	9.24246	77.7997	32.959	16.601	55.5531	58.1944	10.8379	11.0307	22.4209	46.5897	45.1669
ATP6V1H	87.7592	84.9919	94.1158	89.7708	89.9273	83.6158	95.3278	93.4301	83.0268	93.1966	91.5298	87.6685	71.6551	90.4361	84.1146	94.3426	91.5489	84.8071	92.8984	96.5574	96.5114	94.3461	95.2829	92.7581	91.6205	93.6049	83.8615	92.4148	64.3955	47.2585
ATP7A	72.5172	86.1848	82.1089	70.4175	74.3324	57.1316	78.7388	82.5818	71.3539	53.2306	60.5588	76.969	58.3046	66.5776	64.8567	83.2376	84.0097	71.3797	67.1315	71.0106	84.5633	77.1621	76.7415	80.2704	78.1644	75.1031	61.4799	81.4463	77.3185	50.6323
ATP7B	56.6028	81.7707	44.3266	38.964	17.5464	32.5707	85.316	12.3146	52.4829	28.0813	85.5487	62.4968	88.8428	67.193	61.1478	53.3627	48.0256	46.9877	72.0839	64.8691	79.04	82.5796	77.2323	25.7757	73.9105	64.1257	51.4859	32.7259	67.523	43.1509
ATP8A1	36.8341	63.7159	12.2232	19.9282	17.9064	4.71437	46.8064	0	9.05462	0	75.3046	63.9286	53.2724	76.116	15.5077	24.3484	0	35.2044	58.1819	41.4255	79.4212	86.9275	40.8707	16.3562	3.8865	37.7003	0	83.5992	58.7971	42.9916
ATP8A2	11.1332	0	12.4848	6.63216	0.283001	7.40004	0	0	0	5.26501	2.93458	33.4232	28.5388	0	1.79338	8.67606	0.712527	22.2696	6.5658	11.4579	1.81654	15.4801	0	14.9476	21.0134	0	56.7866	33.2381	31.1423	0
ATP8B1	48.2299	56.6457	69.9646	75.2429	80.2743	79.3971	60.1847	61.0414	0	73.5204	28.3708	36.3767	29.929	0	59.6363	80.8719	85.0936	0	46.5997	84.3077	0	81.7932	65.5076	48.7871	0	76.8881	6.82663	75.0052	7.04601	29.3575
ATP8B2	35.7861	53.6191	0	28.5067	0	14.5568	0	3.01161	69.0209	0	0	11.6981	61.1394	86.9287	19.7554	39.3629	28.9436	54.1067	31.7734	0	70.1678	36.4491	0	78.6609	88.4296	0	82.0938	59.6532	64.9464	54.973
ATP8B3	35.6973	66.7696	28.9557	51.4642	41.415	50.4156	20.5087	23.0904	25.0909	42.6371	33.5394	0	24.9675	10.7865	46.0195	14.2553	46.7128	81.4093	12.5226	49.3953	68.906	17.2824	12.3008	65.3719	59.0921	34.7092	49.7234	23.2245	12.154	22.5028
ATP8B4	9.0935	0.757081	10.323	2.32344	0	1.13216	12.0142	0	0	0.0400545	26.8443	36.8888	42.2669	0	11.5841	10.4246	8.50489	27.3464	0	0	24.7819	18.431	9.82836	0	0	0	0.265438	19.9548	0	0
ATP8B5P	75.0179	83.4093	78.7984	82.7766	72.0514	90.066	93.9996	33.3552	79.7711	79.6779	81.3109	82.0143	77.6572	78.8634	76.9741	75.0461	64.0736	81.3179	54.1021	80.5524	84.5093	85.3273	85.9414	75.8198	87.3594	25.855	48.8145	89.649	72.158	74.2686
ATP9A	70.903	53.2293	82.8016	72.9081	71.4755	69.3977	78.4512	54.4691	75.3781	53.8427	81.0713	71.84	81.535	88.5183	75.8097	85.7153	77.9491	81.7105	78.22	87.9443	66.315	78.3591	74.3626	65.0656	44.076	72.7901	14.0185	94.1235	72.8217	51.9881
ATP9B	80.2752	91.2095	78.3903	77.8836	78.6316	87.5429	63.7845	71.2736	83.1104	66.8148	92.594	91.4064	85.9458	96.2882	79.1843	70.4216	62.6217	88.101	72.2088	64.5524	94.9806	88.2457	54.6383	80.8667	88.5563	78.8049	76.0161	97.8114	75.5903	90.5038
ATPAF1	90.3314	91.7218	94.6419	93.1748	95.4532	74.9235	92.6774	90.8423	93.2871	87.0137	94.3932	93.1694	87.2774	93.8008	83.5996	95.6895	91.1863	87.5295	87.3334	88.063	86.6906	97.3862	90.6046	87.0339	92.135	93.4592	89.5133	88.3985	91.9612	86.6489
ATPAF2	87.8014	90.7233	91.1089	85.5069	90.6698	82.9688	80.5827	87.249	92.1579	91.7181	93.7879	92.7577	88.0113	95.1773	87.2746	92.0516	90.5738	87.3777	87.7543	91.3291	92.8291	95.9567	85.5819	83.2837	86.4338	84.2807	59.263	93.392	84.1981	82.2418
ATPBD4	89.0472	89.2181	88.9725	87.3818	90.7706	90.9115	90.1807	92.2424	89.6994	91.4865	90.6645	91.4058	94.0189	87.9975	90.6623	82.8274	86.4169	80.9925	87.1479	93.7638	93.2276	95.5501	91.0696	91.3015	87.9091	91.4228	73.1771	94.5735	72.514	94.8612
ATPIF1	83.463	78.6492	91.98	84.765	88.6806	72.3261	90.3063	91.1804	82.5583	84.0161	51.9306	87.2711	90.8984	92.163	82.0914	90.5586	89.0528	75.8963	85.6407	92.2609	85.9509	93.7136	83.8828	79.3782	85.8578	86.0492	76.4361	84.8614	81.5746	60.4954
ATR	83.7998	90.265	89.7144	87.865	83.922	81.7371	90.1623	89.2	82.7157	84.4439	93.0789	85.9762	88.7172	84.1999	81.7793	83.8714	88.4791	93.0006	89.9228	85.4796	84.4726	79.1565	84.8377	86.3417	81.0206	78.8783	62.4026	80.2479	82.3687	55.937
ATRIP	88.6363	90.2074	89.9254	83.0237	89.3945	75.9833	92.6612	89.4271	92.6891	84.4454	93.2894	85.6147	87.2547	91.7657	87.4314	94.1755	95.1206	79.2782	91.7556	89.9222	82.5105	94.6487	86.1497	91.0899	93.8828	91.9123	91.5362	77.154	84.3931	93.8094
ATRN	78.6755	87.5709	91.9353	82.2883	82.5751	56.6514	52.8462	77.8735	74.4494	73.5518	91.4303	89.5977	77.2003	91.6727	66.3404	82.2587	79.4123	87.2804	84.4798	69.9116	90.5953	87.141	36.5155	68.582	90.8945	80.8783	84.4166	70.6773	90.1797	82.3836
ATRNL1	15.6863	42.5147	4.2198	9.98299	0.302616	0	0	0.916639	0	0	24.3883	8.46242	23.955	64.0287	0	7.49721	18.9083	37.8151	0	0	43.0374	0	0	19.6336	38.2364	0	59.7074	5.42142	30.0175	15.8561
ATRX	71.5732	71.5742	84.8767	73.5239	73.8422	74.9652	78.0418	70.4042	76.6073	52.3651	87.6571	82.4601	74.1312	15.2339	61.6579	80.9762	78.9436	83.4239	79.4814	62.0424	80.058	65.8981	79.3013	68.7688	69.0743	75.4342	67.9064	76.0282	68.2136	62.7315
ATXN1	55.3948	78.9931	41.7794	44.5332	50.3667	47.9832	49.7399	61.0983	80.7861	40.4571	56.5798	44.5723	75.069	83.6997	70.3309	54.8279	60.488	72.6628	54.6615	30.8941	90.5982	46.7887	58.3591	63.3556	75.0856	38.6804	25.7762	76.5113	31.7725	0
ATXN10	89.5105	88.3629	93.9095	94.9516	92.4685	97.2706	94.4944	89.2817	86.7074	92.8926	56.0808	95.5083	86.0258	97.8121	95.0373	94.1724	92.8416	94.3468	85.9486	77.1203	86.3985	97.862	81.8849	89.4488	87.6602	93.295	89.2391	97.1202	84.969	82.6922
ATXN1L	75.8741	85.9978	85.0447	64.46	75.038	75.5282	68.1482	84.7392	71.0528	66.3623	68.9857	77.6904	90.121	86.0845	63.8459	69.2698	77.9392	86.0919	71.6375	68.4908	91.7157	54.4063	67.9901	68.1079	86.0791	74.0799	82.9056	68.8422	76.7499	92.9452
ATXN2	90.7148	96.1596	91.8947	95.3974	89.8417	88.1287	92.5446	87.4106	85.7778	85.3412	95.8212	91.8215	91.9876	93.3626	95.4512	93.5673	86.1556	93.5026	89.1762	95.9112	90.8189	88.0343	89.7921	91.4493	95.5408	90.9346	84.8704	93.7401	88.0889	78.2056
ATXN2L	89.6854	94.4113	91.2109	90.2653	90.8491	86.0016	94.0435	88.8293	85.3214	87.3697	73.9126	71.277	90.3126	95.0494	90.0112	86.488	90.3619	94.6893	91.7225	95.396	92.8979	88.0811	90.075	92.3685	93.2885	88.5157	94.2738	92.6524	91.732	89.4702
ATXN3	82.8004	94.0977	95.2577	82.8341	93.0266	57.9625	85.0949	78.7038	72.3712	95.5834	67.6759	62.0417	85.564	95.1171	62.308	80.7704	90.787	82.1157	88.9972	86.6517	85.9563	92.5308	84.4932	91.1395	88.446	79.932	83.0879	89.0483	94.2357	55.3813
ATXN7	75.7483	87.3992	82.7901	75.2425	76.3628	50.6947	83.1425	71.4733	66.8822	65.6593	93.1372	84.5415	80.2283	84.7582	65.0715	73.0625	69.5966	74.2468	81.8642	64.0927	77.6244	76.1675	81.1139	85.4629	81.8444	78.7751	73.2964	72.587	60.2342	79.3476
ATXN7L1	77.6007	84.2873	80.7903	73.4122	77.9542	64.6319	84.3854	81.8102	80.1078	68.7012	89.7766	77.4473	90.016	75.1036	55.6138	63.8091	78.8645	78.5045	90.0092	83.3202	89.5142	71.7113	81.6885	79.0613	88.8822	79.8425	74.6132	65.7897	74.8827	65.8887
ATXN7L2	77.5231	70.0725	75.6786	72.0945	87.8454	72.3808	88.0767	78.0695	87.4787	80.1273	61.3062	43.1165	54.821	86.5763	81.3853	79.7425	84.0243	74.6696	87.3732	81.4524	84.9868	80.999	82.8248	80.4522	82.5028	85.1659	84.7751	85.7879	73.479	60.9042
ATXN7L3	89.4759	79.4288	94.2002	94.4942	93.303	80.8526	96.5394	94.7945	84.5616	95.0536	66.4446	80.9125	85.2702	89.3026	89.4457	89.9047	94.8154	91.801	87.4301	95.4995	92.5917	92.991	90.0026	85.5664	90.0763	92.1245	95.1732	92.5616	89.5606	90.0978
ATXN7L3B	87.0867	91.5032	91.1574	91.8933	77.5643	84.6426	96.5165	88.89	90.3706	87.145	95.4801	96.767	79.9736	95.064	88.4072	93.2804	93.4839	93.7438	90.1576	89.2868	95.1107	94.8347	90.6911	48.4419	92.3945	85.2432	51.7956	79.8793	76.1012	95.6961
AUH	82.1578	87.8339	90.2569	77.2231	86.7545	69.0228	82.8227	81.2588	79.1272	87.3742	89.6501	83.1275	81.8466	88.9284	79.3455	83.3346	76.4097	78.9392	90.0348	92.5216	88.5968	88.1163	88.0449	77.0846	83.6248	90.1359	80.122	80.7433	77.8144	42.4815
AUP1	87.0679	77.9038	89.9323	88.5634	91.3767	95.5013	96.2604	95.3523	80.1784	95.3086	68.5348	73.6929	84.214	90.6067	93.6641	88.8224	92.8587	92.654	92.7034	95.7954	83.0257	94.4071	90.2318	68.0846	91.5349	93.1115	83.1015	80.1371	85.0958	72.3166
AURKA	67.3688	70.5875	58.8344	36.6638	87.5105	61.3814	85.4307	81.1478	72.7157	80.3921	55.1894	52.1848	69.8432	34.7801	60.2675	46.5148	74.4353	53.6526	81.7328	76.0014	43.2439	63.2164	83.6212	69.1102	84.7854	69.2296	81.0898	60.5829	87.1159	72.4342
AURKAIP1	80.4714	74.1797	85.6043	72.7118	81.021	68.3289	89.6713	88.1548	86.2982	79.4192	84.8054	76.833	82.2836	86.5068	77.4333	86.0377	89.0036	74.8953	88.0537	90.3584	78.2909	85.3235	82.9956	61.4733	80.7722	83.6609	65.7054	85.7038	79.3801	68.7653
AURKAPS1	66.5947	36.1308	63.596	63.6007	82.7985	78.0688	87.4399	64.425	64.7207	79.5884	44.41	47.5218	63.2907	41.0752	57.5289	72.2434	76.0891	74.1955	65.9654	82.0262	64.4117	78.6587	85.0247	71.9356	74.5566	66.981	55.5659	50.8618	83.7468	54.7871
AURKB	46.4384	23.4729	46.9803	21.7028	81.5214	33.1956	85.2546	59.7529	58.8011	67.4078	13.8063	0	16.0494	1.75017	35.6944	20.7141	54.1802	44.9954	71.5936	60.2011	42.9318	46.2731	85.2746	54.4592	73.0163	47.4578	61.7796	9.66402	76.1602	52.6234
AURKC	38.7846	55.9088	40.9216	34.6961	33.5051	43.8161	21.4724	24.3858	54.9726	58.2836	30.1406	55.0944	29.7133	42.9799	39.1704	29.3839	40.9499	48.6773	19.7461	51.0996	38.5892	62.9861	10.772	26.8777	34.6016	29.5164	29.5531	52.7723	67.7383	16.4287
AUTS2	56.2003	70.5827	51.1107	80.3344	62.7237	15.6657	80.5876	34.4453	74.2192	61.1693	59.6577	35.867	47.1866	91.5695	8.1646	38.5068	78.4707	42.1898	62.7818	68.6036	85.7326	40.1181	85.2179	68.4023	40.0875	45.9527	45.6229	42.0541	78.4161	34.3671
AVEN	77.944	82.8279	68.6058	68.8484	74.6419	78.8812	92.7958	85.514	71.5499	87.6679	69.3426	50.887	72.241	88.433	84.7701	70.8372	80.0223	65.9593	74.3344	69.7459	80.3434	94.1489	92.1067	68.8402	76.6257	80.7401	78.5071	82.6242	74.7922	93.7415
AVIL	36.2854	42.1724	35.5975	63.8032	45.7401	40.8331	40.4251	32.6828	10.0747	43.7334	74.7007	33.2877	31.5934	11.6079	19.1397	34.5145	53.7072	46.073	47.8412	0	67.4759	43.722	53.9303	6.43687	37.3259	23.7736	28.0149	50.9369	6.56321	26.5694
AVL9	80.3601	75.4915	87.4084	81.4157	80.4652	68.7656	90.6427	86.438	76.8929	85.3007	89.9158	71.2455	77.0704	68.3111	87.2515	69.182	89.2744	76.3374	88.3056	90.1928	62.7462	66.7492	79.5391	81.4288	86.6215	86.5122	88.4887	75.3349	89.0035	74.1103
AVP	2.12522	2.73491	3.07271	0.895819	1.36463	0.975684	0.938425	2.0078	1.298	1.16869	1.26139	3.92843	3.72506	0.184368	3.26485	1.55008	1.78896	2.02308	0.257542	0.742539	0.596613	1.03339	0.856925	1.50921	1.15636	2.55666	17.0427	2.21362	1.27627	0.206746
AVPI1	62.6424	74.3018	65.2114	56.1856	46.9488	44.6739	74.9402	70.312	66.749	78.2235	53.2661	84.6327	36.2026	84.444	63.2755	46.5782	63.8094	38.5492	77.0998	80.8268	62.7746	29.1614	75.1918	40.8697	58.89	68.8458	53.4479	77.2404	70.8074	73.1705
AVPR1A	1.26691	0	0	0	0	0	0	0	0	0	19.6902	8.27498	0	0	0	0.700559	6.89984	0	0	0	0	0	0	0	0	0	1.17481	0	0	0
AVPR1B	4.85397	1.06109	6.34402	1.79849	5.78083	0	1.18462	1.21218	3.86924	0.17792	0	0	37.9772	0	1.72523	2.53968	2.46356	1.77799	28.6264	0	1.37174	3.75731	0	2.87619	0.856115	0.0925612	7.71409	22.5196	4.77529	0.263808
AVPR2	4.87065	0	0	0	11.3013	0	0.727669	0	0	0	0	12.117	0	0	0	0	0	14.8061	21.4318	2.34699	6.29249	0	0	0	8.50848	0	0	0	0	63.7172
AWAT1	1.58898	1.27673	1.37176	2.78767	1.13583	0.481916	1.40094	2.55671	0.811204	1.4662	1.34183	1.34291	1.77731	1.55558	1.99966	1.87658	1.78441	1.44886	4.49985	1.23035	0.891616	1.7203	0.866723	1.7468	1.12113	2.70026	0.504499	2.70567	1.29281	0.384377
AWAT2	1.79586	2.68279	2.77923	4.02689	3.97155	0	0.569024	1.28202	0	0.962837	0	2.65923	0.501052	12.0551	2.24571	0.119969	0	0	1.25762	3.43735	0.619322	0.358721	1.04206	0.141645	0.930102	0.992161	0.00598108	5.28644	3.2541	0.899148
AXIN1	90.02	90.6976	92.7292	86.3707	95.016	87.1955	94.4445	92.1866	91.9858	95.2927	67.3124	78.2961	88.995	95.7543	81.6868	87.3446	92.1962	91.326	87.4199	95.2289	79.2388	94.7772	94.2541	92.3198	93.7279	89.4332	97.7458	95.422	85.0451	97.1382
AXIN2	39.8114	56.0172	12.0449	29.929	0	0	62.1555	19.1852	64.1803	0	11.8017	44.1962	56.3405	86.3365	18.594	22.5993	11.5848	68.682	78.8131	60.0665	66.7436	58.4878	69.8648	56.97	35.42	39.0232	75.8335	15.1145	0	34.5462
AXL	11.8133	28.5965	2.39061	7.45205	3.37793	2.72475	0.162295	4.49507	35.6797	15.4616	0	0	45.3933	41.6941	0	2.32002	1.72485	5.96891	10.5963	7.85932	0	0	4.59365	46.8014	0	7.38121	0	52.8305	9.49294	5.58961
AZGP1	17.2549	0	10.7337	40.4786	4.11133	4.4264	58.2902	1.07938	20.2474	0.299982	10.0236	33.6299	16.0981	22.2492	12.3778	4.48544	0	0.792894	24.451	35.6179	13.4311	40.0514	55.9096	2.26031	16.2135	26.3652	0	2.83174	0	43.9379
AZI1	80.6254	65.2873	81.0657	70.0832	90.4005	70.1616	87.8401	85.5043	65.2235	84.4863	76.414	60.1555	79.7125	87.9521	73.5084	72.7274	81.4904	83.8041	85.4797	87.0183	89.2543	84.7638	87.8887	84.2104	84.3675	83.1906	94.399	90.1471	82.8596	68.7405
AZI2	81.3676	86.9836	80.9122	82.0447	83.496	61.8185	85.0956	81.4434	83.9523	77.7378	76.4963	90.0567	84.3869	94.6659	86.2266	74.3267	69.6554	87.2979	91.039	61.5806	84.5798	92.8491	78.2867	87.0639	87.2274	81.2582	64.8107	85.5733	76.6735	82.1213
AZIN1	84.056	87.3644	88.6473	87.9021	91.5253	54.6764	90.8696	92.391	91.6346	87.1061	78.9456	83.4301	64.5432	94.8245	85.1402	79.7586	89.0173	82.3555	83.5701	88.4744	85.3679	81.9025	85.7393	90.5921	88.8539	92.7322	87.3266	90.167	78.8652	53.9002
AZU1	3.36741	1.5176	0	11.3258	3.12699	1.36835	1.36747	0	0	1.87081	0	0	0	27.6114	1.8088	1.61752	0	9.43948	7.32004	0.630439	10.0887	3.99751	2.78057	9.4485	0.212744	1.30054	0	0.821648	0	0
B2M	32.2269	25.1454	33.096	30.0132	30.8009	55.6797	42.7895	43.0379	39.713	48.7081	44.182	37.2157	45.7064	22.4584	28.3066	20.0444	15.9333	29.008	26.6751	56.9171	35.7899	41.579	51.4471	22.3586	22.61	41.4191	0	25.5821	6.74478	11.6197
B3GALNT1	56.1867	42.2221	69.1838	87.5799	68.3819	32.5175	28.3921	64.4674	87.0995	51.7483	38.5497	82.2001	78.6204	79.0978	32.5302	21.4139	51.7653	83.1361	82.8533	57.2234	67.1858	68.4124	0	54.7739	24.9507	50.5853	7.89822	92.0668	74.2602	50.2991
B3GALNT2	82.3475	88.0406	87.5153	89.979	93.6489	82.1912	92.6218	87.738	86.8034	90.1338	68.8207	84.6885	81.2557	73.5261	91.0201	89.0672	90.1753	66.2668	93.5783	86.9791	81.9579	88.068	83.7017	80.1035	81.7983	86.4381	92.8209	49.1486	90.9219	29.0702
B3GALT1	9.98736	12.0099	2.97266	0	2.40031	9.76933	2.05273	7.52183	69.0287	0	8.09738	0	9.89993	45.067	2.28387	2.51219	14.6066	2.90826	5.48922	0	21.8501	1.88685	0	21.7112	19.2059	0.676365	11.7352	0	15.9477	0
B3GALT2	12.5526	0	0.305738	0	0	12.9387	13.7553	22.0893	48.1183	0	0	32.1134	0	79.3447	0	0	0	6.98018	4.68259	10.6992	60.7797	0	29.5763	6.15963	11.1838	23.8289	0	1.47042	0	0
B3GALT4	58.1084	36.1591	79.0557	71.685	72.9624	53.0635	48.2995	82.8187	47.5133	71.9315	16.223	71.9321	11.5814	55.1532	23.3605	78.92	75.524	71.8313	61.7277	93.4837	62.9808	76.8612	56.8134	50.711	46.5026	60.5816	10.9836	78.3925	44.0533	74.0387
B3GALT5	11.552	3.84821	14.8589	19.0452	2.38292	5.20462	2.95963	0.818237	29.0452	0.00193989	0	0	15.1948	27.0219	0	4.36409	14.899	0	25.9827	58.3687	0	0	2.7182	12.4564	3.42987	15.2812	60.9901	16.1373	0	0
B3GALT6	81.3346	72.0627	88.0858	85.0004	89.0978	70.2267	90.2258	87.1669	89.2705	77.456	72.766	64.6103	82.2899	85.2343	87.7883	87.1587	82.6228	88.0956	91.1736	86.7345	71.6851	89.1445	88.3738	54.5842	79.9863	85.2119	54.417	91.608	83.8161	82.8107
B3GALTL	72.6533	61.4877	81.3977	71.6901	79.7175	77.5326	85.7964	77.8046	79.0878	75.5407	91.3418	79.7075	79.9911	68.9212	79.5685	81.3779	86.2732	61.5341	50.0351	65.5489	30.333	71.1468	82.5696	72.4021	86.5279	73.1851	55.6711	93.0421	56.7459	50.9667
B3GAT1	19.307	0	9.56354	0	2.10998	34.4343	8.21528	0	54.2966	0	2.14382	22.6407	29.4874	89.1267	0	9.43337	3.13081	29.0692	5.78914	8.53826	30.7696	59.5305	0	5.22976	5.68091	0.896135	27.1604	67.4395	35.8608	19.3561
B3GAT2	47.6707	66.4361	43.6804	43.9814	60.0131	60.3201	76.9526	58.703	21.5251	39.4389	66.0171	30.9461	48.4553	59.2354	30.8818	63.4405	57.7214	60.3531	55.2652	61.5215	57.8322	40.2043	65.8326	23.135	40.8166	77.9444	3.40386	43.0729	25.3197	0
B3GAT3	80.5122	63.5282	79.6687	79.9554	85.3902	84.952	93.4561	78.9607	89.1831	77.7458	68.2422	71.5918	78.1074	88.7304	83.3487	81.1573	90.1258	83.3069	84.2167	92.0757	75.7891	90.758	91.5441	73.1801	85.4169	81.6501	29.5706	90.9509	83.8799	78.3715
B3GNT1	77.7555	84.6546	72.2014	76.6053	68.3999	84.7924	83.3045	63.1681	93.2215	70.7862	74.2321	75.7982	85.0947	93.5183	90.5036	65.585	64.8553	89.5167	60.6371	67.842	80.9696	89.3151	79.1854	88.3024	89.6597	66.5794	37.8863	88.0915	84.4418	85.7603
B3GNT2	68.0084	65.5928	73.0531	82.4937	80.0384	62.4095	86.3897	87.3539	23.5938	82.3306	64.4579	75.4036	54.8045	41.3699	49.8041	55.3108	82.487	71.3236	68.4361	78.5695	68.5681	47.8776	83.9279	55.7751	75.3623	88.365	82.6607	70.797	38.4261	75.2603
B3GNT3	22.5138	0	54.3598	0	27.3298	30.2624	91.68	10.6226	0	50.5499	0	28.9617	42.5624	0	4.56661	14.908	38.0411	0	24.8496	71.1666	0	0	89.5614	0	0	63.7294	0	0	0	9.74897
B3GNT4	33.4333	11.1141	29.6224	30.8223	65.5569	7.82311	44.5482	35.2822	0	66.2548	14.522	0	12.4426	0	8.20879	14.0548	49.9752	55.9573	57.7424	59.6272	47.301	59.9059	38.3059	20.2537	23.8182	47.712	25.7851	54.0062	56.7969	32.1249
B3GNT5	45.0374	20.8102	67.0771	9.37013	72.0872	49.1065	80.3799	72.5687	61.4325	77.9127	58.5917	28.4038	65.8399	0	36.9946	53.3644	72.1349	25.5524	45.3349	71.9639	2.08611	29.1602	82.4554	30.8482	13.0861	82.4729	11.8021	52.4124	28.2656	4.57052
B3GNT6	2.57025	0.992938	5.22784	2.80344	2.64748	1.32544	0	1.29697	2.80131	3.23408	0.712709	4.64515	1.20316	3.05706	0.970092	5.03305	4.96856	0.865566	4.53572	12.8704	2.64451	3.08275	0	2.10655	2.66314	0.619311	0	0.578406	3.05957	0.592056
B3GNT7	27.5462	7.82344	38.8807	25.5544	53.9659	15.0151	3.19309	10.8472	36.6035	37.6405	0	34.7508	36.4521	1.6558	0.505574	41.1372	9.69657	58.1363	55.0194	64.3725	3.18487	23.2654	0	21.1305	32.6318	39.7739	65.1065	37.6123	0	44.8855
B3GNT8	37.5001	0	69.9978	50.7017	51.6282	25.2871	59.0309	56.9896	0	69.2098	57.3622	45.427	0	8.22662	8.01525	28.9828	36.9843	43.8783	46.4366	76.1626	65.0767	0	76.5213	37.0582	7.52407	45.6442	32.0943	45.6778	33.837	9.74993
B3GNT9	52.166	27.0775	74.2936	52.0213	77.5585	46.1753	54.3665	53.352	58.2695	65.7333	41.3379	30.4052	82.9617	54.8568	24.78	64.0846	64.1797	72.6138	43.3463	62.5432	46.96	10.2369	43.9564	46.9558	38.426	47.6958	35.0715	67.6231	65.2716	60.6598
B3GNTL1	75.1742	38.0743	81.6358	76.0313	77.1869	77.4865	85.9818	79.7754	72.7613	78.2637	63.4394	36.6968	63.8577	82.7532	71.8425	72.8211	82.8143	90.5653	84.6957	90.5916	68.7909	88.8531	85.28	58.3337	81.7575	83.1593	61.9822	87.6551	71.353	85.6133
B4GALNT1	15.6604	35.205	0	27.3304	14.986	21.8728	5.74845	0.952891	19.0379	17.0366	20.4549	0	0	66.7242	20.3811	4.98178	36.2029	4.38516	31.9391	18.4833	33.5028	0	0.346015	16.3887	3.94508	0	15.9058	0	38.3413	0
B4GALNT2	4.51533	0.788167	2.34307	5.94972	6.461	6.56561	0.129888	3.34565	0.669756	11.995	5.1147	9.4583	0.018217	0.86974	3.63423	7.51899	10.385	1.47049	4.00938	3.37342	0.848857	3.63257	0	2.1006	0.976736	3.44001	18.9941	15.2039	0.965239	0.68222
B4GALNT3	41.1222	42.2702	27.3475	48.0827	49.1088	0	67.474	57.8569	26.4319	56.6831	62.5468	23.913	0	24.839	0.570902	54.8553	61.8021	42.3591	60.5467	68.6936	23.4192	31.026	63.9898	15.0718	35.0019	57.1879	44.0887	51.3277	48.3306	47.7198
B4GALNT4	28.1252	5.97564	17.7315	62.2724	16.2355	16.387	18.2706	0.667563	80.1196	19.052	0.834052	0	1.1804	84.9588	0.815069	5.32007	44.2113	68.4258	66.1813	36.4039	26.27	63.7003	25.6581	10.3051	27.2375	15.6736	24.0004	0	63.8417	13.9011
B4GALT1	59.6153	58.8802	72.1043	76.7214	61.3696	73.7804	71.8063	80.4228	10.51	66.9383	56.7848	73.6611	69.6655	21.654	61.9855	73.8792	66.518	75.2874	53.4765	48.9358	21.9863	74.1514	69.8701	48.0621	57.6122	81.9978	50.7392	81.0903	30.5819	38.3722
B4GALT2	82.6053	54.8689	86.8838	81.2012	92.5945	86.909	93.8498	81.5805	93.3956	88.393	79.1846	72.2445	83.3941	90.9659	88.8865	75.0017	84.9357	87.5976	90.1403	77.8785	57.9411	91.8379	91.9548	65.391	85.4893	88.2155	66.666	87.283	88.1535	82.7168
B4GALT3	87.7576	75.1067	71.7708	82.2227	88.3102	84.5469	96.8378	93.0713	88.2732	92.3553	87.7066	87.9481	76.8408	87.7495	90.8994	88.7196	90.4363	91.1471	93.1523	95.7313	84.4366	96.4467	91.5322	67.3728	91.8278	87.8104	88.2766	96.3427	92.2837	85.8157
B4GALT4	80.0766	86.0294	77.9842	84.5102	71.632	63.6815	86.6618	76.127	93.888	70.7011	79.2928	82.0764	89.8672	80.0184	86.5394	78.7586	72.3009	60.0553	79.8643	90.0203	90.1501	93.007	83.5369	83.038	87.3942	86.1785	37.7615	97.8912	71.1383	82.1178
B4GALT5	74.9251	81.4648	75.174	59.1085	80.3012	68.8336	84.0076	78.382	85.5556	69.9329	66.4751	75.0264	78.7302	70.9482	56.3162	81.199	84.9516	73.0405	82.9229	77.2009	48.6984	50.6058	83.121	76.2606	86.7261	91.2311	91.8303	57.0975	90.6663	67.0199
B4GALT6	55.1682	65.1247	45.4508	44.4424	55.404	61.7384	84.9689	43.8203	36.9346	19.4054	77.8125	74.9539	54.6407	69.0628	68.738	44.5215	67.5936	67.158	44.9431	44.057	64.0835	46.1826	82.8471	18.101	59.2282	72.7584	63.341	48.6847	50.6648	23.217
B4GALT7	84.5031	85.898	89.4824	79.4681	85.4287	82.1553	95.281	88.6672	85.2951	79.3698	68.9023	68.6906	82.5786	87.9933	86.4061	80.3305	86.5868	84.2627	86.6081	94.7206	83.6132	92.7265	92.3192	65.5985	87.3187	86.008	85.9363	93.1263	79.8338	85.9838
B9D1	75.4926	56.9484	78.7422	81.0474	70.1574	83.7454	83.0628	82.4221	70.8382	81.6085	19.7338	83.5454	91.913	88.425	69.959	79.7497	78.8731	78.1361	86.0996	77.7995	78.4607	91.0962	84.1336	76.1124	84.2369	83.5599	34.0829	78.2824	62.4087	74.1039
B9D2	71.965	86.6621	84.1054	77.5024	70.293	53.8972	80.0361	78.5433	65.8975	70.4517	45.2985	55.1498	84.2377	58.2699	63.8038	72.5766	58.1285	81.0241	86.104	91.9109	74.0171	86.7095	86.2056	54.7774	71.0544	70.2201	67.7254	77.4306	62.9287	72.023
BAALC	13.3942	0	9.95939	5.2365	5.68292	0	0	0	81.5289	8.85076	18.3087	32.6945	4.90666	76.7899	4.64449	3.00696	27.2202	0	29.5786	16.5871	0	9.0958	0	18.4894	3.17914	0	0	19.9877	12.6829	0
BAAT	13.7501	28.1587	2.73607	11.4801	12.6296	8.5351	8.14907	1.63454	49.6699	13.9913	7.27089	0.260656	5.40045	66.7671	24.6929	5.43489	9.1938	0.0565785	21.6598	0	50.9725	8.18097	4.39077	20.6217	4.07962	5.99144	0	8.49098	5.81718	12.4872
BACE1	64.84	77.9411	44.7253	48.1248	66.3612	64.7634	47.6108	59.4437	91.5577	54.7997	89.3458	77.2205	71.4979	91.2376	79.1794	41.6301	56.077	84.9307	69.2577	19.7918	84.0236	63.1091	44.2513	70.8626	68.2013	36.3579	37.1783	85.2871	66.9683	88.625
BACE2	55.7491	60.0355	69.0156	32.1799	66.8948	31.2784	81.2111	51.1525	26.3168	75.8848	70.4166	51.8048	74.5526	18.62	0	55.6752	58.031	73.3168	65.8497	82.0453	0	56.0735	77.7651	45.8276	79.1018	65.4872	63.0524	81.8865	22.8985	80.3492
BACH1	65.8607	81.4388	63.5612	43.6543	66.3888	62.8759	75.7394	68.1935	66.3746	69.7958	75.1427	61.3259	75.975	70.6321	60.1117	61.8372	73.4177	61.9798	72.3015	51.8494	49.0449	76.8491	68.8737	68.3254	52.5617	73.5503	80.7949	72.0756	58.15	47.1382
BACH2	22.3438	35.6638	0.598043	0	22.4104	33.2606	0	4.11361	56.6062	12.599	47.8174	50.286	3.00713	89.6018	1.95233	14.8948	40.6375	2.00168	0	0	33.1219	4.5461	0	17.8542	40.6434	5.20487	33.8383	31.7832	0	65.5284
BAD	82.479	82.7825	87.955	79.158	85.1107	83.2626	79.689	88.2794	88.189	83.8451	84.3614	74.1923	83.0893	89.2927	89.341	90.5448	91.3246	85.6703	88.176	90.5854	88.0567	88.7634	77.7016	84.8814	79.5775	75.3449	36.4552	80.7708	83.2142	72.2751
BAG1	82.2757	82.6764	80.6233	79.2302	67.0814	86.0711	86.8462	79.8831	82.6481	72.4533	90.8077	83.7613	76.8383	94.5656	81.889	79.8699	78.3337	84.3079	74.4483	90.8164	90.6802	87.7863	83.017	81.8863	88.7057	87.6817	51.682	95.5768	81.5624	84.2665
BAG2	45.9115	24.1112	15.1288	34.9347	35.0421	10.9239	19.0787	42.9452	58.1609	44.6645	25.8977	42.7272	71.9182	81.0973	79.122	52.8311	69.0742	60.4488	41.4636	10.4263	89.7225	71.4276	22.206	56.394	28.7017	18.016	75.7478	82.1904	61.5757	5.45639
BAG3	72.6897	62.9358	68.2524	78.1802	70.3732	78.9236	77.5995	70.3933	70.3737	87.0124	79.9051	87.3388	67.4749	45.5668	69.2515	85.5218	87.1653	58.6113	74.2368	60.1849	67.1247	68.4816	67.865	72.8039	86.3327	56.6195	73.1253	64.7791	84.2064	87.3624
BAG4	66.2244	70.0313	77.632	66.3928	68.9192	49.1913	71.7598	85.3504	82.7983	57.1014	60.1312	80.2503	47.9647	67.8141	24.0078	69.9033	71.3455	66.6267	86.9492	54.9737	67.9098	29.2488	70.6508	65.4583	72.7856	73.5943	74.8673	72.8146	67.3079	66.7283
BAG5	89.5104	91.5222	93.0672	88.111	95.0368	77.0477	95.6259	95.8618	84.1876	95.8908	83.3095	87.2084	90.714	88.6154	77.7973	88.7671	94.2899	86.5725	90.7598	97.7906	81.9425	93.0315	93.8025	84.3683	90.7197	94.158	79.5398	96.063	87.1054	92.8961
BAGE	1.58614	2.05045	1.29521	1.94595	1.21509	1.04685	1.04647	0.973459	0.38774	2.21045	2.03524	2.23574	0.801423	1.08802	0.981816	1.71741	2.97999	1.47259	1.23841	1.74161	1.28542	1.64601	0.993216	1.9546	3.86875	2.40422	1.36833	1.08743	2.71105	0.215028
BAGE2	13.321	12.8728	10.3918	23.5938	0.571999	0	7.82895	3.50686	0	7.31198	13.929	43.2658	6.5831	47.9374	6.31056	21.3497	31.4644	0	6.9574	15.4041	11.8848	0	9.30577	25.0501	15.4407	5.60038	35.3968	24.3502	0	0
BAHCC1	49.2637	23.5231	41.5758	39.7089	38.7059	70.6914	24.938	36.4534	36.7784	42.1029	70.2331	30.2344	6.91561	89.129	50.7997	73.8529	64.0506	75.4598	0	54.5001	82.4624	73.1063	0	68.1465	78.4552	38.7849	11.8178	68.4466	49.8246	87.9512
BAHD1	87.1895	63.4999	92.7855	92.3471	86.3322	93.3704	82.0398	94.7044	90.8762	89.4096	87.1449	95.6944	87.6586	95.1771	91.0857	81.1822	86.5321	77.7996	80.3964	90.6139	91.8289	86.6569	87.5777	89.6859	92.3734	86.1514	61.3931	94.2481	92.0782	87.8509
BAI1	14.8493	2.92446	2.64731	14.3767	8.54842	32.4157	10.1262	0	0	9.99447	0	9.09384	5.13526	68.3687	3.54846	9.43726	7.93277	45.2535	0	50.4216	14.7719	2.6273	0	3.662	0	4.2427	61.6036	4.34377	26.6955	32.4594
BAI2	31.1922	36.6201	48.9914	32.7567	34.1067	13.5625	16.4531	13.6174	78.4343	22.1702	11.5446	15.645	36.7796	90.1225	3.5649	16.651	23.9936	59.601	36.9652	32.9117	64.9166	15.3511	2.70605	46.5158	35.8479	15.115	6.35226	56.3879	36.8893	0
BAI3	10.2374	11.0306	1.14026	0	0	0	0	0	57.1175	0	0	16.6542	2.70615	84.4671	0	0	0	3.59259	1.10201	0	40.1805	0	0	6.6666	0	0	0	41.8344	30.3913	0
BAIAP2	72.5883	19.3536	66.803	82.4113	76.3339	51.6371	75.8268	73.9832	90.2829	87.4461	0	82.4388	89.1957	84.5587	70.9743	67.71	79.4964	84.2561	74.3185	85.225	72.6546	90.1718	76.819	64.2742	80.8508	70.5292	72.0825	84.3236	73.187	77.9173
BAIAP2L1	69.5915	82.114	84.4691	84.5474	90.2682	80.277	92.1946	81.5331	6.61914	90.9128	58.4025	46.4275	58.9519	9.59435	77.9937	84.8371	89.6998	75.6292	91.0152	79.5256	1.99235	92.11	92.5707	22.5784	45.4963	75.3087	89.2739	96.3648	49.0898	88.356
BAIAP2L2	41.382	9.41114	22.1187	21.3025	29.4473	39.3518	82.4913	39.1506	31.2527	56.0902	0	9.43388	62.1888	70.2262	31.1431	16.4687	36.0871	30.1026	29.4194	57.4168	61.0314	19.6639	80.2265	39.4784	43.6799	61.3337	76.2949	72.6411	29.0667	43.558
BAIAP3	45.6666	46.5262	42.9215	22.746	49.6472	61.7873	55.0066	50.3992	46.0243	61.0175	64.9591	68.0048	37.9761	40.298	64.2697	52.5845	34.0888	27.1576	55.8538	39.0758	21.2201	84.9145	49.4539	20.2174	31.4348	54.4831	50.248	12.438	15.855	63.7225
BAK1	75.2554	85.8452	71.4336	69.5895	66.089	78.7229	69.3189	80.3206	67.4893	73.7916	67.5561	76.0731	79.2346	76.658	69.8097	72.3747	79.1855	71.9751	71.7319	90.2959	61.5883	92.0157	83.6987	63.6369	86.364	74.4808	63.5907	69.7493	83.236	86.5511
BAMBI	42.7507	50.8068	20.5694	35.5525	12.689	67.2525	52.2068	38.413	41.5605	43.718	9.61297	66.2193	53.8958	69.0059	48.851	29.9539	42.404	60.4728	0	81.2012	4.2035	67.5115	43.6536	12.4521	64.1847	32.7706	61.049	0	48.0428	81.5178
BANF1	85.4385	74.7916	88.127	83.2416	87.507	89.5593	94.7341	78.0286	83.7085	87.5813	74.585	71.7416	80.9046	92.7026	84.7486	87.5189	88.4393	93.1575	86.8592	95.7461	81.2832	89.7007	91.8843	86.6493	89.0855	83.0622	78.3115	90.8871	81.6161	81.5538
BANK1	9.87547	0	33.5168	0	10.1971	0	18.8426	0	0	1.93478	19.0471	43.7997	32.295	0	0	11.0297	0.516358	1.72185	0	20.9931	0	31.3349	15.629	3.70503	0	8.15097	0	31.0907	2.58385	0
BANP	89.3823	71.3756	91.5679	89.4702	93.6757	88.4812	95.0464	92.2741	90.0061	91.5564	75.9922	86.9359	90.3706	93.7992	89.4592	91.8604	92.2806	89.1661	95.5769	93.7611	68.4945	89.8502	91.2673	87.904	92.902	94.0278	96.6713	89.6628	86.5236	92.1271
BAP1	88.2072	88.9306	91.0012	91.55	88.0588	69.8163	95.102	92.3869	90.5532	96.3795	92.4387	92.2798	92.4057	94.1248	89.4027	89.9745	93.224	51.7326	94.2617	89.0806	89.9091	97.4881	96.5945	94.1473	93.2283	89.5883	74.1207	90.3535	82.4021	67.472
BARD1	46.7956	61.5351	54.1582	62.4414	57.9734	33.5323	73.6739	86.9555	84.5802	31.9361	5.41539	29.7688	20.6256	22.1066	20.3246	63.7815	80.421	0	84.1463	45.9169	47.2565	0	61.3927	44.9276	60.419	76.2179	58.5265	22.1713	7.87611	58.9911
BARHL1	1.81914	1.12934	2.01279	2.4017	3.16837	0.662708	1.60851	8.36492	0	3.48633	1.1635	1.43064	1.79452	0	1.35233	2.0654	1.61267	1.14636	1.54621	0.981382	2.53267	1.45755	1.34909	1.15787	1.62911	6.64384	0	1.42845	0	0.628916
BARHL2	1.90082	2.30724	1.2178	1.61375	1.54757	0.395493	1.14614	2.03386	5.18448	1.07566	0.359003	1.28807	1.10553	1.56055	0.975417	1.80064	2.48358	1.4978	2.99553	1.53349	0	1.60126	1.34845	3.59658	11.6588	2.30672	0	0.588563	0.470633	1.43126
BARX1	5.0109	1.68667	4.84118	0.810345	3.65403	11.5321	4.3888	0.263339	0	7.63466	1.34672	0.397054	1.49785	1.84513	3.23357	3.89671	15.0731	3.1393	0	10.1946	0.0553032	3.4591	5.36204	4.47938	10.8418	0	36.519	6.14954	0	3.01479
BARX2	15.2635	1.37554	10.6657	45.71	17.1873	0	9.2854	41.518	0	44.4934	4.82659	0	11.3491	0	0.131118	14.4345	11.3064	12.6652	25.7894	66.0851	0.729317	56.4024	4.61083	1.7744	0.177356	33.4869	5.2247	0	23.0968	0.31547
BASP1	19.1938	0	22.6774	38.1917	0	0	0	0	11.0191	26.4627	0	0.882682	0.182843	80.2117	0	35.6415	28.4441	69.9979	16.9343	2.60757	28.0827	73.416	0	17.6919	0.132968	4.94926	0.279756	27.5737	52.7544	18.4856
BAT1	92.4777	92.6466	91.6616	95.0085	96.4371	91.479	96.5171	93.3375	92.9469	90.6327	87.1303	65.087	88.8566	95.1456	92.1129	91.8094	93.1418	93.8872	90.9655	93.8932	96.1629	92.7166	95.9033	94.3221	93.9634	94.284	96.386	97.9099	91.7295	95.7785
BAT2	90.4193	91.8085	94.185	89.883	88.0271	88.2399	91.6118	94.6348	78.1709	82.7792	88.7252	86.0702	88.0978	97.2805	89.1234	89.1712	87.2673	95.4206	83.3916	90.9042	94.975	94.1097	87.8153	92.9879	91.372	90.4591	96.4398	97.2172	96.2723	85.7197
BAT2L1	82.0318	91.3	80.2008	83.9487	82.2833	79.674	79.0931	85.3533	63.8094	71.6271	89.2399	76.8012	83.5165	94.2381	72.8435	80.332	85.2423	86.8286	73.106	68.5324	92.1121	75.1749	74.1291	86.3148	85.1691	75.1059	92.8728	88.1079	91.1897	90.775
BAT2L2	82.8266	88.042	84.8988	88.9625	82.6352	81.476	83.3777	95.8322	77.806	77.4721	61.6108	68.8948	82.0178	85.0411	84.3871	86.9274	86.459	80.9223	91.1274	81.8585	91.8579	66.6178	78.6494	68.7217	89.1791	92.8995	93.7239	78.6277	83.9705	87.9743
BAT3	94.0174	84.5557	96.3855	93.6456	91.0982	96.2475	96.6488	95.8203	93.3106	94.0248	87.5407	89.1029	96.4044	92.19	94.8956	95.498	93.564	97.3374	90.5638	96.9094	97.8732	98.5732	95.2029	95.6761	92.1142	95.1623	98.4742	97.3443	93.0118	87.3293
BAT4	88.9894	89.7772	88.7827	90.0354	86.6611	79.8808	92.1356	89.5181	94.0972	86.6523	71.827	81.8084	94.8474	92.8547	87.5056	92.923	89.4383	92.8973	89.013	96.6158	85.8648	92.8422	89.0358	88.5001	92.4756	85.5303	89.1165	96.2604	82.2428	91.5541
BAT5	87.0451	91.5565	88.3605	88.6743	81.1926	92.4965	94.3967	87.9368	90.8111	81.4482	63.7824	91.1308	90.9333	89.3137	91.5459	93.3986	83.3505	84.2623	90.7651	95.1568	88.2007	97.9024	91.7453	83.9044	85.5019	91.018	62.1013	97.4852	87.7683	68.1691
BATF	10.4139	0	56.4047	40.0158	3.94867	7.57437	14.7371	4.20902	0	3.53842	0	0	0	0	0.472301	40.5618	7.49282	0.670129	0	54.9293	0	4.90632	21.1953	0	9.68095	31.6652	0	0	0	0
BATF2	22.4642	9.37888	6.04048	4.19409	3.49641	49.583	50.0365	2.07138	41.7968	2.75495	24.8311	38.7196	72.6299	7.02818	39.4614	25.9236	8.4909	10.3676	12.8912	65.322	17.3691	0	50.0221	0	26.6375	23.0548	7.42088	9.39895	0	42.5401
BATF3	14.6333	0	0.0346297	12.7482	29.3348	16.0913	17.3047	18.2483	49.9907	18.4779	0	0	12.6635	0	9.86948	25.3692	22.7844	8.78949	14.8453	21.5412	0	5.23849	14.885	28.3354	20.009	16.6569	17.0181	6.28818	37.8421	0
BAX	77.0492	76.5173	86.745	70.7883	87.2296	73.5441	92.9322	84.9485	77.8094	80.2678	79.1678	50.5018	68.2436	64.3163	79.3622	84.75	91.7649	67.6799	75.3652	93.4826	62.6855	88.8004	93.2915	57.7601	83.5652	71.1225	67.411	75.3877	84.0233	64.9622
BAZ1A	66.2139	78.7639	88.0502	82.0765	79.1769	58.6864	90.4938	76.7214	81.4287	89.3894	30.2905	26.2503	70.8523	63.3247	60.429	79.9969	92.8686	38.1589	81.0824	67.6564	46.1111	84.6196	78.8675	68.1053	71.757	81.6649	8.2818	64.3106	45.4549	35.3323
BAZ1B	88.5504	94.7782	94.2176	90.7949	92.8731	89.6906	89.8976	87.6427	84.648	76.2331	81.4325	75.3622	84.8013	89.9551	89.9928	88.0485	90.9595	95.7425	89.3754	86.1262	93.3866	83.4658	87.0496	93.5762	86.1357	95.2202	82.3981	94.4007	93.9088	85.8473
BAZ2A	85.3002	93.7312	90.6268	91.2578	85.4703	75.8441	80.8721	92.8121	72.464	83.6883	94.3908	72.5005	86.5647	84.7833	83.1249	87.1131	89.288	83.8108	88.2596	93.2752	92.7663	81.0674	79.6606	78.2854	88.5001	89.3214	85.7011	86.4124	69.3472	92.7673
BAZ2B	74.0085	93.6852	83.7042	63.0777	75.7961	60.9691	83.8344	79.5675	71.9111	66.604	19.9387	71.042	87.9791	91.9777	52.9682	85.8057	80.5288	85.2094	82.1448	83.9036	92.2698	74.2441	86.273	71.5209	64.7867	82.5554	48.6971	84.623	81.9229	38.7055
BBC3	68.5674	62.2634	80.7882	58.5758	77.9719	78.4032	88.6384	57.0526	64.2832	56.4141	50.6421	37.1637	50.8585	79.4315	78.002	73.0758	80.1818	73.0118	67.0957	78.7987	73.6372	69.119	86.6551	60.2789	77.383	52.3454	62.1195	58.4802	73.1522	82.6312
BBOX1	12.8979	0.0723548	7.65774	0	7.00195	0.468248	6.72268	13.2779	73.1615	29.1345	0	0	36.9195	63.9441	0	7.2929	18.7599	28.2162	7.79359	10.5911	1.11008	0.270004	0	6.72322	1.50411	13.4461	0	30.0738	9.89783	0
BBS1	79.4424	79.578	85.4447	77.2934	71.5393	89.2952	78.1725	75.5562	86.956	69.6906	64.4106	94.1348	93.5837	93.7058	61.7637	79.4526	68.624	88.3112	93.4577	82.2573	87.5729	88.1394	72.4314	82.782	86.906	64.7336	37.4258	89.7653	71.7966	89.0507
BBS10	78.9389	90.6246	90.3666	71.8504	77.5822	89.375	79.5123	68.7888	88.2242	76.3931	81.7781	95.3067	86.3354	93.9444	66.487	74.4909	80.5127	92.2768	91.3698	56.5581	87.356	74.1951	83.6645	61.1876	82.1924	52.8904	76.8442	79.964	73.1147	66.0418
BBS12	69.6313	62.8986	81.2818	70.2425	61.4081	23.3632	69.928	62.2997	71.863	61.4848	41.7207	89.5473	88.1053	70.7492	44.9131	62.1597	39.8322	83.4895	80.5857	79.2694	91.5284	65.5477	77.9006	80.7493	83.2388	68.426	69.9398	88.3135	67.945	80.5756
BBS2	84.9829	87.8713	89.8648	76.7124	70.4154	84.1207	94.9995	78.2763	92.5398	82.5481	84.9464	95.4649	95.0969	94.9754	68.1307	82.6194	87.1488	83.9097	89.3072	86.3283	84.7487	83.5629	91.7446	86.0336	85.1838	82.3274	80.1833	97.5149	79.7969	68.1326
BBS4	80.4864	85.8084	88.8993	81.2891	82.256	93.3615	75.5379	79.4104	77.2618	68.6796	63.1956	92.6198	90.1258	85.0526	88.0149	82.3325	76.3304	86.0858	91.6932	81.5549	94.4382	78.1882	54.6684	92.3051	89.2258	74.6148	81.1935	74.2665	86.2799	39.4168
BBS5	77.7625	95.0263	86.4408	77.8574	58.3901	67.7224	73.8861	69.6085	92.3763	70.8432	79.8697	93.1777	92.1819	81.2568	47.7926	78.134	86.919	89.3954	90.5823	65.9269	86.1388	85.3001	80.7156	87.2532	87.4005	57.1668	37.6923	87.4426	93.3556	55.2583
BBS7	82.1974	82.2808	89.9256	79.8971	87.0315	44.7272	91.0379	86.7308	95.3893	93.5353	62.4992	72.1496	88.8326	86.061	55.3624	88.7688	88.6752	85.8239	85.9224	74.5721	87.1729	79.082	86.0708	92.6	90.3261	84.8385	71.7306	92.2874	93.031	67.3622
BBS9	74.9977	82.5866	81.5878	72.7434	79.7281	57.6502	70.9744	70.2202	82.656	69.594	60.77	81.0095	88.121	81.0213	61.8834	74.1054	66.2928	70.5171	84.8646	59.0226	88.4146	76.032	67.0007	76.4133	88.6075	67.3591	89.1948	90.0648	66.597	69.9002
BBX	77.1921	92.9936	82.3781	75.2127	77.7061	58.2386	71.7641	73.676	90.1607	62.6668	83.5347	89.458	80.2431	87.4687	62.3475	71.9205	88.2249	83.3236	92.7517	69.1767	87.6068	46.1237	72.123	85.665	74.4857	69.1657	75.9672	87.5185	71.2086	75.4596
BCAM	46.3942	71.0999	58.5147	48.2151	38.3005	77.3193	30.1996	22.2691	53.1159	55.9714	27.9612	62.5713	38.318	26.5407	63.3172	51.3915	35.5321	63.2226	71.0375	54.8336	32.6021	85.3254	22.5376	17.0918	18.6453	17.8135	38.2794	65.0467	30.4784	67.881
BCAN	29.3957	40.4423	45.7773	17.8754	37.0089	20.6273	80.9695	45.5951	27.8279	11.4061	3.20741	22.3605	27.6152	78.6579	18.4903	26.8116	13.1953	3.06986	10.8496	30.932	18.1217	0	78.0995	19.3147	11.2052	63.9317	38.0925	0.208897	32.3262	28.4559
BCAP29	77.7618	88.9907	83.0825	77.4373	86.4269	68.0023	84.4624	83.6458	85.1411	90.7979	79.7313	65.4956	87.4843	86.2013	87.0693	70.1087	73.8757	63.7639	83.8452	79.0065	93.6304	89.8493	79.0755	93.91	71.6506	79.7371	79.1175	36.83	72.5947	34.1276
BCAP31	87.244	86.4639	91.102	89.5994	84.3359	91.7503	93.7187	92.7413	83.7276	91.2891	83.3531	85.311	81.5334	82.9711	84.4481	93.1911	92.894	86.1824	79.5562	95.0147	81.7668	95.3922	93.9635	74.2085	87.0777	91.7109	76.4261	87.2745	86.1512	86.9209
BCAR1	76.8845	56.7625	72.5067	70.5119	70.323	81.7206	80.2815	87.5142	65.5507	82.2111	73.3409	85.2035	91.0925	91.7436	71.5195	74.5503	75.0756	75.2523	65.005	89.9559	81.5765	84.7371	84.5403	60.9345	74.7141	91.1251	55.7661	84.5408	71.7246	79.871
BCAR3	62.9795	80.1223	70.1455	48.6459	54.2556	45.8248	57.2698	63.1381	63.62	62.7704	69.1063	81.6854	64.6307	53.9623	73.0798	48.9338	49.016	81.8904	76.3422	76.6135	57.3607	53.756	60.419	51.3255	75.6177	65.3608	70.7721	73.4771	69.0722	28.1925
BCAR4	3.67815	3.93274	3.01364	3.15803	1.84871	5.26345	2.52763	2.99634	8.83606	2.31617	1.72393	3.02033	3.21517	7.34401	2.14836	2.13139	2.88113	2.82831	2.99025	3.30902	5.88531	7.46586	2.80951	4.50087	2.58809	2.91457	4.56219	0.172677	6.52905	3.75359
BCAS1	12.2668	1.86026	17.9239	5.60848	9.7676	18.4527	23.3296	0	0	13.1785	0	2.93795	3.7822	44.4	9.953	25.3341	10.1924	1.30581	18.3583	40.8581	1.10554	53.792	10.8307	0	7.40246	21.3447	0	2.36266	11.6557	0
BCAS2	88.3477	81.2971	94.6001	92.7826	93.761	86.6802	94.2795	87.4147	86.773	92.854	68.1566	96.8926	83.9002	84.7559	91.1721	91.4386	93.2151	82.5389	89.4594	85.6522	84.1282	97.4737	92.3411	92.0969	86.555	88.2099	93.7222	97.3092	95.373	57.2496
BCAS3	81.0522	81.1485	90.5932	81.5601	82.4593	94.0613	71.3795	78.852	88.8413	77.7928	51.6583	86.6568	94.7185	96.9118	85.3212	75.3143	90.6206	89.3126	84.2768	86.8724	88.7606	92.0038	71.0073	85.5357	64.149	72.3886	78.7624	79.0739	64.4055	66.0746
BCAS4	57.9482	60.2655	69.0476	71.1713	72.376	55.81	82.6926	60.8639	46.3125	61.659	64.164	58.2258	55.4179	41.9678	41.5287	62.0587	61.9979	70.7784	68.5673	70.5382	44.3871	46.2103	84.5081	37.0906	15.4948	44.702	41.9696	41.564	75.7078	73.4207
BCAT1	10.8016	29.55	0	6.27667	9.13621	3.91226	0.445991	0	37.9706	5.94126	12.7689	13.2843	0	0	19.5248	21.7258	20.0226	47.2453	21.2201	3.16504	0	4.34829	4.27205	10.2766	0	10.3973	0	0	31.7632	0
BCAT2	80.7957	83.5714	69.3368	81.2302	85.4553	76.266	82.2385	90.2975	87.6251	80.3917	91.739	90.1385	85.269	75.5752	69.3701	87.512	91.8051	87.3108	82.1093	90.483	66.6662	89.814	81.176	86.0266	78.3474	79.2036	18.5985	80.5189	81.6613	93.3394
BCCIP	90.5508	88.2036	92.1661	90.935	94.3064	97.036	94.5717	94.8216	87.4232	93.4845	62.581	96.1774	88.8035	91.8752	94.6413	90.4754	92.7258	90.2632	94.0806	97.0922	94.1153	96.7258	93.4346	87.4451	89.3167	91.9989	84.6922	91.4272	91.9427	73.211
BCDIN3D	89.2275	80.8546	92.4792	91.9555	91.9723	75.5631	92.6098	89.0246	92.5969	91.1073	94.2421	96.7535	86.7393	96.8188	93.3572	90.487	91.1029	92.0996	94.2235	81.7459	88.9288	97.5046	89.3358	89.3369	89.3962	88.0174	79.1493	68.7288	91.1301	90.3377
BCHE	9.29942	0	1.56864	0	-8.88178e-16	0	0	0	61.5534	0.175527	0	9.58192	37.3493	82.4938	6.46558	0	17.1023	3.61643	0	0	0	4.41676	0	3.25961	25.5587	0	0	0	0	16.5414
BCKDHA	86.1937	82.9602	89.1057	89.6945	82.8546	75.5047	88.2689	84.7205	92.6696	83.206	90.2143	94.0747	85.5058	94.1343	72.5955	86.9947	90.902	84.1981	85.5774	94.8081	82.5581	96.5337	87.1933	86.278	87.0608	81.5298	76.6823	90.8355	83.0342	79.922
BCKDHB	78.8347	82.9638	81.3429	74.42	75.3263	22.9974	93.6103	58.3613	89.0726	68.9406	80.8269	82.5779	88.8548	81.3612	31.723	89.2551	84.5562	87.5117	90.1469	91.8374	89.7656	92.8664	83.6553	85.3848	84.689	86.8463	66.351	72.7984	84.0756	84.0861
BCKDK	85.5883	72.5026	91.7502	90.6294	89.3814	72.0997	92.5057	88.8632	82.7408	91.2153	91.5146	68.6775	87.8992	89.8824	77.4608	82.5319	89.377	91.1222	88.5005	92.4607	74.5122	96.7257	92.8734	82.9988	86.6682	82.0241	71.8991	92.727	88.077	82.4398
BCL10	75.8145	81.588	86.2423	85.8204	87.995	68.9851	78.2231	86.6952	80.6393	89.6346	55.2592	71.8864	63.5373	67.8026	74.6975	74.7364	86.6011	59.7845	85.8349	89.3095	40.6096	83.4082	81.484	61.5469	75.1812	87.5034	83.6296	83.2671	77.7714	48.9472
BCL11A	25.235	35.1286	22.8717	0	35.9432	13.5346	77.7133	19.142	0	55.303	0	0	44.5611	0	0.943871	46.983	43.2616	5.86405	65.4699	14.9723	9.05286	0	86.3932	8.27121	2.32166	24.9754	7.19276	33.7682	53.5706	24.5762
BCL11B	20.0026	4.26372	29.3665	0	18.2503	0	81.0395	45.8247	0	75.4668	0	0	9.42131	64.9953	0	2.71297	49.6466	0	0	25.0294	0	0	80.9653	9.2545	0	47.4113	20.0926	5.48168	10.852	0
BCL2	33.7621	6.67454	30.1749	35.4219	26.274	29.4893	8.30452	16.3883	64.3185	2.95602	77.9786	36.1606	79.4465	76.5807	5.71597	14.5949	28.5808	46.292	43.0966	1.70724	41.1718	7.60524	5.81214	68.3305	69.699	18.276	0	22.7988	26.8447	88.4058
BCL2A1	1.41429	0	0	0	0	0	0	0	0	0	0	0	0	0	0	0	0	0	0	0	0	0	0	0	39.2625	0	0	0	1.75177	0
BCL2L1	80.3133	79.7936	81.9133	88.6024	72.9634	72.1426	86.6547	71.7423	84.8829	89.5243	78.8664	90.5185	83.7078	84.4983	87.0054	74.9477	79.2608	83.3617	82.9723	91.6329	69.4092	97.3077	83.9139	70.2387	80.4203	80.777	75.731	60.9211	78.0239	67.3523
BCL2L10	28.9412	12.2436	41.4883	24.7243	39.8247	34.4214	40.1926	56.2204	0	50.8952	10.3633	33.8108	42.0438	2.4446	7.13221	15.553	38.4231	4.71575	47.1802	40.0188	0	61.9235	57.1566	16.2354	2.85719	22.9206	35.1513	36.889	64.4647	0
BCL2L11	70.3843	81.5637	78.442	87.6727	73.4842	74.4932	58.3635	70.4763	70.6485	64.3504	72.3952	75.653	61.2564	75.0302	65.2259	74.0985	78.2111	74.0473	88.0892	63.5714	51.9412	80.8058	62.2216	70.8431	55.4022	68.3367	84.04	76.8919	59.27	44.3206
BCL2L12	73.7604	76.7334	81.613	65.1008	87.2544	85.8666	91.9122	83.9576	52.083	79.9514	81.1328	61.7048	74.3539	5.28931	79.785	74.8339	84.9303	64.4864	84.3572	78.905	1.25029	89.6182	90.7077	79.4132	87.5456	72.1806	69.4701	77.5608	85.818	91.2351
BCL2L13	89.9906	92.9002	93.2978	89.5882	89.875	86.7629	89.1429	80.8163	89.5399	87.6296	91.768	95.9931	85.94	88.8291	88.2961	94.0643	92.1777	85.7367	83.3434	95.0703	93.1875	98.0582	86.7659	89.562	91.8376	93.5986	83.1579	95.2977	86.3475	91.1414
BCL2L14	14.8382	0	27.9993	0.495178	4.97897	0	82.1728	0.434383	0	0	7.45051	8.74824	0	16.1455	7.2474	24.9289	3.92063	0	51.6293	55.2046	0	39.0941	78.8529	0	0	17.4667	3.53869	0	0	0
BCL2L15	28.3812	27.9609	9.35219	51.593	8.18482	5.53951	58.1331	0	65.8245	12.1423	0	24.0236	0.204089	78.0542	20.8643	23.8748	9.09663	49.7305	26.759	48.7889	64.876	20.5536	71.5493	49.9855	37.1164	42.0136	4.83889	11.9959	0	0
BCL2L2	76.477	88.8223	75.3809	69.0229	80.1134	74.3391	64.548	74.3612	62.6041	92.0927	79.4303	72.5528	59.6507	86.5105	73.643	64.7503	80.4101	78.8765	86.7718	81.1826	86.6092	90.6683	62.4202	77.4049	90.0979	67.7249	42.6653	80.6473	81.925	92.6055
BCL3	48.1558	69.0386	55.0106	63.5852	53.0436	58.444	78.7049	73.5026	11.3961	72.9117	3.71685	32.2606	43.6691	28.5161	54.3814	62.2728	67.9768	54.951	18.3374	84.8866	16.9851	61.7265	73.3464	30.9162	21.3029	78.4146	18.8467	46.7277	52.1459	9.49984
BCL6	56.3128	76.2396	79.6603	48.1111	78.7879	23.2218	39.5916	34.4561	69.0775	73.9839	41.9577	36.8557	60.6413	74.4071	73.283	75.1837	82.8876	58.79	76.8602	46.7191	46.1793	46.5407	37.5801	69.3363	60.0736	42.9726	0	64.4767	24.6536	90.5424
BCL6B	1.58309	0	0	5.59379	1.24982	12.9591	0	0	0	1.46668	0	0	0	0	0	2.22478	0	0	0	0	0	0	0	0	0	0	22.4154	0	0	0
BCL7A	85.2897	87.1595	87.3383	91.6413	85.2772	77.5625	88.2153	74.1069	60.9447	91.1745	91.8022	89.5061	92.4072	87.6258	88.1615	90.5472	86.7385	71.0229	81.2137	91.508	85.5876	91.448	84.5883	73.4479	81.1716	82.9791	80.575	95.6172	88.2082	95.824
BCL7B	88.0265	73.9092	89.5079	90.1264	90.6009	85.7573	91.8128	89.8367	84.9988	92.9381	77.7696	90.1874	85.892	92.1575	90.3375	84.8525	86.1573	88.3719	91.9679	97.1253	90.5849	87.1696	92.3192	89.6668	85.7614	84.3059	77.387	91.275	89.7274	90.2643
BCL7C	75.5728	60.7224	85.9473	73.2868	77.7604	71.8571	94.5361	78.3207	76.562	79.0211	77.9499	67.5029	76.2777	79.7375	75.3112	84.9344	89.5041	72.4948	81.6765	90.0196	70.1254	70.7991	80.7661	80.5212	79.9441	72.0291	16.6798	82.0034	72.8107	72.5092
BCL8	10.297	15.1151	8.98313	8.38043	0	0	0	0	0	8.95757	21.7511	27.2857	3.06062	26.7175	0	6.20854	20.7695	40.817	9.37487	0	9.20704	14.2109	0	13.8998	18.9889	4.33331	5.68247	34.173	0.696239	0
BCL9	81.3505	79.7064	84.5556	87.5008	67.5977	64.448	88.8985	85.0058	84.5864	59.956	82.2544	90.6013	65.5381	88.9474	75.2725	80.2504	77.9025	77.065	88.7153	94.3251	88.067	88.7372	88.4911	67.3685	86.3918	82.0673	84.0094	83.1062	88.2721	79.5268
BCL9L	67.825	88.076	74.0873	77.0021	67.3944	54.2557	65.0993	86.1057	57.8038	75.9185	39.3631	33.8892	70.3253	90.7863	67.1031	71.396	66.2162	86.672	70.8898	73.4415	59.6182	66.7758	63.5145	76.9547	75.9367	73.3915	13.3635	72.9554	63.3047	85.2842
BCLAF1	87.2452	97.4337	94.2125	92.6671	86.1115	80.4427	95.4237	95.7317	81.2987	83.0917	59.9076	83.9374	88.129	94.9767	78.7357	90.8426	94.6564	82.9604	93.3333	72.9725	94.3908	86.8968	91.766	89.7648	79.462	91.117	96.0702	88.9961	94.1341	70.6469
BCMO1	18.9204	0	25.853	20.2417	24.485	26.3425	46.0043	6.67711	43.8982	18.0715	0	12.2945	54.8822	26.7253	3.9934	21.364	16.4901	27.4395	29.4635	67.8944	6.09631	0.62574	41.2644	7.92148	5.42827	15.2353	0	0	0	0
BCO2	35.1424	36.946	34.4062	29.1147	41.13	11.5272	62.5134	42.2364	27.6068	47.3246	32.063	46.821	51.9522	44.397	0	20.3062	37.5473	39.9834	63.7037	18.6951	40.4626	35.2126	51.25	51.8022	29.7425	47.7057	0	7.85045	44.4327	22.3958
BCOR	80.3489	85.0892	80.6803	88.6346	75.8755	79.1683	82.896	82.3239	65.6149	55.1208	78.9793	74.5155	64.2185	82.6097	74.9921	89.0375	79.0462	83.2261	92.8312	84.7813	77.3327	80.9512	80.9577	70.9097	88.0796	90.9569	90.171	80.0861	89.4721	81.561
BCORL1	75.668	79.9057	78.2523	83.1763	74.326	63.6385	75.993	83.7802	73.7949	64.415	56.1761	76.0868	84.6931	80.3255	74.8556	84.3515	86.4478	68.7024	75.0386	87.7912	86.8213	65.0565	75.2037	73.5317	85.5159	77.2875	17.7058	79.7638	89.3518	92.3825
BCR	83.9652	81.9747	86.7195	88.375	86.1159	72.627	88.9093	91.916	78.565	91.6623	82.2734	91.626	71.924	88.2262	88.4225	88.2283	84.3251	80.1535	82.1487	95.0447	77.7767	96.1356	83.7949	72.1312	63.8784	91.8684	82.8661	92.1491	74.5227	80.6308
BCS1L	91.4589	89.2838	85.7265	90.293	89.7467	95.479	94.5327	92.5442	91.4522	88.8906	84.9081	84.2344	92.3394	96.7185	92.5678	92.2471	92.0822	95.4034	94.7063	95.8687	91.2292	94.7954	94.926	92.7001	93.3119	93.8404	82.8756	92.7882	89.8849	86.9325
BDH1	65.4603	61.8286	75.4091	82.6399	76.5783	0	81.5601	79.6361	60.1123	79.6994	83.6741	37.7856	80.0352	40.081	36.8317	79.5696	72.3169	28.9588	76.6687	84.7699	85.0506	90.9091	83.0084	46.6711	69.3023	79.4982	20.3623	63.2286	56.8199	85.343
BDH2	65.3381	62.873	83.9606	58.2529	70.2001	41.0551	67.6632	49.665	78.7228	74.0917	51.5232	88.5473	86.8884	65.8884	44.0254	63.6959	49.428	74.7703	84.7506	64.3756	62.4163	13.5219	63.1498	64.3758	83.0745	59.8406	45.937	94.0422	86.7193	61.3506
BDKRB1	16.1757	11.7225	10.2002	27.7185	30.1453	22.7817	23.5078	25.904	0	60.9474	48.3107	15.2077	0	0	11.8858	22.3358	23.3179	18.3969	4.18066	30.6203	3.50295	0	24.4679	0	0.336372	18.1381	14.4302	0	17.5711	3.46688
BDKRB2	20.8133	26.3998	10.2736	30.6867	48.9338	32.5182	38.2603	49.4489	0	63.9975	18.4953	24.2868	0	0	0	49.3074	28.2774	17.9943	25.7294	27.4826	5.97023	0	29.7114	0	1.42803	29.8021	0	0	37.287	7.295
BDNF	16.694	18.7884	4.02244	12.286	13.6092	0.558045	22.1855	43.1167	0	44.3524	10.8856	0	14.7069	0	3.95986	0	29.8278	23.8245	24.4226	14.6833	22.5411	0	25.2321	33.0066	13.6908	30.5032	0	52.9541	19.4158	5.55306
BDNFOS	68.1764	64.8875	53.2744	61.6065	61.3522	77.7715	73.8894	48.6657	85.3355	44.8226	74.2084	89.0738	84.6639	90.2921	51.5022	56.6694	57.6205	80.9344	81.023	71.7765	81.0757	90.6529	63.7396	74.2559	70.6865	49.8268	24.6525	70.2524	57.9618	84.6429
BDP1	79.2781	91.0166	86.3614	72.2595	80.3244	88.1465	87.4299	75.8048	91.0642	64.4781	88.5003	70.2317	83.5959	83.1865	67.371	83.1427	77.7905	72.2352	85.2554	57.9961	90.5321	66.5136	84.4841	82.0828	80.2146	80.9154	92.8251	77.3645	72.6228	65.3182
BEAN	20.1834	21.4421	22.8041	12.5751	19.336	22.4249	18.3318	9.1668	16.7834	24.1324	13.1117	15.2512	13.3728	25.2814	4.46868	2.81942	9.61289	49.4288	23.2431	11.3971	35.8906	70.5316	24.3692	12.7691	24.5336	21.6481	15.3434	8.999	28.2719	7.9796
BECN1	89.6485	86.0498	95.3099	91.3349	93.7202	92.167	95.0593	89.4703	78.3242	97.7416	63.7033	93.0274	92.4165	94.1504	91.0648	95.9976	96.5946	91.6531	89.8524	98.341	77.6925	95.4375	95.6961	89.7287	93.8185	94.0583	62.4412	93.0256	75.598	96.3322
BEGAIN	27.3735	8.04708	21.7934	23.9029	29.3812	39.2968	37.6605	32.0603	17.2135	33.5938	18.0125	25.1172	15.4886	0	0.894257	38.9277	39.0034	39.0444	14.7019	60.3807	35.6698	11.967	44.5876	28.851	31.6826	31.7184	7.19562	0	42.9479	64.6904
BEND2	1.19595	4.13367	1.68058	1.34171	1.14176	0.284632	0.810218	0.87378	0	1.22236	0	2.17707	1.04173	0	1.09006	0	0	0.417558	0.857389	1.22317	0	0	0.606128	2.99942	1.57912	2.97244	3.74712	0.0557778	4.02385	0.403053
BEND3	82.3523	81.0622	82.5549	69.646	89.0593	76.6005	92.8949	87.9359	75.5208	90.4969	79.6803	81.625	85.9985	88.6232	71.7548	89.4333	90.4434	55.7739	87.5745	85.6804	85.075	81.1529	93.9078	84.5914	89.969	80.7053	42.7699	92.6306	83.1625	91.8937
BEND4	4.88999	0	0	0	0	0	0	0	0	0	0	3.94454	0	34.4921	0	0	3.98837	0	0	0	0	64.4342	0	1.78192	0	0	13.456	0	19.7126	0
BEND5	36.1114	64.057	34.7953	24.0195	1.2256	9.86998	0	0.148639	89.9532	0	39.2671	49.5864	82.7134	93.9225	0	24.5203	27.393	33.7928	36.8443	23.2383	74.8413	0	0	42.2261	49.9696	0	60.3856	75.6391	55.1905	53.6305
BEND6	17.4923	41.6553	14.3323	2.56867	31.3949	4.51527	0.0256189	0	71.2271	27.6893	7.17286	1.86681	23.4146	77.8821	0	2.4231	40.9235	0	12.8936	0	59.5559	9.75951	0	7.02354	15.8238	0	22.0195	0	33.1085	0
BEND7	55.298	73.8753	31.4462	12.966	25.8425	62.4116	85.4321	2.81166	83.2167	0	53.8136	89.3269	87.504	90.635	79.4804	27.2317	21.2001	64.6376	77.4591	81.8884	84.6133	37.7338	84.5711	22.5843	37.0745	66.8867	44.1825	89.1935	19.2867	66.3357
BEST1	29.738	1.48312	19.4061	26.2753	29.0396	39.3433	36.9489	19.5693	27.1666	18.4106	26.0689	3.33752	33.2653	52.8413	28.6141	20.9645	29.0031	41.8061	40.5347	5.08175	68.7625	12.4692	24.0411	41.1715	60.3269	22.9493	3.67534	69.9785	10.5922	49.2756
BEST2	6.06934	3.67708	4.47829	4.20929	6.91662	0.38929	0.079168	9.45419	25.7558	9.93128	0	2.73489	2.25366	19.8803	1.77868	2.65836	8.21444	0	30.8869	4.09623	0.312805	5.31545	0	10.8539	3.01508	2.69126	4.00635	4.71775	7.70389	0
BEST3	13.8515	5.42871	2.18794	18.7481	4.72257	12.9159	8.39236	13.4268	58.7163	0	0	15.2205	45.822	61.334	1.30503	4.03029	3.57379	23.1222	13.6665	0	7.95911	60.9509	17.3782	2.42116	3.36869	8.49806	-8.88178e-16	1.70381	6.8014	0
BEST4	33.7883	41.3352	57.9061	50.0694	60.1805	42.3877	1.80728	41.4238	39.7917	47.325	0	3.37007	40.2868	4.53331	34.8333	56.0671	53.0774	48.7512	62.751	61.5876	8.71	4.98248	3.46592	61.2413	25.0242	22.9653	0	70.0714	35.915	0
BET1	86.6149	87.4473	92.0246	93.7649	84.2762	79.6394	95.6329	76.9179	52.3037	89.6918	87.0125	87.0384	74.9026	84.6827	90.2889	81.0654	83.776	91.8541	90.1497	95.398	89.9376	96.7304	94.2289	81.5895	87.4218	86.9009	92.7822	93.5033	85.1411	85.7304
BET1L	88.3626	91.2661	87.6438	90.5997	78.9836	93.0692	97.8105	89.8013	75.863	87.059	74.0089	90.3922	87.4445	86.4232	94.8405	92.8792	85.6165	97.2853	88.1589	97.2835	76.2394	98.4099	96.7872	73.8869	90.5914	92.5823	81.536	98.8102	77.8116	89.4311
BET3L	0.520152	1.83876	0	0	0	0	0	2.06456	0	0	0	0	0	0	0	0	1.80558	0	9.37552	-1.77636e-15	0	0	0	0	0	0	0	0	0	0
BEX1	14.2877	23.8653	3.98422	3.86988	0.807284	0	0	0.0967587	49.6605	3.52567	11.1757	12.8545	37.4011	83.6196	0.290341	2.5048	6.32846	6.88663	5.17783	0	80.8145	0	0	9.59697	2.17585	0	0	0	43.3715	26.3373
BEX2	44.7746	62.946	55.0207	52.1459	11.7096	40.87	12.9782	0	38.0494	22.017	64.517	64.8	82.8666	76.8563	2.87543	44.1458	65.4295	51.102	73.7551	28.1761	55.4611	76.778	13.8167	20.2807	46.0959	0	0	84.5617	77.7546	73.4542
BEX4	50.7788	73.9981	54.2921	69.4431	16.4352	41.4903	0.838789	8.24612	45.5523	15.2386	44.8727	81.2359	76.1292	94.1086	21.1141	38.9483	52.4809	63.9711	80.6312	7.78109	86.952	85.7408	0	60.5513	65.3891	1.15422	42.0063	86.3242	70.9003	86.7603
BEX5	24.5316	14.5278	21.7894	39.0909	0	32.4646	22.612	18.485	0	21.7341	56.0718	33.8043	24.8318	0	24.102	24.2101	28.2154	20.5915	25.8158	12.0863	58.8191	40.8448	18.4837	22.6754	7.79202	12.1068	0	55.8288	29.2805	45.153
BFAR	90.9934	96.0588	94.6419	96.7582	91.313	84.6892	97.4028	92.8979	88.1931	85.2578	90.3717	86.2041	91.8559	83.2673	94.0366	90.0073	89.5013	92.8536	88.3688	93.9489	93.0547	94.7744	96.6316	90.0202	91.4584	84.5028	81.3392	95.3869	93.1023	90.9108
BFSP1	50.467	0	70.9236	65.5158	62.3715	37.6886	69.7905	59.086	0	61.1297	9.90895	46.8438	32.4486	16.2586	62.2578	68.0531	73.463	68.7242	27.5056	83.2849	12.286	74.004	76.7552	68.5114	58.281	59.4571	71.6804	14.3902	43.4518	69.4705
BFSP2	1.44806	0	0	3.46077	0	1.27663	0	0	0	0	27.0426	2.28125	0	0	0.619094	0	0	0	0	1.85702	0	0	0	0	4.22698	0	0	1.22929	0	0
BGLAP	67.5496	63.2776	62.4648	56.6118	59.9897	79.4926	76.1189	59.9275	86.4206	72.9228	78.2509	64.7151	72.3159	85.3987	64.7028	82.3924	72.9162	78.9203	80.6974	82.5149	46.9917	73.0023	66.0083	44.8023	52.9651	53.8493	26.6368	82.5327	67.0984	65.0015
BGN	4.91665	0	0	11.4927	0	27.7755	2.64287	2.81807	8.91385	2.30977	0	0	13.0053	0	0	6.74928	0	3.99822	0	2.28143	0	7.99476	1.68048	5.34092	0	1.75136	0	1.37459	28.2057	14.248
BHLHA15	12.2998	0.341785	6.56887	23.7695	9.56023	34.6235	14.1789	4.93283	9.40303	0	6.09568	4.28119	13.2633	0	21.8565	29.1824	16.3709	14.9723	32.3553	6.82537	4.17703	62.9636	0	12.7993	0.780004	17.0925	0	8.58713	1.71248	0
BHLHB9	72.2136	84.2455	84.7533	79.7565	73.3149	72.2709	66.1437	64.7897	88.6654	53.1561	50.8496	84.04	68.4142	74.8922	55.038	89.8337	83.0248	88.6033	80.0772	61.5905	73.7788	76.3623	65.3883	82.3678	54.599	57.4279	66.5413	69.8112	69.8494	74.6088
BHLHE22	1.0513	0	0.367067	0	0	0	0	0	0	0	0	1.43022	0	0	0	0	2.15249	11.3839	0	0	0	0	7.28127	0	0	0	7.8729	0	0	0
BHLHE40	49.6611	60.8178	49.7243	64.5724	62.2777	17.8403	61.3739	72.104	31.3225	74.4406	82.0594	67.7578	52.7959	25.6597	29.029	60.3844	59.7357	29.0854	40.213	65.1071	10.7041	12.6915	56.1326	26.9856	74.249	72.8192	25.7388	32.8235	50.6923	71.0342
BHLHE41	29.7303	61.9762	52.5838	6.19224	21.4174	9.54384	19.35	15.5525	31.8842	5.90866	5.99348	0	53.7175	14.1427	2.00904	3.23186	3.67276	72.9727	49.4599	57.7337	79.0768	34.6108	0	50.33	49.8173	19.4038	0	75.624	0	65.9726
BHMT	5.02484	0.10247	4.23754	0	6.57211	0.0349171	3.01477	4.24313	0	12.0583	0	0	0.681719	15.2953	0	4.49132	18.6185	3.62064	15.5725	6.64859	0	7.97099	2.64946	2.35109	2.22306	4.11157	15.7405	13.4835	0	1.99837
BHMT2	6.71642	0	1.76583	0	0	0	0	0	0	0	0	57.87	36.4492	0	23.3726	15.4595	0	0	7.04596	0	17.797	0	0	10.2717	0	0	18.4776	6.26666	0	0
BICC1	7.82593	14.7363	0	0	0	3.0648	0	0	4.05123	0	0	37.9692	55.9016	0	0.829242	0	0	34.438	0	0	31.4855	0	0	22.1013	4.52671	0	0	4.54789	0	13.3004
BICD1	51.8669	62.8598	52.9933	35.4623	58.3867	16.7716	45.372	59.6592	78.46	44.141	49.9881	28.307	30.5584	44.1111	22.0511	43.1901	65.4806	14.6173	76.0658	50.0646	77.6342	59.2012	39.1998	60.2329	75.6263	54.6639	62.7328	77.3098	64.1682	54.8302
BICD2	75.4722	93.1116	76.0404	74.6745	57.5679	65.3819	71.4047	46.02	73.0653	85.1995	85.7046	77.8568	92.2759	88.0987	74.8364	62.4183	80.2143	79.5841	67.7989	41.6656	86.988	57.678	68.6258	92.0791	86.4036	69.5136	76.9512	87.4799	88.0672	81.9872
BID	67.9342	49.6698	87.1898	74.2191	84.8942	60.0506	92.3733	82.0032	72.0697	78.5215	30.6372	31.5317	46.4945	89.742	85.935	68.6627	85.2115	79.3483	60.774	92.4728	14.6124	89.0681	93.2441	38.7756	68.5251	79.7976	39.8855	39.9725	81.367	73.0436
BIK	40.2064	27.2414	52.7993	61.6125	58.4362	6.89864	70.5938	64.8406	0	66.2053	15.6879	30.7554	23.0686	24.9403	23.2254	55.3863	57.7687	34.0553	49.4946	71.1462	0	85.0742	65.1617	3.31455	13.145	63.2171	47.4628	51.9176	0	42.5355
BIN1	57.0744	46.4318	5.72055	15.8086	45.173	68.1564	89.8625	50.3361	29.6431	19.7255	16.1625	78.9851	69.1289	76.8827	79.1179	79.9218	29.3442	80.9363	67.7889	83.6292	50.2585	64.5565	90.2219	49.0891	17.9637	78.3738	73.1743	81.643	47.1131	70.0073
BIN2	3.23737	0	0	2.38598	0	0	22.8239	0	0	0	5.03267	9.33525	0	0	0	0	0	13.8415	0	0	0	0	28.9681	0	0	2.2324	9.26408	0	0	0
BIN3	80.8621	84.6582	85.7886	69.2667	82.2121	77.7778	82.8776	85.5011	84.8681	85.0533	84.0375	82.4095	81.242	83.723	78.7548	81.5944	79.0043	83.1768	91.6095	92.5956	72.8913	69.3503	84.94	63.3274	77.6851	83.1488	73.3817	93.2716	82.9409	67.9134
BIRC2	74.5171	85.7926	71.6723	75.6173	41.0827	66.4515	82.8598	79.9438	87.247	60.5684	60.1661	84.5186	86.1584	89.3956	80.6318	72.9493	68.1788	88.0031	81.8024	81.1942	82.0858	83.9489	71.5325	48.0269	66.4517	87.0631	62.3159	87.4408	59.7979	68.0984
BIRC3	7.38645	4.91957	4.22683	4.53878	9.50308	18.6077	30.2141	0.425698	0	17.2587	0	0	4.32873	0	19.2767	12.1231	0	15.1132	0	0	29.5921	0	21.5963	0	0	22.4824	0	0	0	0
BIRC5	50.1011	31.3318	43.8359	22.7399	76.1991	39.0388	84.5682	63.0927	60.0458	74.356	24.5326	0	12.614	5.42801	32.8699	17.0174	53.77	52.6729	70.6006	63.5168	52.7261	47.0295	74.8925	61.1883	82.7916	60.589	86.9504	18.4416	79.9178	60.1743
BIRC6	78.4132	95.1278	91.8362	79.9059	83.0638	71.0817	82.9362	88.7194	76.8076	57.8171	68.1727	75.3425	77.3764	83.7471	61.8101	90.3117	91.8398	71.6852	90.8633	71.9284	89.568	68.6321	77.9057	82.0406	77.183	83.1683	74.3137	71.3741	84.0079	55.4169
BIRC7	7.23737	0	0	3.92861	3.444	0	17.9727	0.0532029	19.157	0.949708	0	0	0	33.3542	0.1257	8.1022	2.78679	4.78888	0	4.36967	0	1.99267	8.56358	2.76191	28.7764	5.82423	4.2532	0	6.31983	52.3593
BIVM	77.9076	74.1313	90.6258	64.526	80.4025	85.5383	91.4872	82.4672	88.0654	80.2637	28.8933	75.0798	79.8746	93.1065	83.9807	60.7858	79.0567	82.0601	79.8794	76.5029	95.0086	95.8669	85.6896	79.8207	71.2156	91.7751	20.9775	83.4309	83.6978	75.1114
BLCAP	86.1721	87.6959	83.9117	75.5944	77.8497	80.184	93.842	81.0511	87.7323	90.7733	83.3841	92.954	92.3999	92.7703	79.0541	91.2732	88.049	87.1767	92.804	93.5553	76.4254	92.3081	93.6687	81.7562	90.1408	92.8259	75.3551	95.0336	66.0148	83.4088
BLID	1.45168	0.872805	0.943045	0.905395	0.764501	0.506438	0.808622	0	3.1404	1.64406	0	1.12242	0.625136	2.71272	1.86754	0.523835	1.12773	5.72424	3.05046	0.958152	0.477012	1.01581	0.915318	6.66659	1.60921	0.336556	0.847668	2.41829	0	0.51462
BLK	0	0	0	0	0	0	0	0	0	0	0	0	0	0	0	0	0	0	0	0	0	0	0	0	0	0	0	0	0	0
BLM	58.8024	47.1903	67.1184	46.1094	88.7709	40.9149	85.8252	74.7539	71.2497	72.356	52.9922	21.1706	34.3786	28.7916	33.6985	47.0588	69.7807	40.6869	80.9231	60.1769	31.1923	55.9775	77.7541	72.7054	79.8954	58.1569	64.2194	53.6816	88.8835	58.856
BLMH	77.9656	78.9703	86.3209	73.7977	77.3951	69.1647	85.5542	80.4767	82.9154	87.5581	37.9352	72.47	93.1357	88.2996	51.9789	65.994	81.1223	70.6831	85.7992	55.9752	61.4939	80.2703	77.9853	82.6524	89.8781	86.5641	93.3242	77.9733	89.3504	95.9642
BLNK	32.6138	0	52.3853	56.5385	44.7821	27.895	55.0262	40.8553	0	38.2688	84.6545	76.2186	0	0	56.5353	37.2942	29.6416	23.1861	33.2257	34.0487	0	86.8727	43.2911	9.5183	0	37.2608	0	78.3002	0	0
BLOC1S1	75.7847	51.1365	78.3902	83.0338	75.0167	79.6293	80.0746	85.5501	69.1887	77.0396	79.1126	68.2983	71.5794	85.6762	80.8706	76.3656	72.566	84.9952	86.4494	91.7253	80.9398	76.4634	77.0797	62.6246	56.9992	73.1574	57.287	85.0068	73.118	78.3816
BLOC1S2	82.7959	93.4456	87.6668	89.5284	79.8886	93.6638	82.7113	85.1813	61.0049	91.8124	94.0184	84.3477	72.4131	93.1736	90.8014	81.6168	88.736	85.8332	78.1907	87.0218	80.9511	91.8328	82.2712	49.8482	71.5541	85.8199	74.7174	91.413	92.1145	59.5027
BLOC1S3	84.9949	94.2887	87.0688	86.4347	87.5867	83.0418	93.8867	88.9816	83.8248	88.4055	72.4054	72.6856	80.5622	91.5662	86.3105	89.888	90.9815	91.8066	79.3579	94.6356	91.1955	96.3479	90.2355	68.863	83.3947	86.0696	59.4506	82.4337	86.8859	76.2566
BLVRA	65.9096	64.6652	47.1814	76.614	75.2041	54.7569	34.2075	51.1243	83.8936	81.8424	47.0649	70.5817	73.1797	88.0585	36.3856	83.9901	76.1156	72.4318	73.574	72.8653	81.4659	82.927	24.5509	59.0355	77.6438	43.0967	42.6809	83.5021	65.6586	87.0804
BLVRB	68.002	65.6001	72.9382	71.7582	72.4069	54.5725	75.3048	78.2561	47.8468	79.8107	85.9526	76.3915	65.3336	44.1214	58.8091	71.4964	73.5583	66.345	60.3858	86.8984	54.7385	82.1815	70.0014	46.5173	76.6951	63.1767	41.612	90.16	57.6194	81.5694
BLZF1	83.087	92.1081	83.0745	92.8467	77.9956	82.431	91.3294	91.9769	74.1364	86.5787	59.6278	88.1093	83.5109	83.8949	80.0949	90.1574	92.1369	88.5522	90.6359	90.8006	73.826	75.8267	82.7206	81.6344	86.7914	94.0193	71.7421	84.578	71.9912	66.3963
BMF	42.3471	12.4527	63.4448	67.8681	52.4772	41.6175	32.7616	27.9002	15.1473	21.0404	63.3425	58.9904	17.7951	32.2346	39.1533	69.0191	28.9173	28.3077	46.1755	26.8789	33.6019	80.5292	42.3511	78.0696	59.4927	30.1126	0	78.6354	44.0868	35.6611
BMI1	80.3338	89.3296	90.8168	81.9499	71.4788	71.5308	90.6009	81.5743	82.166	69.9196	79.6646	75.3896	71.1489	94.2617	83.8725	75.4511	82.5394	86.5631	81.3789	77.6563	96.4623	81.2741	86.4187	81.4401	78.8902	90.228	42.5076	91.0407	72.1253	72.0004
BMP1	43.3537	56.3856	33.5999	19.7925	49.0329	66.3957	47.3971	45.0975	51.0989	47.7098	9.03363	0.119775	42.9689	67.1793	63.4091	37.5792	43.5735	48.872	47.5348	27.5705	19.5639	33.5923	49.836	12.6044	63.0658	60.1928	20.1417	69.1753	59.5076	65.2267
BMP10	0.887369	0.306225	1.0702	1.20158	1.2373	0	0.657391	0.176439	0.817817	1.39355	1.8785	0.275323	0.981547	0.843529	0	1.34982	1.42461	1.05183	1.28289	0.907986	1.27898	0.772905	1.06437	1.95724	1.02903	0.256573	0	0.554357	1.16655	0.79717
BMP2	24.9198	7.73465	20.4995	0	32.9267	43.0637	28.5271	21.4667	51.5785	43.6393	30.2162	19.7082	58.0877	55.2895	50.537	1.31607	0.732535	7.48385	10.4242	79.465	0	0	33.4688	6.32341	0	51.6277	0	30.663	37.8955	-1.77636e-15
BMP2K	46.6766	14.9631	47.9068	39.928	56.6594	46.7844	58.5022	65.8783	38.637	47.864	60.5602	40.2067	61.3054	38.391	25.2232	34.7311	43.9474	35.2507	58.9655	29.7536	59.0142	36.0221	55.7677	37.8574	71.5648	55.2366	16.8371	59.1321	56.1125	60.6178
BMP3	2.85212	0	16.4776	0	5.16287	0	0	0	0	0.894817	0.335804	14.1631	0	7.30525	0.151134	7.27643	2.97949	14.2875	0	0	0	0	0	2.98608	0.000706099	0	0	10.6907	0	0
BMP4	26.1829	48.328	7.89326	6.46645	6.62823	25.2977	66.6241	26.3742	16.07	5.40104	0	13.3834	43.6061	62.0212	36.6583	25.8647	17.078	74.8673	6.98692	45.2124	0	0	61.2735	16.1765	7.38141	45.8223	0.466589	38.5931	0	54.8288
BMP5	1.06805	0.495142	0	0	1.00498	0	8.25994	0	0	0	0	0	0	0	0	0	0	0	0.0550992	0.15074	0	0	10.2804	2.64865	0.179168	5.91998	0	0	1.9792	0
BMP6	11.8136	19.607	7.79723	0	0	4.59632	10.7791	30.6909	26.6632	0.570099	0	21.1193	18.0182	0.124042	16.3254	3.27539	13.9987	2.73956	0.716626	14.1336	0.972797	33.5078	3.10999	10.8039	5.15535	8.64589	13.5401	0.141695	29.3422	46.2202
BMP7	23.612	2.32377	15.0736	1.43474	15.214	0	31.4742	38.7688	80.2493	51.7474	0	3.72387	8.46149	75.8765	1.64321	4.01631	46.3767	7.85639	37.6534	31.0846	41.956	0	48.1158	0.923093	2.00963	19.9155	14.9398	66.9376	36.9715	0
BMP8A	29.6009	44.137	34.1455	36.8813	17.2326	22.8289	38.046	17.8413	19.7318	6.6255	31.1897	4.24174	56.1236	65.3887	20.5596	9.06391	19.3365	25.8791	36.9527	14.4093	29.7635	70.0283	30.6913	27.9899	39.1186	28.8586	56.1451	0	37.7611	17.4544
BMP8B	36.2242	43.3448	56.9222	39.5165	70.2368	43.5513	62.6384	44.664	19.7357	22.2178	0	11.6541	38.8449	13.3166	17.4172	56.7072	61.7165	34.8902	52.3919	48.77	33.158	30.4306	51.9491	6.7241	32.713	64.8935	4.62839	1.03188	17.1083	69.3277
BMPER	8.40085	17.5333	0.72466	0	1.29568	0.13465	9.30127	0	14.8923	0	19.2338	0.993176	39.9651	37.8372	0	0	0	0	0	0	34.7922	0	4.21647	26.9641	0	0	0	25.6729	0	10.0676
BMPR1A	79.051	91.1998	82.344	78.0947	77.4938	79.5871	84.8454	84.5022	87.2415	70.6963	51.4902	90.98	82.8008	79.9729	84.3487	83.5979	79.2922	88.0578	89.7919	69.6024	93.8813	68.5437	82.1353	81.4351	73.6803	65.9796	66.3661	73.3003	90.4216	60.7969
BMPR1B	20.9526	0	1.82404	6.39749	11.6262	1.99153	0	0.803826	73.6081	28.8051	24.1786	1.94651	0	68.2885	0	22.0565	24.3465	25.7282	69.6165	0	23.2492	85.223	0	16.5277	23.139	0	42.2815	0.138864	55.8498	0
BMPR2	62.8092	84.5699	66.551	54.9178	68.5982	51.8781	50.502	60.9289	83.0016	47.2865	50.5997	50.7975	68.0885	83.7575	38.5262	43.2623	46.6793	58.9733	81.4999	45.4807	87.18	56.2401	62.3478	73.1621	82.207	50.2234	64.8206	65.5568	85.7767	58.0544
BMS1	91.9598	93.184	94.7102	90.7849	94.2497	85.6187	92.1088	96.3117	72.433	96.3986	86.7471	90.2971	95.2634	90.5819	92.5352	93.3769	93.4106	87.1081	92.7368	98.0492	91.2459	96.8637	85.9378	90.5878	94.5914	93.2553	95.8948	95.2148	96.1828	91.1549
BMS1P4	65.0898	63.0499	80.9516	68.6191	72.345	70.8657	77.7954	80.0623	34.2171	77.2257	26.8675	43.7917	67.9916	56.5257	53.8607	71.2621	70.4873	68.5139	71.7276	70.8147	75.1038	71.9263	71.9187	71.0869	57.8024	69.4233	79.5775	78.7488	75.7542	9.28732
BMS1P5	70.3433	79.7796	84.0604	68.132	77.5121	82.8346	83.814	54.4416	67.9817	81.0048	43.5708	51.5398	49.7718	70.3708	77.6164	78.8818	68.6115	81.9175	81.4478	85.3931	79.3298	84.0131	70.6866	79.7791	70.5926	77.5453	56.5317	67.5004	61.0565	24.2386
BMX	0.455944	0	0	0	0	0	0	0	0	0	0	0	0	0	0	0	0	0	0	0	0	0	0	0	0	-1.77636e-15	0	0	0	13.2224
BNC1	5.59005	0	0	0	0	0	0	0	0	60.9935	0	5.1284	13.0281	8.64961	0	0.295844	13.873	41.3994	0.421234	0	9.3503	0	0	0.735677	0.303081	2.76074	0	0	0	5.17275
BNC2	16.1831	0	0	0	0	0	0	0	0	0	38.4217	53.992	48.8022	12.7843	0.564963	0	0	57.0868	17.1847	0	0	0	0	49.8265	76.3374	0	37.6903	1.98038	3.69075	70.9466
BNIP1	87.361	90.3609	88.374	92.9663	90.8325	89.4398	93.6054	93.5303	86.0966	85.0227	85.7372	85.0948	78.4471	94.2471	83.6977	86.6711	79.4512	87.0028	85.1952	94.9154	93.8388	94.6394	88.8947	82.364	91.0295	90.0441	85.8439	81.2658	86.9546	67.9073
BNIP2	72.9496	91.3406	88.6093	60.9797	80.2018	79.1228	71.689	79.776	70.195	87.8864	37.8642	52.7219	76.2763	69.9424	59.8167	60.1295	90.7947	75.1203	88.5361	56.8436	91.5614	54.7821	59.2148	92.6517	85.3854	65.9931	80.4464	63.7585	79.8755	64.0236
BNIP3	65.8559	73.8544	56.6647	79.7242	61.8324	30.2507	31.7782	5.29278	79.8177	75.5296	81.4747	33.7519	90.0827	89.4963	70.5268	80.9872	76.9562	87.1495	73.6369	34.7158	62.4889	93.3768	42.2566	47.8165	82.2446	33.9238	76.4104	94.0494	71.506	92.2253
BNIP3L	73.1515	85.5914	84.3905	59.6825	84.1668	68.7112	57.5851	67.5137	83.3461	86.0769	23.5168	34.6682	86.4667	95.972	54.2131	74.1147	76.5063	83.3377	72.7849	72.0291	70.58	75.217	60.8664	88.9345	81.4303	73.3485	63.5614	93.9406	83.9235	78.9163
BNIPL	33.5827	44.7403	31.3249	42.6041	16.4835	49.724	63.6247	12.2511	70.9321	45.0906	5.07398	43.4862	8.68826	79.6645	50.2986	13.9505	47.786	31.0234	34.4812	48.0124	69.6962	3.77359	43.8341	14.4218	3.54532	7.75631	13.7536	43.1777	13.5552	21.1435
BOC	15.6414	0	2.19965	0	18.2624	1.33592	0	0	64.1193	2.9099	0	21.8295	31.3402	69.3207	9.32186	2.09054	12.7014	39.7612	39.6497	0	11.0676	5.50937	0	33.869	22.578	0	0	14.8487	11.7768	39.1096
BOD1	90.1517	91.3508	93.6888	91.904	89.9656	83.6859	92.8374	86.2602	79.9201	91.0778	87.9996	83.9309	89.0526	93.4876	93.097	84.7133	86.8367	95.9604	91.0154	93.7218	93.5784	92.0899	92.503	92.6516	92.0288	90.4178	83.555	96.9315	87.7314	92.4068
BOD1L	73.0796	90.3305	82.6017	69.5785	64.1246	72.167	69.9816	70.521	75.1324	54.2202	87.8052	75.9197	71.871	82.778	43.9159	76.0609	71.4516	69.6968	75.3671	57.4827	92.6989	53.0051	75.5139	79.525	84.094	76.3931	86.686	68.9918	68.3892	73.0058
BOK	58.2749	15.5252	63.4454	41.4811	78.3836	37.1507	67.1395	85.4277	0	85.5249	41.497	82.2613	83.4925	36.565	56.3819	65.1838	47.3968	73.7417	71.0628	77.3452	57.4958	80.8679	72.5295	16.6852	32.6582	64.9245	44.9565	71.1496	62.7977	76.9011
BOLA1	83.9416	79.0744	77.0654	82.9861	85.5886	93.2645	86.042	85.6069	75.8691	73.8889	81.4202	83.1414	89.8238	93.4298	88.105	80.5539	80.7727	86.2995	82.6574	89.5016	81.7368	91.1392	76.4599	87.8329	88.7869	83.2736	62.8584	93.8696	85.4695	87.787
BOLA2	80.4648	83.478	81.5889	77.5689	79.811	79.6659	93.1054	85.4577	76.4709	86.5614	86.6552	73.8597	77.3014	87.9789	74.1578	74.0709	88.804	79.5617	82.09	90.5547	83.9866	85.2494	87.2595	61.2375	83.5634	81.9316	53.167	83.211	85.8506	69.2811
BOLA3	84.6167	73.1297	86.3236	83.4305	85.4623	89.8712	92.6549	86.1741	67.5668	88.8599	89.6776	82.4192	84.6093	76.8015	84.9982	78.3462	85.9149	86.251	84.2046	94.255	85.1983	93.9052	86.9413	83.8591	89.3487	82.7395	81.8946	74.1832	88.2286	86.6355
BOLL	7.26776	2.62638	11.7988	4.71375	4.03286	3.49062	4.70505	29.9868	0.924095	0	20.3256	5.8135	4.46429	1.61448	2.1765	7.26096	12.2367	0.340162	41.9588	2.67442	0.724107	1.31661	0.305848	2.66319	1.78854	23.0053	16.8363	1.68667	1.24175	0.0531381
BOP1	68.6295	55.2771	66.9358	51.0774	75.0841	64.8147	78.0344	74.1427	69.1237	75.3089	55.4484	57.8751	65.4762	81.7853	57.9314	54.9107	71.8132	63.3249	74.9732	79.7865	76.3472	79.9792	78.094	66.7116	75.5476	78.7834	56.6884	61.5981	75.5401	67.8433
BPGM	77.3191	80.4502	52.8935	82.9725	67.9957	84.1802	75.4561	55.5101	92.9376	63.0799	57.4358	91.5037	87.2168	86.8682	89.7898	71.6277	72.5243	74.4131	83.8867	77.6441	95.7798	88.7224	71.2044	75.3872	87.1518	74.9866	75.5343	73.833	82.4408	68.8278
BPHL	83.1629	71.0878	86.3188	91.9295	89.2653	57.5819	93.4214	88.9335	81.5328	91.5193	18.0261	79.6657	83.2182	92.6809	69.5813	85.7141	87.5378	89.6596	87.7951	94.7836	73.0866	91.9987	89.4281	82.8531	88.4134	87.0395	87.1429	90.5139	88.551	92.4446
BPI	1.56907	0	0.275907	0.468694	0	0	6.04186	0	0	0	0	6.82081	0	5.57789	2.53421	0.0749573	0	0	2.24852	0	0	0	15.3149	4.41408	1.73113	0	0	0	0	0
BPIL1	2.57061	1.0372	2.09371	3.06111	0.520849	0.0222545	1.68052	0.70424	0	0.529471	1.89029	1.32478	1.6329	0	1.65503	2.24944	1.27943	0.926077	6.9814	1.53158	0.667623	34.1323	2.02544	1.41711	1.76063	0.792035	0.316548	0	3.17035	1.14539
BPIL2	1.63263	1.86592	1.56998	1.44585	3.64038	1.50023	1.4231	4.16005	0	4.58444	1.00749	1.18268	1.25718	0	2.10435	1.30809	3.13386	2.13504	3.22428	0	0	1.88711	0.545644	2.48653	0.922558	1.92155	2.02464	1.33446	0	0.680857
BPNT1	87.0539	86.2233	91.8722	92.0869	93.842	87.753	83.1266	90.7809	87.6206	93.0052	39.9042	94.1674	90.1421	95.9157	93.4531	91.9088	84.9704	91.4728	89.9606	93.513	93.3673	95.4555	89.3821	92.8612	89.0081	90.1998	67.698	93.7528	90.9246	50.1953
BPTF	81.3677	82.279	91.7278	86.0502	82.009	78.8323	81.7299	88.2815	76.5711	68.8664	57.4549	72.9676	87.2354	90.0503	73.1877	89.1539	89.6275	87.0881	87.4986	57.4545	91.6509	70.278	79.0447	79.1752	85.4188	90.7565	91.0537	74.4268	83.3639	86.4277
BRAF	80.4611	57.2874	85.4269	88.5336	89.6789	70.6348	84.4471	89.271	86.2189	75.2511	92.61	72.7781	78.2216	58.5363	82.3112	87.5986	89.8559	70.7492	87.861	76.1385	62.2566	75.7621	76.3354	86.5506	81.0944	81.9307	92.3944	93.4313	76.1799	84.0262
BRAP	94.7148	96.8315	95.0132	97.3684	93.9811	89.9629	96.955	95.0472	97.0124	96.7385	92.8083	95.4699	93.634	96.8343	96.1265	96.8555	96.2573	97.9085	94.9655	93.0148	95.7771	95.6594	95.2043	94.0365	96.6048	92.755	83.255	99.2192	92.2088	89.2249
BRCA1	73.1335	61.1791	74.1464	76.9116	89.7788	77.3043	86.3543	83.26	82.6604	75.8489	41.7205	52.6475	74.7043	63.239	67.0889	56.2022	79.0911	56.9725	58.0179	78.5641	83.1429	69.9174	84.6092	82.225	84.1108	76.4475	74.0628	74.8172	77.1835	78.6627
BRCA2	50.1472	52.049	55.4827	48.6654	69.4223	36.2102	73.5848	78.5987	64.8957	42.9096	37.3869	9.34803	49.4336	14.8508	44.2151	58.0773	73.3789	42.974	75.4278	38.7772	51.5457	9.11965	66.4096	59.4783	61.0913	58.5433	73.4509	37.8924	48.8243	22.2262
BRCC3	86.9586	71.4483	88.8267	90.4495	89.9556	89.3729	93.7906	92.7522	91.7481	91.5833	93.8396	86.6818	92.9462	89.2307	83.5064	88.3506	92.9197	93.7509	86.2553	92.2007	82.4715	96.4361	93.7134	86.5226	82.8537	89.8154	49.5711	94.7817	82.9208	63.103
BRD1	86.6936	88.6286	93.4877	90.7988	90.0866	81.6559	92.6221	89.1864	67.1476	89.8047	79.8325	74.1361	85.4018	95.7994	76.4512	86.9393	91.9393	73.3745	73.9683	92.4836	88.594	90.7648	88.2155	82.9493	93.7704	91.176	89.071	91.1092	87.036	97.6848
BRD2	89.6397	93.8165	93.8137	94.9395	87.6585	84.2558	92.6554	95.7023	91.5054	87.8386	77.2497	74.9572	81.4712	89.8901	84.7168	94.7588	95.5114	92.1734	94.111	83.791	92.3112	93.0486	85.6599	90.4232	94.9938	93.8899	94.65	75.3556	93.6895	94.7122
BRD3	84.901	85.5438	89.9666	90.1451	84.312	84.8374	87.969	84.1475	80.6981	74.1146	83.3965	76.6528	86.5333	94.5836	78.4014	85.6234	86.9831	89.7746	80.4039	86.9387	93.6754	88.6296	74.6853	86.0913	75.0381	83.581	78.5059	90.4989	86.127	94.2712
BRD4	86.5553	92.6881	93.1239	89.1355	87.8829	85.4409	86.316	87.739	78.837	82.8195	93.7507	85.1261	80.1108	92.9732	86.1158	81.4218	88.4764	85.5324	83.9146	88.8001	92.9193	77.8899	80.2832	91.2549	92.4845	87.8045	95.3783	86.1175	66.2537	89.512
BRD7	93.1658	80.0962	91.7229	89.3335	93.21	89.1578	96.5802	89.8471	85.111	95.9678	95.6985	97.8918	97.0648	97.7426	88.8609	95.8064	94.9192	94.0354	94.3049	98.7375	96.4303	95.0378	95.483	93.9982	88.44	94.3147	95.5912	99.2718	95.0655	82.0871
BRD7P3	11.8671	22.9791	11.8187	4.47093	0	0.934969	5.30855	6.94098	24.2256	16.3674	0	3.21898	11.5931	43.8879	1.88198	7.08554	16.3037	0	25.0989	5.96093	6.79626	0.0913705	1.92931	42.9069	12.1486	17.9216	30.0935	6.357	14.0593	3.76432
BRD8	90.0419	92.5169	91.8315	92.916	85.733	83.2673	93.2455	89.1314	94.394	81.1747	71.2692	85.6178	92.4757	97.1135	90.2867	93.1227	80.5177	95.7122	93.4482	89.855	95.1321	93.1427	87.5333	91.864	91.992	92.31	96.0055	97.4994	89.3874	82.7199
BRD9	88.3692	87.5085	89.2686	91.2383	82.7613	68.6555	93.9411	85.5085	89.7043	91.5323	79.8892	78.885	91.1699	97.3634	89.1987	87.3814	88.6145	96.0209	93.6868	95.6878	78.4065	93.0764	94.6788	88.3777	90.8701	90.4794	96.1187	96.1068	89.1938	67.3829
BRE	85.2901	39.2461	85.4742	91.8125	92.9504	80.9078	97.2693	96.1785	89.2719	90.7499	41.9064	91.2348	88.6066	92.4956	86.8149	94.5044	95.3466	82.0154	93.213	95.1661	73.4409	97.0913	97.2818	43.0814	89.4088	92.7115	92.0548	94.2258	88.7118	80.2407
BREA2	53.5797	35.6184	52.5403	55.3791	61.1809	21.2229	67.0857	70.5155	61.3668	36.9043	16.7406	31.526	33.4659	80.6306	34.9048	59.567	67.019	78.982	61.2227	68.5622	33.6696	55.6801	71.2425	62.2674	66.2431	42.3011	39.6131	57.4117	58.9824	71.9651
BRF1	89.0979	88.8088	93.3465	88.4238	94.0038	90.234	93.7978	92.788	79.229	92.4361	76.2132	77.6064	87.3051	96.217	93.9069	91.546	90.5956	93.4976	83.7861	92.1249	88.9662	96.082	94.5084	89.1784	90.6461	91.063	71.4535	88.6849	89.4948	87.8936
BRF2	86.8356	86.5843	81.9133	73.0378	86.162	75.4608	87.6806	86.1285	80.5075	82.4546	92.1019	90.9367	85.3421	97.857	88.7513	83.6872	77.4154	95.9341	86.9077	93.9309	89.3622	85.7745	83.959	86.7224	93.258	88.5002	88.7145	98.1294	81.3609	89.6567
BRI3	76.526	58.2101	71.7207	68.0367	79.133	72.4475	93.6652	74.8985	59.9067	75.8991	73.9826	80.3352	71.8806	79.675	78.7431	70.4291	71.3357	81.5851	76.4484	85.6888	86.033	88.2142	88.8991	52.9052	84.5598	80.4062	70.1328	85.0321	72.0141	87.0369
BRI3BP	76.2083	78.4505	79.1161	77.8021	88.9111	88.0916	80.4619	85.7358	72.5842	89.1806	89.3357	82.2404	55.8265	54.2175	82.3662	67.8252	83.1189	81.3534	86.3469	88.7691	56.0613	79.9701	84.9983	70.2458	81.8858	70.261	62.3118	76.3069	68.037	48.2294
BRIP1	50.3194	66.9218	53.2949	45.6522	68.4013	57.6679	77.8035	73.1102	58.2858	51.6773	40.1635	11.1467	37.681	9.4911	41.5478	26.5966	59.934	30.1887	74.3253	41.1391	52.6337	28.5387	73.5911	50.3377	76	53.8626	83.225	23.2556	55.0233	37.7666
BRIX1	87.6125	90.6832	87.1567	87.7071	87.6598	84.1079	91.381	87.393	89.9364	90.5292	83.8367	85.5553	87.1279	92.237	89.9929	81.407	85.9232	91.8086	91.9799	96.0989	91.6464	95.0814	93.8829	85.9965	89.1476	85.1058	75.1364	93.1291	90.2172	58.8965
BRMS1	83.4196	73.7596	78.7815	79.6128	84.5431	80.9926	95.5171	87.2112	92.5808	80.878	75.777	81.1569	82.487	85.6331	82.9655	89.3415	92.5887	88.7865	88.9029	93.4613	75.0857	84.4381	91.6829	62.1197	81.5167	82.7007	72.4378	89.685	81.2532	83.2703
BRMS1L	80.5309	88.7057	80.3838	83.8427	83.6858	69.6387	85.9652	65.7526	87.4744	91.2744	92.8385	74.0301	60.0037	95.304	67.83	79.1896	88.3981	83.3446	89.741	57.1935	96.3189	77.675	74.7725	88.1355	85.7794	85.8818	92.4647	88.5965	67.7165	53.4593
BRP44	85.2151	87.578	78.6431	84.3386	90.1234	86.0054	91.0161	79.4266	62.8666	78.8841	61.6345	88.7746	92.5069	91.1437	90.1064	88.2259	70.4372	92.431	89.5357	91.4522	90.0399	88.1138	83.1738	89.5563	92.7041	81.0852	82.5271	93.1932	80.4906	95.2225
BRP44L	71.6428	84.6202	69.1907	74.2263	76.3086	18.4401	72.8809	61.9929	85.4823	65.4988	85.7497	75.0993	76.9332	89.3939	46.7917	74.0374	50.8609	78.5975	73.8537	77.4344	92.6723	90.3212	70.4746	82.6282	77.0988	78.7394	50.1069	63.4605	69.6369	65.109
BRPF1	87.456	92.0684	92.2063	91.6451	90.738	65.2418	92.9493	91.4987	78.6038	81.4986	92.2475	76.4047	92.5165	94.2994	85.9643	84.5374	87.1339	82.194	91.6898	89.1319	93.0689	84.9991	90.0188	92.9068	93.8262	91.0131	90.593	82.7039	77.6457	86.8803
BRPF3	81.8386	71.7699	88.6781	91.8884	71.2734	79.3241	75.7785	75.9808	82.8605	54.1514	92.9543	90.2482	62.4492	84.258	84.5666	87.5508	83.2949	90.6818	78.4386	75.9433	90.8311	84.8395	74.5354	82.2913	87.236	89.3935	89.2805	88.4444	71.9465	92.4293
BRS3	2.50375	2.42588	3.99243	2.85536	3.0199	2.11847	1.85291	1.59249	7.87683	3.23898	1.00636	1.67519	2.77153	0	1.61741	2.42064	3.86524	4.33335	6.97807	0	4.32277	1.02851	1.53394	2.63659	1.71465	2.95063	0.663139	1.13214	2.64975	0.335469
BRSK1	32.4057	64.9094	12.9619	60.0945	11.0757	23.4088	32.2618	10.7124	56.9832	14.9617	0	7.49354	28.848	82.9473	28.6481	12.0245	41.9147	5.68824	45.7233	49.7674	87.2106	27.9103	18.6557	55.7342	38.7937	17.9931	36.9977	0	66.0451	0
BRSK2	22.9986	20.4458	10.3878	14.0616	20.3637	18.2777	19.2975	13.8565	34.721	23.1544	20.4933	27.0599	9.08694	82.1617	5.70282	28.8786	19.9671	41.5197	3.69609	3.05756	32.4824	27.016	26.2139	21.8688	22.0423	22.6745	19.2898	14.7085	32.0959	32.3768
BRWD1	86.1206	91.8005	90.6295	90.5977	88.8645	89.1755	93.0864	81.8626	93.0993	83.4451	78.2808	85.6953	84.1344	96.6527	70.8437	91.91	92.4438	93.1592	93.1094	79.6679	95.189	81.9112	86.5728	92.125	80.4562	89.175	92.8142	79.707	81.651	49.4366
BRWD3	63.2924	81.2511	80.2083	70.9796	71.4034	44.7399	75.3886	79.9267	51.561	51.6073	81.4472	44.1769	55.8648	52.766	53.7019	72.6929	79.8716	39.5008	80.8866	62.3559	77.2551	42.4538	62.5929	72.6463	72.4398	79.8574	58.7831	47.9981	55.0041	36.1175
BSCL2	83.2973	68.3618	86.9182	89.1388	88.7961	84.8955	90.6095	82.1891	68.8421	73.61	94.6682	90.5939	87.9731	60.8525	86.0127	90.3589	79.2393	87.9286	92.619	88.826	69.7512	93.6851	91.7999	82.9766	84.8658	81.1539	77.0867	95.1102	76.3108	70.4472
BSDC1	91.4637	88.8938	96.3753	96.0353	87.3071	83.8243	91.5381	92.4555	97.6538	93.2358	88.2417	94.507	90.1661	91.7969	81.1756	96.2167	92.9212	86.9184	92.7649	97.503	90.8594	98.214	87.7979	92.1093	89.6448	89.7497	92.3836	97.7442	89.5317	84.8813
BSG	85.2176	78.0159	84.9849	87.533	84.5307	88.6163	78.9412	90.1717	93.178	87.8201	66.3475	84.0021	91.9277	84.1056	79.6001	90.2127	92.8303	83.5574	90.8846	92.8733	80.0212	93.2423	92.5895	81.4428	83.2301	90.3287	69.009	86.8012	86.0168	78.4952
BSN	48.0624	58.9347	40.9335	50.1086	38.7292	44.77	17.5542	24.7828	23.6154	6.84416	51.9219	65.542	81.3078	65.9185	53.0273	47.2795	53.4533	59.8848	53.963	9.15885	66.5573	66.6283	5.85847	57.7649	55.6759	13.4198	73.5557	87.0289	41.6179	77.9721
BSND	7.33197	5.17028	2.2473	8.80799	6.61229	2.26028	4.18328	3.44504	0	5.796	77.2787	2.71778	0	0	4.2415	7.68739	10.6858	23.3667	32.1569	1.73742	1.04321	1.73784	1.76926	2.29473	1.33608	3.81876	0	1.54286	0	0.689632
BSPRY	47.4099	31.8794	61.3409	74.8524	66.528	49.1378	92.254	59.4426	0	44.1632	49.6143	41.4859	43.4154	33.9059	9.67853	83.5752	53.0827	0	67.4089	83.8996	38.8969	94.4454	85.7444	1.9062	4.93339	76.3605	35.746	91.1888	0	0
BST1	17.978	10.1212	17.041	8.96236	1.65118	20.9743	14.7611	0	27.9227	0	0	37.5224	54.9833	9.44583	0	11.0261	2.3387	29.7124	23.8616	13.0086	21.3521	0	24.0592	23.3091	54.36	7.68128	43.6927	8.30159	12.9464	42.3276
BST2	17.5645	72.2816	23.6227	28.4884	39.0712	21.2159	5.97282	17.2607	14.0269	21.7927	30.3435	15.6341	0	4.84418	25.1439	42.0432	11.8571	0	40.9388	37.0403	0	0	4.28245	2.34248	22.2542	23.2391	5.67358	0	0	0
BTAF1	75.2207	85.5696	84.133	63.7486	79.3201	76.793	81.981	87.0638	75.9129	75.7555	80.0793	61.3955	71.1174	85.5662	68.2847	80.9311	87.4785	70.4814	83.1708	69.2911	83.7868	68.8241	70.5633	83.108	75.7584	77.3615	57.9232	75.3282	80.5338	40.1397
BTBD1	88.2284	83.8183	94.2272	89.3602	90.5001	94.1625	93.6563	95.2471	87.8757	76.0476	94.5654	90.4785	95.5848	89.2085	71.9384	87.8547	96.0444	94.7782	92.4713	80.2159	94.3055	88.9013	87.5891	93.7418	87.6085	90.067	81.2106	93.4512	87.0262	56.686
BTBD10	84.0702	78.2129	92.8084	95.2561	82.828	61.7966	92.6731	94.4481	89.7984	92.8606	71.2158	74.6982	83.6099	84.5609	78.1094	85.8053	89.4146	82.9346	86.3505	96.0044	79.8672	84.9532	86.972	91.2572	80.5211	92.5336	74.5369	85.9601	69.5056	78.5438
BTBD11	19.8066	36.041	42.6532	0.139661	9.35497	32.2123	20.3591	0	0	61.6175	0.0985958	14.7201	0	0	28.2161	28.9049	50.607	17.8027	15.4084	10.0287	0	73.179	31.0793	9.5689	0	25.2363	33.8342	0	26.8697	6.45874
BTBD12	82.866	86.4104	88.9982	85.8925	89.0805	73.4884	83.4175	89.9138	62.2825	81.8041	71.7958	74.3202	88.4347	85.674	82.845	78.7881	85.6028	80.771	74.7726	90.3794	82.6158	89.5137	85.0127	87.5261	87.4694	82.458	87.1317	67.1589	88.242	91.3149
BTBD16	16.8963	16.9366	8.34398	11.9611	12.0752	47.476	41.124	12.333	5.58796	13.5795	0	0	34.7357	15.3076	34.503	20.3151	12.1819	29.0707	15.7147	39.1281	10.0838	17.5347	50.5271	20.5365	1.49404	19.4437	0	0	0	0
BTBD17	5.44718	0.499367	1.376	1.18567	2.35358	5.37313	2.46735	0	33.3155	1.95276	0.739067	0.83596	1.71067	63.3212	2.60161	2.03755	2.57408	3.06503	1.15178	8.76513	2.26682	0	0	1.71077	0.619163	0	0	0	17.2258	0.820206
BTBD18	30.6111	7.92517	38.1359	36.1449	35.6236	0	12.6945	38.3711	63.1323	16.0972	29.2765	32.1632	30.7913	79.8094	4.83748	27.7567	23.8264	51.9703	40.9676	12.8522	33.4175	27.4506	34.1871	31.1782	36.2258	33.2368	9.05922	31.9127	33.3047	35.373
BTBD19	14.0493	0	14.5757	0.376867	6.45229	5.52436	16.7883	15.2981	7.56574	4.23668	0	1.28974	62.1757	11.9688	0.808367	14.1585	0	58.8807	6.15505	3.92396	21.4629	0	10.9389	34.1594	66.2356	14.1365	0	14.5053	6.79039	9.02097
BTBD2	88.6772	91.3485	93.8591	88.1806	92.7738	83.0833	95.8459	85.4002	91.3312	91.2088	86.399	81.5676	90.8946	96.5152	91.3025	86.7164	92.1674	93.6697	89.178	95.0284	90.9194	96.6915	91.6183	91.455	85.2999	89.1392	37.2401	97.1687	92.6132	83.0234
BTBD3	68.2328	86.3855	71.8984	81.7004	59.0774	69.2051	63.073	50.1432	81.9844	70.0051	75.0877	36.4154	64.2697	86.604	67.1202	70.2366	81.9568	46.4042	84.234	83.1381	67.0493	61.58	67.2497	66.2889	74.3331	79.7511	55.6678	54.2683	64.9357	58.6869
BTBD6	82.4222	64.7544	90.6504	85.1376	92.4615	86.7167	86.8294	93.5183	77.1976	93.4695	77.2943	80.5845	84.7285	85.4112	69.1594	92.4579	92.1471	87.5951	77.3113	42.6562	81.3373	96.0568	85.6748	86.4986	83.3645	94.4042	42.4087	93.8462	88.5715	77.9993
BTBD7	81.5919	88.7428	92.2366	74.686	85.5644	67.2612	74.422	90.2233	75.6457	78.5941	83.6115	78.5268	84.4216	87.0716	76.6249	87.7172	88.7027	76.5092	73.6089	68.1789	93.4542	76.2193	77.1401	83.4493	83.0128	86.5962	85.535	81.0907	87.6624	79.6553
BTBD8	27.7299	24.3521	50.1253	26.9745	27.1809	10.2498	37.2131	28.9127	17.6323	16.6996	0	37.7424	20.2985	34.7886	1.52953	51.6128	46.9228	34.8595	53.9035	33.2505	21.4036	0	19.1498	45.9385	9.98175	50.8395	55.2718	31.1534	0	16.18
BTBD9	82.1027	77.3979	90.0327	91.5951	74.7576	82.9591	77.3898	67.0876	65.9829	72.0212	90.164	94.8576	90.3569	90.9764	86.6983	66.2156	37.358	81.8113	85.6683	82.1381	97.1687	96.0846	81.1838	84.8598	89.193	82.8519	76.5359	98.1639	84.7253	84.744
BTC	26.0904	0.464135	40.1204	33.9814	39.664	26.4425	67.3349	14.9626	0	9.20313	21.8175	50.4434	27.2891	5.59787	2.12906	44.1628	16.9572	26.4459	28.8653	61.9451	27.1014	27.4517	48.8108	11.684	2.60284	35.1479	4.39793	73.2767	0	8.3228
BTD	70.4715	58.2023	81.263	62.7519	74.5238	36.8918	72.2262	43.922	76.1174	67.4946	61.571	92.2154	79.0283	80.5143	57.2219	65.9453	42.9666	68.8371	80.1346	84.6819	78.3531	93.7821	74.4537	62.1068	85.3455	69.6256	60.7298	90.3071	57.1484	85.3125
BTF3	89.2539	94.53	90.3241	86.365	88.2279	82.2782	94.8837	89.0053	87.5323	88.7426	84.7977	76.9952	82.775	95.0744	91.0317	87.6036	90.5537	93.0831	88.0444	96.5842	78.6978	94.7146	95.6856	91.0234	91.8643	83.6196	88.4325	95.6667	88.3946	91.8329
BTF3L1	2.57351	1.92423	2.49274	3.676	3.15622	0.728282	5.55067	0.793728	0.717879	6.18996	0	1.49051	2.22249	2.97093	1.89709	4.60567	2.54428	2.03865	0.333617	1.58733	2.34638	3.49641	6.23771	4.85268	4.18492	1.27439	0.132405	3.17534	4.01141	0
BTF3L4	87.8736	92.6177	95.1775	92.5573	93.4472	78.5314	90.9833	75.487	86.9665	95.4601	74.3128	88.9776	89.5719	86.9839	82.8605	86.4142	84.4326	93.2564	93.1378	76.933	90.1277	97.2957	86.4641	91.5036	93.4323	85.1711	83.5704	97.4425	94.1108	71.1072
BTG1	64.119	91.4242	56.3824	57.2976	66.4891	77.3871	68.8293	60.8013	70.7363	69.5504	61.4385	51.6704	58.1703	70.2957	63.4484	58.7132	77.7932	41.7657	78.2393	60.1433	62.0353	74.4573	78.238	64.6555	69.4515	63.9936	14.009	56.1542	53.5623	82.3187
BTG2	36.2827	55.1058	46.0742	18.7233	57.1993	46.2811	70.2137	33.797	33.8923	47.8046	0	69.0657	34.7998	52.8994	26.9141	14.5119	46.1496	57.2925	54.1034	30.9805	18.4904	21.47	64.9073	30.8008	18.2745	35.4465	0	33.9349	6.77568	26.2907
BTG3	75.005	80.021	83.9033	49.0136	81.2038	69.8278	92.9703	70.5187	87.3044	81.5356	63.6185	71.9014	34.9854	68.2318	80.4197	80.6975	85.3007	74.8608	74.2108	74.182	78.5354	46.2453	86.2082	76.7886	80.8145	83.7113	82.4951	78.773	80.8177	76.0502
BTG4	3.38358	3.33361	2.56375	3.42983	5.93502	0.435153	0.890519	0.132155	0	14.9075	0.371971	0.797927	0.650108	0	1.29758	0.88383	24.8125	4.27754	6.04386	0.573194	1.45462	1.50092	0.291399	4.28458	6.95968	1.52999	7.73673	0.995155	0	2.03485
BTK	0.716336	0	0	3.51467	0	0	0	0	0	0	0	0	0	0	0	0	0	15.0736	0	0	0	0	0	0	0.798391	0	0	0	0	1.38711
BTLA	2.49605	0	0	0	0	-8.88178e-16	1.21755	0	0	0	22.6282	1.71311	6.3126	2.39002	0	0	0	0	38.1241	0	0	0	0	0	0	0	0	0	0	0
BTN1A1	3.67776	9.24428	3.17213	0.557885	0	2.05378	20.4439	1.38609	5.67713	0	0	4.92235	0	4.77185	0	1.20703	1.47891	0	0	8.53946	0	0	17.6835	11.5476	3.88188	5.02138	5.06592	0	0	0
BTN2A1	74.3779	78.0503	74.6811	75.0711	67.3676	74.0613	88.4755	64.3501	82.1035	70.6431	55.2699	47.5786	78.3672	79.4064	76.3737	80.9892	70.1782	75.0037	77.8091	81.2466	90.0521	56.3346	80.2525	79.9517	88.3744	81.5389	63.3929	69.1779	80.6621	70.195
BTN2A2	51.8205	82.2136	47.4623	58.4933	46.6535	62.6238	56.4745	37.6671	75.9938	42.272	32.931	36.4818	69.2235	20.2439	67.8012	44.4767	31.7397	58.0576	63.0769	29.4282	65.4761	39.262	45.5697	63.4192	70.2546	40.0705	28.2378	60.0887	79.7247	47.3765
BTN2A3	47.1998	83.2257	74.18	36.0706	48.2133	52.4053	69.7471	56.5772	58.8302	54.9258	14.1908	27.2126	71.3104	21.4868	39.3647	57.0571	56.1245	46.6087	57.1925	40.3346	26.1724	3.68969	50.7094	56.6553	83.2609	59.2136	31.2064	9.12383	68.1765	15.5283
BTN3A1	39.3545	71.8289	45.35	29.8741	27.2441	59.9035	48.8167	30.7718	72.5555	29.413	39.3784	16.6704	64.7878	42.8137	49.5973	32.3671	14.2314	45.3633	61.1585	39.783	56.3447	29.7211	40.2886	31.859	39.1036	33.2159	0	36.925	11.357	40.557
BTN3A2	38.0369	58.0497	44.2945	30.7339	36.5096	57.437	55.0259	46.5638	48.8393	35.9284	18.0943	14.1645	57.6179	21.8454	40.9351	22.5451	23.7832	43.0138	53.0216	43.0633	44.3933	18.4674	49.6714	29.0226	47.9739	47.3988	0	32.0814	31.5182	51.0766
BTN3A3	30.7911	64.4917	34.3615	18.1325	19.663	46.0301	32.4461	28.605	60.6531	30.1309	28.891	20.1888	59.8654	20.0665	20.1995	17.1256	5.16429	53.6974	58.3026	30.3895	41.112	29.5696	33.2508	25.5475	32.2134	25.1001	0	31.9463	0	25.7966
BTNL2	1.47736	1.8736	1.9759	0.979658	0.0617666	0.964614	0.962833	0	0	2.03204	0	3.94374	7.34072	2.35047	1.30108	0.0453234	3.35446	1.3902	0	1.20728	1.89713	0	0	3.31423	1.88778	0.31618	0	1.96567	3.67256	0.00620935
BTNL3	2.94673	5.46707	2.18607	0.477004	1.31071	0	16.3768	0.024256	0.870186	1.44489	0	1.84018	0.929617	0	3.622	0.941943	0.69914	5.16677	6.57451	9.94222	0.595104	0	10.0506	2.19344	1.76175	11.0294	0.998995	0	0	0.952507
BTNL8	3.78333	7.12622	3.97166	0	1.89789	0	9.50271	0	0	0	15.6095	5.60532	0	0	6.72716	0	0	4.62929	18.2325	19.3074	0	0	1.96025	2.73833	0	12.4083	0	0	0	0
BTNL9	15.4329	9.70905	8.71414	0	28.5761	3.97558	56.2669	6.75618	3.47025	0	50.5239	0	5.09205	31.5517	1.87813	0	0	17.1902	49.4236	35.9393	6.50664	6.70095	39.7496	0	2.96298	39.6499	21.4625	0	0	21.4538
BTRC	87.6729	93.8399	92.7857	79.9681	84.1024	82.4463	89.1793	92.923	82.4156	91.8033	64.0362	95.0002	94.0576	93.752	89.9624	94.9113	90.5999	91.7518	77.4689	82.5616	94.6871	95.5243	85.6917	73.8285	94.9494	86.8928	76.8363	84.75	91.5071	94.2811
BUB1	51.8957	48.8366	54.987	25.0403	87.3734	17.7065	80.8221	73.9005	69.1605	75.8141	14.2409	0.85766	19.0871	8.67391	39.2965	29.8448	66.5221	40.6848	80.4742	58.2569	54.141	28.1828	85.7413	64.0663	77.8665	51.6784	89.2258	16.1553	91.2838	55.0553
BUB1B	57.037	49.789	54.8757	35.7939	87.6078	25.1255	84.1824	77.7274	66.0749	73.1626	48.8851	20.2862	36.0226	7.71625	39.2607	24.2881	56.0999	41.4187	84.0102	72.1435	65.2617	47.0209	86.6197	65.9674	80.7192	58.3697	77.3166	43.0672	85.5972	59.6629
BUB3	88.388	85.6071	90.5345	89.1029	94.2432	91.0304	94.9859	90.2238	82.9687	90.867	50.5392	85.7554	88.9483	94.9706	92.8934	82.6869	86.6828	80.3898	90.3937	95.1	88.6624	95.3063	96.1479	90.9912	88.2711	88.3842	89.9369	93.2352	92.4751	81.9174
BUD13	90.4898	85.172	92.4776	89.9912	91.435	82.4028	95.5275	92.2513	96.5821	92.1495	80.2491	84.4716	86.2723	93.804	93.6176	94.0108	94.0054	94.4976	94.1892	95.0205	89.7098	89.0836	92.7344	95.0902	88.5697	91.3445	69.9527	97.4189	84.2129	97.9605
BUD31	85.8907	79.7186	86.6579	87.3212	85.5719	85.2065	94.2821	81.8975	78.8	85.4004	88.3701	77.1268	78.5269	87.5828	82.9217	82.117	88.8856	89.8905	92.1571	93.7715	84.4304	86.0942	89.1664	72.4887	91.5943	86.0702	86.5159	90.9677	85.0428	92.2527
BVES	16.4207	0	1.4972	12.792	18.1663	0	0	0	2.94616	3.91875	0	14.1739	0	25.2622	0	15.8615	25.2641	20.7783	12.6033	0	51.4304	24.4987	0	61.8906	37.9462	0	75.2637	0	25.153	46.7543
BYSL	84.3233	80.5031	86.9293	78.5237	88.5459	65.6298	91.602	86.4083	76.6474	92.4746	67.1204	72.0986	72.8329	86.5093	88.9503	83.4236	89.5955	86.8933	93.2918	93.8626	77.8275	94.6867	87.4742	72.484	90.0919	87.9661	79.7959	91.1585	92.0599	89.9873
BZRAP1	46.6012	51.4983	37.6399	58.7892	33.812	36.4732	39.3575	20.9885	50.0597	9.71279	20.8693	52.7388	51.7437	79.831	54.0452	37.6632	34.4959	71.747	78.2271	44.5577	83.1073	80.3582	26.8962	28.6783	7.92661	33.01	0	86.9304	51.2809	88.9976
BZW1	83.9089	87.7455	87.3577	91.8549	80.5606	71.8234	95.1769	94.1386	91.8513	89.2516	47.4711	88.6076	86.5541	87.0797	73.8385	76.5785	89.2084	88.0767	87.8933	83.1459	66.9038	92.6418	95.2571	61.9079	79.3001	92.6493	92.1986	87.8777	94.2891	72.1199
BZW2	82.3733	77.0938	91.6775	84.6672	88.8884	71.0064	92.2961	90.1614	75.7579	91.8361	69.1754	78.4559	87.6877	80.7414	83.224	84.6267	87.1713	59.8287	88.5112	92.9335	70.0703	92.1035	93.7995	64.5037	84.6789	89.1321	46.9253	95.3309	83.0541	93.486
C10orf10	16.3279	0	21.8751	0	31.6052	3.25543	15.3771	4.72739	28.5366	15.0854	32.7142	0	5.89816	4.50127	21.3593	7.7407	0	4.82698	19.8029	58.9238	0.186434	13.4783	17.5566	5.52805	15.8642	2.94859	36.2873	23.8439	0	81.5865
C10orf105	5.80283	0	26.391	0	18.3352	0	2.81578	5.30772	0	10.0382	0	0	0	2.15772	22.4669	0	4.50727	25.2718	21.0067	1.91538	0	0	0	20.3391	0	0	0.270575	7.45856	0	0
C10orf107	10.8168	28.6205	0	8.39305	0	0	3.16986	3.89822	28.8983	0	0	26.0383	10.7547	16.1522	0	0	0	20.2837	21.4065	18.2445	33.0801	58.7275	6.51038	25.6082	2.7053	1.19664	0	0	0	0
C10orf108	20.3219	0	0	0	3.07529	59.3881	75.1998	0	4.70254	0	0	18.5529	71.6491	18.6004	20.2927	15.7424	0	0	13.5602	74.3413	0	0	77.1867	6.46931	34.5985	54.6704	0	-3.55271e-15	0	41.306
C10orf11	43.0922	71.0519	50.2969	24.1705	43.9104	80.6042	26.4613	6.83411	0.504688	23.2384	71.3955	67.2139	64.1374	0	76.505	50.7055	14.9623	57.1641	48.4018	42.6068	0	64.7231	51.5484	29.481	67.7647	7.61454	0	88.9388	24.1102	95.3286
C10orf110	58.596	50.9569	64.0097	53.7654	82.7834	45.5874	84.0435	77.5207	2.80181	56.7859	81.1444	44.8779	35.9649	72.3907	52.2226	60.5764	69.6267	33.6648	55.4083	63.951	45.4684	64.424	73.0246	61.1274	62.8077	73.5095	68.1218	22.0747	52.4663	88.1763
C10orf111	68.3856	69.666	79.4683	67.5771	69.0781	44.1107	84.5251	82.7062	73.6503	62.5059	22.0376	66.1662	60.1451	82.3607	59.6915	63.2901	56.6587	79.1576	80.7596	80.3019	83.1989	78.1747	81.4954	57.8082	66.0397	77.9439	82.5365	52.0328	67.0006	53.0943
C10orf114	30.1298	59.5795	30.7	35.6241	16.0881	16.5712	5.83243	27.1715	59.102	46.9655	0	31.1072	54.7043	19.4547	62.6871	19.0528	47.8949	28.9924	30.8261	31.5524	84.4212	0.915934	6.42178	18.8776	44.6919	10.2019	0	66.7466	17.5812	0
C10orf116	21.1867	0	34.9695	9.73874	28.2613	0.68114	48.8257	50.6823	0	55.7696	0	0	37.1201	36.3358	2.62448	0	19.6687	33.4887	21.1947	47.4931	0	16.951	62.0328	11.3412	2.63973	19.629	0	58.2101	9.00026	7.75755
C10orf118	62.5114	80.8996	79.0093	63.8486	68.6106	25.554	77.2978	67.3643	49.4483	56.8627	41.8812	82.0646	46.2491	58.3998	25.8318	80.7591	66.0325	69.1963	87.5299	75.7483	73.9923	58.9906	74.2391	52.5558	49.9123	85.4991	66.0622	61.4423	54.8158	32.7322
C10orf119	85.9775	84.0967	90.5358	89.8919	94.6632	83.1314	94.5779	97.1946	81.0775	91.6146	46.6465	72.3413	81.8748	89.9477	83.0455	84.3264	90.5935	82.8959	93.2239	85.8206	85.5211	85.0105	92.0702	93.4704	86.0277	90.617	93.6025	92.1995	93.9902	63.3385
C10orf12	70.2056	72.276	85.0335	76.6135	73.9778	69.2697	73.28	89.9185	59.0749	64.3769	56.5181	76.3687	54.7169	69.8179	57.9337	77.2319	81.2149	47.8593	65.2656	71.702	76.326	56.0839	64.3912	71.4431	66.3681	77.9776	86.7098	76.032	82.8601	55.3198
C10orf125	37.7746	9.4758	37.1496	20.554	45.0924	0	56.8155	60.7278	12.7102	66.9272	0	41.5837	43.7837	6.37559	49.6758	21.0925	43.6622	32.18	58.8282	43.7566	26.0786	46.7804	48.4956	11.0513	53.7684	60.5843	31.867	43.8597	48.6608	73.927
C10orf128	0.211925	0	0	0	0	0	0	0	0	0	0	0	0	4.27612	0	0	0	0	0	0	0	0	0	0	0	0	1.8697	0	0	0
C10orf129	2.09391	1.64569	7.22876	0	1.77409	0	0.428909	0.890201	0.176865	1.09552	0	3.51564	0.753317	1.33877	5.57733	2.12957	1.76521	2.45919	2.89644	0	1.17162	0.633993	0.205251	0.66583	1.35455	1.16749	5.06176	13.7297	2.55565	0.50217
C10orf131	11.5765	40.5432	3.46362	21.7851	0.537579	0.547645	12.4883	0	13.6313	5.48636	0.404097	29.8328	14.539	64.6396	6.28871	13.3349	0.672233	0	7.76397	0	17.1034	2.57397	0	32.0656	13.3851	0	34.5189	0	0.112283	0
C10orf137	86.2118	90.1624	91.2053	91.3541	94.2156	83.0693	89.5978	85.1348	84.192	88.8109	73.0771	74.998	88.1669	91.4241	84.7876	87.1588	84.6268	91.0321	92.184	80.7876	93.3901	81.7026	84.5539	91.9278	84.1923	86.21	94.7992	90.4692	95.3058	51.6059
C10orf140	32.9839	45.1104	45.4435	36.4228	24.2205	13.1317	0	16.4522	77.0617	55.8354	0	39.6882	44.7452	26.32	63.7511	31.2112	61.236	21.2057	19.349	14.2603	83.2971	28.3906	3.62519	56.1819	49.7587	6.53353	32.9019	45.1805	15.2176	0
C10orf18	82.6026	91.4061	89.7333	79.1805	84.8013	71.7505	90.4745	93.4934	81.5183	68.0993	81.276	79.6958	85.2213	90.9837	73.8896	89.3417	89.8391	76.0572	87.857	74.5409	87.7114	76.0217	81.5883	86.5744	83.5946	86.5385	88.3019	77.4348	72.1525	76.3968
C10orf2	86.8028	90.6017	90.732	87.5372	86.2373	72.5213	84.6086	89.4319	88.3386	92.276	77.9448	91.4873	84.8641	90.1059	85.4392	83.9619	88.3747	88.927	90.0085	84.1559	84.6116	92.6926	83.7047	86.7931	88.1807	84.6795	83.1119	96.2276	90.0506	79.6755
C10orf25	56.3606	0	61.0721	47.3213	61.1186	34.6894	57.5872	35.7959	80.6721	34.987	49.6693	46.6866	72.3323	82.1574	72.257	43.6043	23.1208	61.9653	72.0348	77.7845	77.2438	74.5161	29.3859	60.4408	43.4721	59.6787	62.2802	83.2029	52.2853	77.0948
C10orf26	69.8501	87.7485	75.1288	62.2635	76.0897	74.0707	53.4134	71.4359	68.1709	70.4402	79.3812	80.0274	83.4554	86.4459	77.9995	63.1439	44.141	88.5729	73.2559	50.2453	63.8374	81.9847	57.9113	57.1592	73.1151	50.4093	63.7467	75.1727	69.7309	67.1564
C10orf27	1.58963	0.932	1.93937	2.62009	1.80747	1.56615	1.10403	4.35006	0	1.75919	0.512019	3.72924	0	0	1.26195	0.24746	1.17809	0.0721581	8.61439	1.81656	1.04546	3.96766	0.819906	0.220703	1.69357	4.84179	0	0	0	0
C10orf28	85.8743	90.8474	93.3178	87.9566	88.0952	79.1082	85.3641	94.2878	75.6336	93.4332	84.5439	86.2774	88.3398	88.9549	84.8524	87.9039	89.8085	87.6774	84.3736	93.0588	88.4723	81.3926	80.5043	77.1101	82.3064	87.1157	76.1926	93.0144	93.012	67.3992
C10orf32	76.3094	88.1135	71.8902	64.6888	66.1422	61.3536	84.0468	72.2976	64.5566	79.5622	68.9694	92.814	83.6532	92.6592	84.5368	60.8961	48.5127	89.0549	85.5278	62.6927	93.0139	94.9579	79.9269	57.0345	84.1627	82.5754	68.4442	77.0824	85.8549	67.9505
C10orf35	73.7248	72.1854	75.0555	79.9354	86.1917	67.45	83.5529	63.6867	52.2153	60.9782	71.0153	86.3196	92.5753	25.0951	48.024	85.1363	84.8692	80.7888	83.6792	86.9082	73.1665	95.1408	85.0529	36.822	48.3018	72.8973	83.8533	95.2919	75.2967	86.5334
C10orf4	86.4179	87.9572	88.7431	83.2831	86.5788	89.3795	90.5551	83.9054	78.5504	90.2288	56.8048	68.5138	91.3353	92.8968	91.5034	91.0686	91.6453	94.9293	90.1798	90.727	88.8179	86.1606	88.4561	90.6588	84.006	81.6786	83.9844	96.5523	87.1756	79.8436
C10orf41	65.5685	76.6682	77.9195	25.1885	77.8	80.1481	71.9237	50.5043	44.4221	76.9793	86.0909	71.4818	73.4509	61.5018	80.9033	78.6236	80.7321	80.693	84.6623	47.1982	37.1732	86.3639	80.7192	64.0885	80.2797	39.6767	0	79.2266	27.4995	79.568
C10orf46	87.9023	90.5621	94.7463	92.4745	88.7909	91.5669	95.1241	95.2768	74.1989	90.1994	86.3659	83.1496	86.7355	91.1918	86.5329	88.2891	86.1597	83.8765	93.3746	94.5129	93.4443	94.0454	91.327	79.6768	84.1489	93.938	77.2171	91.6012	89.7029	60.9372
C10orf47	52.1393	30.8234	51.1706	79.1069	50.6202	54.1341	77.8449	72.8322	0	70.3249	0	68.4566	34.7383	0	84.4596	84.442	78.8516	47.4215	55.6933	73.7824	0	78.0851	85.6546	2.08641	44.3099	63.0028	57.3072	67.0638	33.414	66.4144
C10orf50	0.54877	0.616656	0.957112	0	0	0	0.180603	0	0	1.51209	0	0	3.56293	0.863373	0.843539	0.777858	0	0	0	1.37732	4.90818	0	0.31467	0	0	0	0	0	0	0
C10orf54	20.0877	0	35.5466	0	32.7543	22.4408	23.9433	46.0368	1.65178	64.6068	0	7.70561	36.0903	33.3537	24.0573	5.61261	12.0962	41.3079	18.8943	61.0482	0	0	27.1903	0	0	37.0053	0	51.2003	0	0
C10orf55	13.0388	0	23.8544	2.3842	27.8264	0	28.5854	13.1072	7.86423	57.2334	0	30.5762	4.74723	0	5.83502	1.31129	32.609	14.9476	0	0.594539	0	0	23.7026	0	0	37.1124	27.8081	2.7122	35.3144	0
C10orf57	87.268	94.5665	82.0584	87.5852	85.2886	84.6316	84.008	84.4741	82.4877	89.0617	79.2311	96.0264	93.93	92.3805	71.2253	90.9085	91.463	92.5148	89.9555	94.8866	82.4878	94.6426	83.94	90.8235	88.1333	89.1075	82.4264	89.9181	66.8774	95.731
C10orf58	74.4747	42.1298	73.5846	69.1645	82.37	61.9694	88.9556	76.2545	70.9299	85.8002	22.0151	67.6836	67.4358	71.2527	78.1426	92.7192	85.9593	70.7746	89.5528	92.8909	73.226	91.6079	89.9929	33.2189	71.0148	67.4666	77.6442	87.2333	82.9337	95.8439
C10orf62	15.7574	29.9727	8.86686	4.66047	6.81136	65.692	5.17273	8.65545	15.7772	6.68062	0	36.2951	60.1273	21.4057	32.1875	3.54924	16.3173	13.1918	24.7484	13.106	38.1142	1.4986	5.42156	9.04646	18.5728	9.7485	0.108392	0	0	1.2353
C10orf67	17.9021	11.1425	6.40963	6.6872	12.8276	0	21.9455	22.7851	0	43.4257	0	66.6142	74.8842	0	2.89841	0	0	12.1605	42.396	16.611	0	0	23.8352	1.90489	41.2512	6.49092	15.4566	72.631	6.66556	10.1377
C10orf68	38.3595	66.3764	38.0448	62.2171	28.5382	59.2902	31.8444	7.98935	21.2398	16.1199	2.27767	17.2991	54.9446	71.861	35.5482	58.934	10.5533	58.7638	19.0569	68.385	63.7613	69.291	27.6394	67.9717	25.3651	30.1314	0	52.2345	44.7177	2.02978
C10orf71	1.68624	0.805437	0.871003	1.02066	0.843396	1.20554	1.30525	0.683152	0.232193	0	6.5128	2.91459	0	1.31366	0.656577	4.96311	0.344106	1.26057	0.677134	1.83339	11.5163	0.0104233	1.24216	3.84061	1.06738	0	0	1.05656	2.1541	0.570939
C10orf72	16.1415	55.5656	0	0	0	7.91591	0	0	28.2921	0	53.4196	27.0582	25.8346	70.73	14.3506	0.278114	0	42.2223	0	0	40.611	0	0	39.1782	0	0	0	62.6473	0	0
C10orf75	72.7049	44.4591	72.7408	74.2264	79.0107	40.6875	85.117	68.9996	87.5405	68.3384	62.2357	75.7121	79.8119	81.5408	66.781	79.202	73.2747	71.4851	79.7635	85.6834	60.0521	80.8112	83.8653	79.0237	76.7807	78.6717	72.996	90.4589	37.9172	71.256
C10orf76	88.1863	95.3355	91.516	93.0186	84.8728	93.1528	84.1489	94.3646	80.4794	93.6537	87.5376	93.4193	89.4219	92.339	95.205	83.1244	76.8519	88.8916	84.6873	90.5758	96.243	94.1008	87.8442	88.3589	85.2792	88.5018	83.2658	88.014	90.6729	62.5261
C10orf78	77.9458	83.6459	87.9394	89.5978	90.2629	62.1004	86.8189	78.0222	57.3981	85.5076	28.617	63.767	84.4219	81.716	83.2591	78.5782	79.9165	82.5728	81.9178	87.9244	72.2107	89.2618	87.3441	86.2995	78.5387	85.8626	54.4811	93.5228	68.8143	70.1075
C10orf79	38.3506	56.1647	54.7262	37.4018	15.6669	44.5793	55.0309	43.1085	29.5377	21.1468	0	68.3786	48.4674	12.385	53.063	3.63526	0	51.8779	57.2413	60.4442	48.219	74.4372	44.4061	23.3108	47.1174	52.1187	47.9855	17.0841	0	44.633
C10orf81	8.65808	2.41322	12.9122	10.7712	2.80862	0	50.3959	0.891744	0	0.366648	0	2.66878	0	0	2.66401	15.732	4.39602	0	0	34.2433	0	48.3116	53.1511	0.787251	0.459394	8.11158	0	0	0	0
C10orf82	12.2681	23.411	8.85574	4.3643	0.416836	1.24897	22.7275	0	13.9633	1.29514	0	17.3246	3.60491	0	1.2804	3.525	12.4329	26.9205	14.8977	0	6.21283	0	33.8778	5.19218	8.76712	2.57978	47.4774	17.3824	41.1148	36.9031
C10orf84	87.0533	94.1806	90.0789	88.8524	86.5154	94.6565	95.8626	94.4361	65.6383	96.0358	56.0773	95.1498	86.795	97.3629	92.944	78.9198	71.3587	94.9183	90.136	94.0661	91.8333	93.4202	88.7063	92.4279	86.7403	89.9456	77.8217	89.7188	91.3529	58.5941
C10orf88	89.7736	93.5476	91.6721	95.0639	94.4818	87.9571	95.0405	92.3235	79.553	95.3628	70.9428	85.6685	90.9622	96.3906	91.302	91.4991	90.2503	84.5837	93.2273	89.1885	91.3962	97.3956	88.5943	90.1079	91.7148	91.7023	85.3282	90.5168	94.9917	72.6702
C10orf90	10.5098	0	3.42633	0	2.62968	13.4386	0	0.426343	56.2276	0	0	0	0.295822	50.545	0.0959959	3.24386	12.5833	0	6.66044	0	4.86464	0.347674	0	12.3855	55.5783	2.61841	3.58922	0	0	75.8271
C10orf91	20.7448	0.794696	43.2136	11.0997	34.9084	4.07676	59.096	31.5109	0	48.9715	0	0.894321	0	0	2.24344	36.6132	45.5026	0	37.5049	37.5639	2.74173	9.85728	56.055	3.54745	11.8178	37.8791	0	31.5748	35.5574	18.5744
C10orf93	23.3003	22.2748	3.63625	12.966	1.74949	27.4162	0	7.31462	68.6059	0	0	46.8903	66.8071	55.7558	0.649049	8.35085	0	54.5207	49.9747	3.53079	54.6479	0	0	6.79648	6.9356	3.73338	51.3331	65.8109	9.74166	46.2672
C10orf95	56.8958	63.875	65.659	61.6934	72.1594	47.7144	81.0219	72.3933	53.2733	67.5583	7.02531	64.0205	62.1425	66.5444	55.4919	45.9308	26.4862	54.3431	74.6758	76.5365	66.0299	76.7293	82.0147	32.2865	49.5129	74.9554	29.379	62.8423	15.4901	42.193
C10orf99	4.68248	1.41688	13.1863	1.2454	0	0.68786	20.9018	2.39811	0.961009	15.1393	0	0	0.655775	2.6215	1.93707	2.48293	13.0047	0.655934	4.26596	4.35364	1.10929	0	40.258	2.26386	0.84336	2.69733	0.582604	1.39183	0	0.731428
C11orf1	83.5253	79.2973	84.2386	83.9087	79.3692	83.9324	90.4067	81.8673	67.9673	85.4368	83.26	90.357	90.2485	89.6864	69.6385	85.5515	83.7481	86.5012	82.9998	91.3549	67.3021	93.1411	85.8709	78.5422	86.0695	82.23	73.0574	92.7941	78.982	94.4735
C11orf10	84.968	76.097	90.8485	84.0013	88.2007	84.7697	95.4522	87.2185	74.8985	90.2302	86.0027	75.7424	79.1781	88.519	84.2927	86.859	85.8011	92.3128	84.3627	94.9485	82.2608	93.4271	90.2766	71.7549	88.6873	82.1969	77.2639	89.3753	82.18	76.9134
C11orf16	8.0279	4.21653	3.26266	7.05604	8.13786	0	10.1784	17.7301	10.5175	6.03025	0	13.9796	0	1.0389	5.39525	3.56751	1.75938	18.0469	14.3436	11.4318	1.42453	4.68123	0	6.95521	8.76459	14.4324	36.1684	10.2081	6.1696	7.31258
C11orf17	82.9325	80.7569	70.5827	88.8118	71.7667	82.8337	95.0259	90.3065	75.5197	80.5107	70.8761	84.442	79.1508	90.0594	90.9717	89.395	89.7329	71.8712	76.1434	89.2594	74.1926	76.1584	95.9847	90.4658	90.3698	87.0125	66.4017	97.9662	68.9032	89.5724
C11orf2	86.0524	65.1008	88.8001	71.8068	86.3157	76.2492	92.5574	87.6881	94.4924	91.577	76.9846	81.9209	78.1218	92.3794	92.2298	87.7309	87.8738	90.87	91.7363	90.5839	85.9147	94.1943	93.6646	88.9575	78.4323	87.6364	80.6296	95.6258	86.1062	79.3399
C11orf20	23.5138	6.95584	26.047	11.4695	28.2357	8.05126	25.2975	36.5995	49.5297	38.0356	30.1982	7.13047	31.4363	63.0094	9.08069	23.767	29.197	19.7404	38.603	39.952	0	43.3971	29.1337	15.6453	12.3486	26.7031	10.7132	0	11.5405	10.0835
C11orf21	0.956448	0	0.139961	0	0	1.79478	2.02804	0	0	0	0	0	0.758605	0	0	0	0	14.0096	8.23601	0	0	0	0	0	0.770021	0	0	0	0	0
C11orf24	72.3766	71.907	70.6896	69.7052	71.9557	68.3984	83.4349	82.7842	80.0654	73.2595	51.7505	61.3204	80.9911	73.6702	72.6678	69.4752	77.6781	67.2604	78.2388	70.2252	66.8393	91.0103	85.4184	54.9442	85.0373	76.8788	50.3435	74.0138	60.5537	78.4035
C11orf30	74.0047	86.3505	89.7532	80.2894	81.3736	49.2612	69.8431	82.0259	86.0686	60.429	89.4169	72.6872	67.7719	82.1366	56.1226	86.6031	86.2765	67.3022	81.011	62.4228	78.2639	69.0017	65.2923	79.4976	76.1988	81.2038	58.9634	60.3761	51.6417	88.5507
C11orf31	83.8155	71.6105	87.2478	83.6663	86.9749	76.7709	93.5762	86.1986	62.8519	84.4223	74.903	76.8166	81.5013	85.6624	86.0495	83.2044	85.2617	87.7503	84.8739	92.7639	81.1767	89.8381	88.6091	76.0079	91.7209	83.5967	84.8724	91.5458	77.3554	93.82
C11orf34	3.57839	9.29939	4.5581	2.47365	3.0357	2.37133	2.92326	5.05894	5.015	3.1121	0	4.52039	2.44999	0.171537	2.1315	9.39347	6.23313	3.28832	9.11839	1.00715	13.1541	2.11911	0.931968	2.96789	4.60676	2.09684	0	0	0.233474	1.50198
C11orf35	60.0292	44.227	65.9039	52.5841	79.4133	79.2451	80.6803	79.1279	1.81011	68.7114	67.7883	46.8535	68.5233	0	79.228	68.2744	72.6949	68.5236	76.256	73.7549	47.8034	77.3597	72.9694	43.4823	63.4152	61.8658	44.1812	40.335	30.3892	85.4445
C11orf36	1.72048	0.702325	1.90758	1.50092	2.25445	1.39975	1.30829	1.7898	0.856746	1.80968	0.912969	1.81412	1.79339	1.12567	1.04176	2.04121	2.81766	1.5259	6.30832	1.61584	1.07691	1.11007	0.865416	2.07779	1.64867	2.53513	4.55464	1.17984	0	0.319015
C11orf41	20.4091	32.2181	34.1609	5.5599	18.9642	0	0.59783	15.519	53.9644	19.0458	19.8557	21.483	43.5569	74.0586	0.786442	7.7749	12.5202	6.74303	0	26.3394	0.588828	0	0	6.96436	56.2485	17.7204	39.0665	5.27612	18.5591	54.2911
C11orf42	17.5887	0.618114	10.9288	27.9118	5.64957	29.4202	22.419	41.0661	0	1.90035	3.42542	27.7028	22.2222	48.996	1.06433	16.3167	12.9037	25.1264	37.8642	40.2969	15.1733	7.4636	8.2655	12.9195	16.5486	37.0157	8.36037	16.1427	0	12.3517
C11orf45	36.7472	5.66199	59.9734	58.8329	57.8435	32.7675	37.2537	47.7431	0	64.5932	0	38.8404	48.0757	5.99287	15.6112	29.8059	60.7769	76.2197	70.0452	54.7453	0	0	36.8287	32.3916	29.4079	48.35	49.4657	73.4262	0	31.0151
C11orf46	86.2261	94.1109	83.3177	90.6786	81.8313	70.3027	95.4143	81.1788	82.9465	80.1331	91.0886	96.9388	85.5104	96.1949	89.6795	80.1125	75.9592	94.0364	87.8148	78.5207	78.6634	96.4916	90.8178	91.6338	87.0657	74.2757	71.6314	94.842	89.7234	89.642
C11orf48	81.3692	59.8658	84.5882	79.9232	82.4234	81.0128	93.0063	84.5943	77.3733	81.5227	70.7682	70.4789	76.7562	91.1342	77.4387	86.1251	87.5211	89.652	84.5599	92.2464	74.0899	85.8454	90.6033	67.8325	87.9642	80.7019	73.6426	85.7379	78.5482	83.7499
C11orf49	85.064	82.5887	89.9946	90.3734	76.9241	67.4589	93.6121	90.8166	95.2403	84.0637	82.4599	86.5777	91.7143	95.0856	58.9352	90.8971	86.4447	91.8244	94.1504	94.3954	82.982	93.2346	94.0816	88.1833	86.3708	92.7651	31.8588	91.6279	72.9135	89.2811
C11orf51	83.6254	69.6849	87.6449	84.9008	85.8372	86.7339	94.9342	74.4969	79.4359	82.568	78.071	87.068	87.1648	87.8467	82.1909	89.5046	86.2737	88.1906	85.0048	93.5371	76.9357	89.2197	89.046	73.8436	81.6151	85.3288	84.3592	73.4584	69.7516	90.4898
C11orf52	53.083	0	64.1977	74.2238	63.87	77.9617	85.3734	54.9328	21.4487	64.0448	19.2506	78.9179	83.1616	43.2715	78.2574	72.8146	55.9149	40.2303	70.4887	83.2303	2.70808	91.791	72.5482	24.454	19.4103	70.5588	0	83.6045	0	42.7415
C11orf53	8.52007	0.805352	20.097	0	13.868	0	37.9973	3.48791	1.60261	5.05771	5.92902	2.76418	0	3.91843	1.78485	4.59448	3.5057	14.2295	12.1085	46.6811	0.614878	17.2942	29.3713	3.83245	1.04965	14.1857	0	0.660444	0	1.64162
C11orf54	73.8741	73.2633	82.8818	80.9951	78.7851	65.9974	80.7954	59.6965	89.9492	73.4376	7.90838	77.5725	65.7813	93.85	48.0799	79.7006	60.2349	84.9869	90.1191	80.6981	84.8216	94.6433	74.3836	77.6433	76.0081	85.3899	54.7143	96.3362	51.4118	72.2652
C11orf57	91.4939	91.9504	95.8426	92.8841	88.8097	90.7688	96.9732	92.7732	95.3988	87.5941	88.2021	88.1159	94.0604	97.8456	91.8643	93.7558	89.6129	95.535	93.3536	92.5634	89.2956	95.1738	91.2462	91.6889	88.2404	93.6467	76.3822	94.3502	89.5748	85.8209
C11orf58	90.0098	91.8649	83.5978	95.3795	86.67	86.3799	95.7933	89.6477	85.3238	94.0211	74.778	90.983	84.8146	96.016	89.3461	87.2831	83.7979	95.3301	93.329	86.2684	84.3001	98.1712	94.1354	96.5378	90.7991	88.2577	89.5498	98.7779	89.2769	89.8529
C11orf59	85.655	84.0024	89.9634	85.7732	86.7442	90.9563	90.8425	80.2945	70.3731	86.4234	75.1283	90.4845	82.0627	90.7211	90.5243	86.0688	83.7377	92.6863	85.3812	96.4225	85.8285	96.1903	85.0638	70.2082	87.2828	85.6851	66.6493	90.1931	83.6334	94.6707
C11orf61	74.8119	76.8869	83.4054	62.428	76.6987	62.9874	92.2005	71.0539	87.9802	82.0212	63.8048	63.3028	61.2556	90.5967	73.972	73.8304	79.5428	66.2525	74.5702	87.0846	78.6455	80.6502	80.8133	76.0935	68.7585	85.6982	57.1391	72.4228	78.2095	61.2388
C11orf63	30.4318	0	66.8535	28.9671	7.90905	1.3184	6.47379	31.2341	25.2896	40.2914	21.5493	62.4639	67.843	0	0	19.3069	23.2489	21.2599	60.6033	36.7206	76.9646	35.0192	19.7129	13.3203	47.7928	0	0	72.9469	47.5615	47.8715
C11orf65	61.4626	27.0728	68.9232	76.8552	72.271	47.858	66.0105	58.1765	47.8064	77.6076	82.1666	82.8071	80.2197	67.2287	37.447	68.1659	76.0146	67.8001	76.5762	69.7772	42.9682	59.1579	53.3952	62.5758	55.2261	64.7003	39.5978	61.2296	39.0029	53.7781
C11orf66	48.0912	48.0706	48.1013	47.1271	41.7403	51.8664	70.5251	29.0121	67.167	44.5644	76.2328	49.1039	54.1784	81.4412	25.2296	5.52597	0.0454572	80.6186	45.8891	75.8548	41.0841	64.9496	52.2774	63.7834	33.7417	26.2599	0	85.6148	25.8679	58.7725
C11orf67	73.7971	64.82	67.9582	66.2483	73.4251	78.5349	89.4314	63.757	87.3996	69.5447	76.0945	81.0341	75.3257	85.3396	78.3199	71.003	70.6508	76.0045	67.9209	91.4376	64.7843	81.0542	86.8152	74.3659	62.3368	60.9623	38.5866	74.8327	79.237	82.89
C11orf68	84.4813	88.3072	81.1139	81.5032	82.1781	85.4462	84.4384	73.2032	97.4233	81.6507	82.0641	88.3611	90.6494	96.3457	91.3994	80.6863	87.5539	91.3367	89.6041	81.1988	85.2465	93.8704	80.734	85.2286	85.135	65.38	62.7099	95.5652	79.8533	81.7703
C11orf70	24.4979	1.52039	49.4407	30.6101	26.5546	4.03165	33.1927	16.6205	0	18.4018	0	11.6963	8.47562	13.5183	0	41.4701	10.8027	30.7509	61.7257	68.6001	56.5185	0	22.0487	46.3786	0	17.1137	21.5936	69.3333	50.0404	0
C11orf71	80.2369	77.7809	84.4426	86.9652	74.6115	51.3815	82.3292	80.1506	79.5453	71.8386	79.4502	91.7995	92.2827	88.1944	66.9289	82.7427	85.0711	84.3654	84.2386	89.6816	78.4596	91.1326	74.5582	79.6646	81.9838	82.2926	64.079	80.9846	70.8053	89.109
C11orf73	85.8701	79.2733	88.0771	82.7407	84.8101	80.2236	93.6734	81.075	86.3456	91.198	76.5187	70.5963	78.2921	96.3536	88.8048	82.4023	89.8097	95.1923	88.0374	90.1045	88.0418	83.1464	93.6909	89.8992	91.3785	81.6669	72.4437	87.3884	87.7607	91.2863
C11orf74	79.3765	73.3009	67.6769	80.7131	76.9486	88.6493	81.4336	77.5196	73.1072	81.59	75.5117	95.1914	91.4693	96.2264	84.9743	78.4209	77.6732	93.1662	89.2916	75.8345	75.8653	87.6488	67.06	88.55	89.5331	66.332	83.0698	28.285	67.6587	89.2161
C11orf75	53.0665	0	50.1828	30.7543	71.5761	63.5806	72.5616	54.2835	3.46174	47.4873	34.3752	57.7633	38.958	48.272	86.4447	80.9045	71.6195	34.4907	44.6081	90.3343	31.4937	91.8184	70.8699	33.2864	19.7951	73.8105	44.4587	79.8236	36.4679	75.4456
C11orf80	74.964	76.9092	80.6659	71.8705	85.471	42.5361	91.4909	63.8335	88.7682	87.0921	53.1045	84.6932	75.9024	84.0451	54.6338	74.3784	86.9851	80.9638	66.9894	88.0226	67.477	90.2268	87.0181	77.741	73.0738	79.9042	78.4141	49.3404	74.3102	58.0951
C11orf82	62.0274	57.8135	62.9424	53.7826	79.9968	45.071	71.2968	75.6588	75.5259	79.764	51.5674	33.5012	49.9818	37.9323	62.97	39.2454	78.0468	53.2235	77.2647	52.3497	67.7683	55.1822	74.654	69.5076	68.5426	64.3632	74.4887	38.6563	76.7348	70.9633
C11orf83	79.6052	77.037	77.9633	69.2838	77.3364	87.1011	91.8374	88.5657	84.2283	76.7205	75.882	71.3936	78.0257	84.818	78.0437	78.582	84.6554	79.4003	83.6599	85.9014	70.8164	81.922	71.8525	71.8414	83.8939	82.998	81.4909	81.3296	74.781	77.1888
C11orf84	80.7827	69.3041	88.0452	76.3704	91.1473	63.6408	81.9539	74.7995	89.1352	77.0753	47.4396	59.4771	71.6014	90.4542	61.661	78.7859	89.3465	86.364	89.8948	91.1591	80.9731	85.803	87.0474	92.5074	90.9228	84.3285	88.6249	80.5322	86.5749	87.729
C11orf85	6.34072	1.37547	2.85597	4.71936	24.9471	0	1.57599	1.52071	2.05932	1.09503	0	18.7353	18.0226	0	1.76648	3.39862	1.16608	3.80439	10.1903	3.41917	1.50505	26.2189	2.86936	3.28459	4.64643	2.19776	0	1.76574	9.30601	31.4351
C11orf86	3.47594	16.3199	6.43877	0.780763	2.10197	0	2.06719	4.36711	0	5.23595	0	1.20652	6.45362	0	5.08267	3.48031	2.24785	1.60692	0	25.0299	1.72694	1.18948	3.64134	3.64362	2.09295	4.61143	1.47717	0	0	0
C11orf87	2.58627	1.65374	1.32165	0	0.233128	0.77594	0	1.74077	0	2.28023	19.732	5.42041	0	0	0	0	9.22111	20.7525	0	4.75094	0	0	0	0	3.5238	0	0	0.685269	2.91015	0
C11orf88	2.18864	0	0.158115	5.38305	2.85336	0	-3.55271e-15	2.46474	0	9.78036	0	0	1.5792	0	0	0	3.80078	5.823	12.9647	5.34305	0	0	0	5.08872	0.337628	0	0	0	7.89399	0
C11orf9	36.1838	40.3576	36.2237	48.9756	23.4776	60.2396	35.6674	0	8.72076	40.4598	2.93749	47.2803	66.0857	36.6529	66.182	4.94999	5.21904	65.0257	50.301	78.9488	13.3064	39.7041	35.7589	25.5273	30.6681	64.6293	22.9104	17.0696	6.60306	75.4477
C11orf90	9.62932	4.77625	9.25596	7.16437	16.3367	0.885503	11.6399	34.1153	0	8.53946	0	21.1078	9.49842	0	0.940202	6.36501	34.7091	14.987	19.4018	36.8022	0	0	0	12.4058	1.06242	29.2571	0	0	0	0
C11orf92	28.7049	9.48427	18.0649	0	19.0444	48.9666	22.5276	0.903191	36.013	1.56754	68.5582	53.7215	58.2618	31.5877	42.9579	9.51335	22.0312	35.6625	48.4984	56.8347	0.270317	64.9728	14.2618	14.2738	4.24888	20.8472	0	62.3291	11.0329	56.0055
C11orf93	35.0976	16.8941	35.14	1.76421	36.2231	30.5484	44.0807	15.0787	51.2024	15.7116	49.7168	67.6678	64.438	20.3723	37.7282	42.9586	43.7765	59.9703	60.7637	77.5526	0	33.6664	30.8443	25.9798	7.27837	47.7036	0	59.4791	4.33009	36.9614
C11orf94	1.7074	1.06694	2.01812	2.00822	2.46613	0.261468	1.76241	0.0321268	0.931801	1.8732	0	1.97546	2.45601	2.67309	1.16603	2.19167	1.85596	1.99395	4.48101	0.720409	2.05095	3.49414	1.41768	2.84735	1.51006	2.83238	1.39949	1.25291	0	0.775556
C11orf95	62.4349	30.0214	58.1424	57.7422	49.4946	60.0951	66.2379	70.3211	64.2953	66.4551	78.8966	49.2236	64.8307	92.9344	70.2996	67.0557	81.814	76.4151	48.202	23.7904	88.2502	42.5601	62.2013	43.7734	67.295	51.8708	55.5778	69.9472	62.5689	90.3006
C12orf10	88.5431	79.9947	91.6481	88.9741	87.8684	76.1518	95.4113	91.6963	87.0005	88.7726	91.7751	81.4062	84.2992	96.0924	92.1925	89.9657	92.1272	94.7302	93.197	94.6607	89.4189	94.1548	93.6765	84.3405	88.7123	86.7514	88.8549	94.9987	75.236	73.6416
C12orf11	84.97	95.6906	83.1135	83.2126	87.9165	70.0725	86.7183	84.4772	92.5268	92.6139	86.8671	78.8831	92.0809	86.3702	86.7696	74.1537	87.7589	93.3743	83.3072	87.6874	86.9324	94.8808	83.5876	87.0049	87.48	80.5699	77.3837	84.1873	82.0277	66.4801
C12orf23	73.9333	87.3351	72.1424	88.3276	51.7177	71.6842	72.5451	49.1373	82.0322	54.4909	89.1965	89.1011	80.2127	94.2405	71.634	79.5162	68.0122	75.8716	76.7441	70.0726	92.5114	92.6867	61.4828	66.4971	80.1853	72.1173	48.5305	87.7733	74.2449	44.0232
C12orf24	68.6128	77.2494	55.0293	74.3386	72.7554	42.1382	69.7715	56.9039	83.3639	72.5166	52.0853	53.2094	77.3579	94.2914	73.5172	55.953	69.5185	71.1789	82.8108	37.2035	88.8713	76.8709	64.7476	82.9197	76.8148	69.4001	87.7184	58.5849	76.5639	36.0884
C12orf26	75.8517	73.9561	88.9653	73.6596	80.4299	69.5118	75.6913	85.9016	55.0912	83.1632	62.8973	76.7578	82.9166	81.4193	81.3898	80.5574	66.0559	42.1483	88.2627	78.1695	76.6305	94.4483	73.3282	59.5587	75.2256	78.3678	86.2787	89.1297	71.0954	68.6921
C12orf27	17.5511	0.90821	3.24102	2.65717	2.5914	65.5308	72.6106	0	3.08266	3.54171	0	39.8621	53.1354	0.920247	66.0657	10.4582	2.48335	0.818928	2.8244	51.7331	0.575667	2.0047	77.507	1.98712	2.74052	39.0753	0	0.920893	0	1.70649
C12orf29	86.4565	94.8001	93.9829	93.2258	89.2068	62.3136	92.4079	90.7127	84.6465	91.8059	93.8726	94.5411	76.4685	96.6785	89.06	75.9496	84.5139	95.1414	92.0711	83.2474	53.9552	96.7631	93.0261	77.0899	84.4488	88.2779	93.5491	97.6506	90.7053	57.1252
C12orf32	86.1822	91.1476	88.304	82.3396	90.3441	66.4117	92.506	79.8017	94.3394	81.4727	89.4274	74.5086	83.9189	88.6046	76.7379	82.6926	87.9796	88.0847	88.1362	93.1043	87.1519	96.2851	91.1663	89.178	88.2595	83.1053	76.5555	94.6121	76.3073	96.8022
C12orf34	59.8361	76.9472	59.2962	72.2696	67.7296	70.4597	70.5799	50.8909	35.5829	55.9556	68.5686	48.4688	7.52264	78.9066	70.2177	56.46	53.3236	64.5458	44.4334	31.3916	74.9025	67.7008	79.1777	54.0738	76.0475	53.3901	87.6021	55.5421	42.8809	60.3802
C12orf35	54.0477	54.8641	69.2017	60.4654	62.879	29.0568	78.6376	63.8207	53.3936	64.8365	46.9132	27.5235	47.0161	62.1178	32.1594	47.8837	77.6359	54.5391	82.6943	59.889	56.7886	46.425	74.2934	52.6985	41.0818	60.6737	42.7984	54.5565	31.4927	31.0465
C12orf36	9.17208	0.899952	13.2883	1.51119	15.0107	1.94513	47.0288	17.4253	1.68255	15.5803	0	0.182977	1.09437	1.49664	1.21094	3.62341	12.5481	1.75364	15.1506	12.5946	1.39769	0	60.7738	1.52601	1.49414	30.5775	4.1146	1.28188	0	0.79717
C12orf39	10.1914	1.16197	0.980554	0.00687347	1.08537	0	0.987378	1.5914	0	0.207829	64.7569	42.9639	52.5288	41.8871	19.703	1.19971	0.93617	2.45011	20.1621	0	11.8104	1.03827	1.18761	2.34648	3.88654	0.92372	0.485465	0	6.9966	14.2655
C12orf4	81.0705	90.7265	81.3071	82.6796	86.018	66.4223	82.5528	84.9266	85.6737	84.2669	95.9061	80.5365	86.4848	83.6286	79.7231	68.1313	81.2937	85.3078	82.9541	67.4152	93.6182	80.7076	71.0175	87.9772	76.145	69.7964	93.4774	89.3048	86.3716	46.6753
C12orf40	1.58384	0	1.56916	1.0857	0.980317	1.08096	1.65119	3.42856	4.06463	2.24389	0.634654	0.652238	1.25394	6.23763	1.08089	1.04105	1.4967	1.05439	1.75084	0.403532	2.34963	0.904099	1.20177	1.96962	1.299	3.45189	0	1.12524	0.826228	1.09358
C12orf41	89.8984	83.1347	91.9713	96.4215	92.5312	88.4326	94.4718	90.3985	83.5687	88.3147	96.5918	94.9905	90.6895	95.7852	89.47	83.2364	86.2776	95.959	91.4146	88.2679	94.9639	94.0253	90.5956	93.1462	87.8749	90.7211	89.6794	98.2556	88.4028	57.462
C12orf42	4.87361	0	8.53147	2.08196	2.12203	0	13.6219	9.86782	0	5.57161	0	0.404439	0	16.3579	7.06355	11.3673	24.5609	0	5.41269	2.61642	0	0	0	0	7.09545	4.17512	17.2607	0	1.83318	1.3902
C12orf43	91.4613	93.8143	92.8114	92.9864	91.9898	86.0044	89.3763	91.1494	93.3647	93.0019	97.3365	91.9191	91.8759	94.4924	95.0771	85.1605	91.2276	93.6487	93.9329	89.6494	93.0244	95.353	88.2848	95.2536	95.9092	87.0067	82.895	92.9376	77.1838	95.7119
C12orf44	85.3396	79.9774	81.5183	88.5291	88.76	86.3809	93.9776	94.6782	85.5274	90.7313	83.5736	87.0153	84.147	90.91	77.7479	87.5831	92.8138	64.6248	92.3429	93.63	73.1975	88.2472	94.2332	62.5734	83.4757	89.2018	85.7691	93.1992	75.0934	85.389
C12orf45	80.3835	80.5045	78.0723	81.2978	78.2458	74.5249	91.3809	78.0365	69.9103	80.4458	74.0127	63.4959	67.5552	81.7708	83.1757	79.0603	86.7654	88.7797	85.1473	89.2	77.6262	84.6474	90.346	69.0589	88.8446	77.882	69.8996	88.1943	81.0666	92.1732
C12orf47	88.8614	94.7867	89.3172	93.5392	88.92	73.9464	95.6124	94.665	82.0889	87.8433	93.8399	79.5889	79.032	95.2235	83.7976	86.1527	82.6376	95.132	93.0291	94.6777	90.2329	91.8175	83.5142	79.5484	91.9172	95.3527	86.8582	91.0013	87.0682	95.8391
C12orf48	70.0274	77.7076	71.3187	63.8357	88.6005	52.2702	85.9268	82.9908	69.5681	78.7714	78.6972	57.209	70.999	37.3751	55.4555	47.6224	66.6607	63.1874	81.8353	69.1989	77.6705	55.6484	86.6624	70.7645	76.7137	70.2421	88.2336	69.9511	81.4752	54.2019
C12orf49	77.8522	88.4436	91.0301	82.0259	91.5895	43.6347	80.8792	70.0712	87.4763	89.9053	91.0923	87.4203	77.9887	67.7519	57.3397	61.0469	58.8969	72.1085	81.7895	81.3912	75.9819	70.5729	82.8606	65.9551	87.5001	80.412	87.2522	78.0858	74.3597	92.8519
C12orf5	71.0755	84.0289	70.4867	66.1993	75.0196	57.5464	80.8941	84.8035	78.5943	82.11	61.593	70.8293	67.4418	60.1255	43.7158	69.3106	83.7425	72.81	77.9987	66.2482	84.2126	59.3311	83.9459	51.5846	89.2679	70.3673	65.2301	51.2761	86.9575	65.5167
C12orf50	4.8289	8.36329	2.80509	5.69881	7.37476	6.87793	3.7504	0.0292454	0	5.22044	0	2.97082	5.55944	8.34149	3.05298	6.13929	9.11582	0	5.18563	3.17725	18.5431	4.62317	4.1929	8.84217	2.46812	2.11075	7.49256	5.65406	0	2.4486
C12orf51	80.0521	92.0449	87.5546	83.7476	77.9278	77.6575	73.2426	81.0132	66.7013	66.1735	94.4594	91.2073	82.5279	92.7405	72.12	85.7563	77.7246	84.8417	81.5731	71.659	84.7707	80.3137	68.4722	81.0855	87.9603	76.7911	81.1308	64.0958	69.6398	86.5782
C12orf52	91.7049	90.2132	91.7158	93.0694	94.9182	74.4993	96.2622	94.0524	91.7248	94.0479	95.5465	95.3164	84.5746	91.9461	89.4152	91.8748	94.4988	96.1769	94.0847	95.757	92.8308	96.4375	96.6645	75.6165	92.5443	91.8658	92.4298	97.2424	89.4407	84.6757
C12orf53	17.252	11.7423	13.4488	12.6822	0	0	4.7883	2.91479	45.3414	2.00371	24.3529	12.6648	17.6544	87.0138	4.76812	10.6292	22.677	18.9235	18.424	37.2068	13.1918	4.37845	0	10.0621	16.3577	0.597273	43.3525	21.4728	43.6588	0
C12orf54	7.18509	0	4.41481	0	2.82027	0.455393	0.546419	1.14208	0	49.6645	0	3.76061	2.88562	38.5663	1.40483	5.24856	17.1455	0.161542	1.14556	4.1187	19.9837	0.172381	0	6.78053	1.12302	2.00629	0	41.7201	0	3.10095
C12orf56	12.7441	2.59516	0	2.91561	31.8487	0.424175	2.97345	4.91287	0	60.7066	0	9.72806	12.1588	4.54297	0.78884	6.69633	37.9037	2.25262	52.9377	17.3914	0.752735	7.22374	0	5.91613	1.95129	8.48674	40.882	1.34577	52.2427	0
C12orf57	71.0961	53.0501	76.7541	81.3349	60.9695	68.8585	56.2806	70.5369	57.3162	65.6949	60.1219	57.2712	65.3316	88.1363	77.041	74.5461	76.0305	89.2395	75.8166	86.5239	74.5428	84.2022	55.797	77.6347	83.8542	55.834	52.3881	89.2927	69.0752	78.3125
C12orf59	3.74743	0.176264	1.30219	25.8094	0	11.2115	0	0	0	7.48812	0	6.02905	0	0	3.99885	5.27332	0	45.2938	0	0	0	0	0	0.874047	0	1.21903	0	0	0	0
C12orf60	70.9781	68.607	74.0724	62.7811	75.7674	66.6987	81.1839	68.5879	67.3053	82.7661	74.8713	81.0488	77.8092	84.4876	76.6613	61.0201	75.9749	72.1159	79.2869	73.9863	71.8301	70.8172	71.566	72.9288	78.6672	63.2078	47.0531	46.1114	69.0489	62.1034
C12orf61	69.1009	34.5649	65.0877	70.726	80.6398	55.2191	74.0922	81.3964	45.8619	79.5227	63.8799	79.3087	69.4737	57.6096	76.1834	70.21	86.5002	73.093	79.8749	80.2931	74.1886	86.0705	70.2752	70.9009	61.9867	59.1028	37.6919	68.3697	71.119	80.683
C12orf62	82.3171	85.0023	86.9124	88.8684	77.0224	79.3187	87.6724	84.0361	41.3691	79.2798	94.0285	89.0152	77.0301	90.1697	78.8628	80.7429	75.3122	84.8119	83.038	92.3673	85.037	87.8171	83.7961	75.3314	87.4977	84.2016	77.1906	90.287	78.8632	82.315
C12orf63	4.32903	0	3.65711	19.7386	3.79281	0	0	0	0	0	0	10.7777	14.1726	0	0	7.80334	0	0	33.7055	7.48987	6.51374	0.265195	0	13.2133	0	0	2.25438	0	1.73929	0.418348
C12orf65	87.2979	90.4824	86.3317	85.4283	86.4111	83.2276	94.4147	77.5993	93.5761	82.8685	87.6431	81.6515	86.2443	95.9209	92.5888	90.0868	86.2048	92.6879	92.9324	84.0851	93.4802	89.8651	87.2555	91.7789	86.6822	84.3466	86.8381	95.2089	90.0989	55.699
C12orf66	81.8068	86.1386	88.9683	88.816	90.1224	61.5617	92.2365	88.8744	56.8259	84.131	91.6923	84.8169	86.5184	76.5557	57.9257	86.6031	88.5448	90.9979	92.4195	86.2423	65.2992	81.8345	84.1767	75.6288	87.2619	80.8442	70.6763	93.4831	73.6447	79.5559
[truncated: 17,256 more rows]
