# Supplementary material for: Advances in mixed cell deconvolution enable quantification of cell types in spatial transcriptomic data
Source: Nat Commun. 2022 Jan 19;13:385. doi: 10.1038/s41467-022-28020-5 (PMC8770643; doi:10.1038/s41467-022-28020-5)
Supplement: Supplementary file 5 — Supplementary Data 3 [file 41467_2022_28020_MOESM5_ESM.xlsx]

## Sheet: Sheet1
Dataset	Paper	URL(s)	Database	Cell Type Number	Cell Types
Human/Adult/Brain_AllenBrainAtlas	No preprint as of 7/20/2021	https://portal.brain-map.org/atlases-and-data/rnaseq/human-multiple-cortical-areas-smart-seq https://portal.brain-map.org/atlases-and-data/rnaseq/protocols-human-cortex	AllenBrainAtlas	19	LAMP5, PAX6, VIP, L2_3_IT, L4 IT, L5/6 IT Car3, L5 ET, PVALB, SST, L5/6 NP, L6 CT, L6b, Astrocyte, Endothelial, Microglia, Oligodendrocyte, OPC, Pericyte, VLMC
Human/Adult/Brain_Darmanis	Darmanis, S. et al. Single-Cell RNA-Seq Analysis of Infiltrating Neoplastic Cells at the Migrating Front of Human Glioblastoma. Cell Rep 21, 1399–1410 (2017).	http://www.gbmseq.org/ https://www.ncbi.nlm.nih.gov/pmc/articles/PMC5810554/	No Database	12	Astrocyte, Myeloid Type 1, Myeloid Type 2, Neoplastic Type 1, Neoplastic Type 2, Neoplastic Type 3, Neuron, Oligodendrocyte, OPC, Vascular Type 1, Vascular Type 2, Vascular Type 3
Human/Adult/Colon_HCA	Kinchen, J. et al. Structural Remodeling of the Human Colonic Mesenchyme in Inflammatory Bowel Disease. Cell 175, 372-386.e17 (2018).	https://data.humancellatlas.org/explore/projects/f8aa201c-4ff1-45a4-890e-840d63459ca2 https://www.sciencedirect.com/science/article/pii/S0092867418311681?via%3Dihub	HCA	11	endothelial cell type 1, endothelial cell type 2, glial cell, pericyte, plasma cell, smooth muscle cell, stromal cell type 1, stromal cell type 2a, stromal cell type 2b, stromal cell type 3, stromal cell type 4
Human/Adult/Decidua_HCA	Vento-Tormo, R. et al. Single-cell reconstruction of the early maternal–fetal interface in humans. Nature 563, 347–353 (2018).	https://data.humancellatlas.org/explore/projects/f83165c5-e2ea-4d15-a5cf-33f3550bffde https://www.nature.com/articles/s41586-018-0698-6	HCA	24	CD16+ natural killer cell, conventional dendritic cell, decidual perivascular cell type 1, decidual perivascular cell type 2, decidual stromal cell type 1, decidual stromal cell type 2, decidual stromal cell type 3, lymphatic endothelial cell, maternal endothelial cell, placental extravillous trophoblast cell, glandular epithelial cell type 1, glandular epithelial cell type 2, granulocyte, innate…
Human/Adult/Esophagus_HCA	Madissoon, E. et al. scRNA-seq assessment of the human lung, spleen, and esophagus tissue stability after cold preservation. Genome Biology 21, 1 (2019).	https://data.humancellatlas.org/explore/projects/c4077b3c-5c98-4d26-a614-246d12c2e5d7 https://genomebiology.biomedcentral.com/articles/10.1186/s13059-019-1906-x	HCA	17	blood vessel cell, CD27- B cell, CD27+ B cell, CD4+ T cell, CD8+ T cell, dendritic cell, basal epithelial cell, stratified epithelial cell, suprabasal epithelial cell, upper epithelial cell, lymph vessel cell, mast cell, monocyte/macrophage, natural killer cell/CD8+ cytotoxic T cell, stromal cell, submucosal gland duct cell, submucosal gland mucous cell
Human/Adult/Gut _HCA	Elmentaite, R. et al. Cells of the human intestinal tract mapped across space and time. bioRxiv 2021.04.07.438755 (2021) doi:10.1101/2021.04.07.438755.	gutcellatlas.org, https://www.biorxiv.org/content/10.1101/2021.04.07.438755v1	HCA	90	CLP, Cycling B cell, Cycling plasma cell, DZ GC cell, FCRL4+ Memory B, GC B cell, Immature B, LZ GC cell, Memory B, Naive B, Pre-B, Pro-B, STAT1+ Naive B, arterial capillary, cycling EC, Fetal arterial EC, Fetal venous EC, Mature arterial EC, Mature venous EC, venous capillary, BEST2+ Goblet cell, BEST4+ epithelial, CLDN10+ cells, Colonocyte, Distal progenitor, EECs, Enterocyte, Goblet cell, Micr…
Human/Adult/Heart_HCA	Litvi?uková, M. et al. Cells of the adult human heart. Nature 588, 466–472 (2020).	https://data.humancellatlas.org/explore/projects/ad98d3cd-26fb-4ee3-99c9-8a2ab085e737 https://www.nature.com/articles/s41586-020-2797-4	HCA	11	Adipocytes, Atrial_Cardiomyocyte, Ventricular_Cardiomyocyte, Endothelial, Fibroblast, Lymphoid, Mesothelial, Myeloid, Neuronal, Pericytes, Smooth_muscle_cells
Human/Adult/Ileum_Wang	Wang, Y. et al. Single-cell transcriptome analysis reveals differential nutrient absorption functions in human intestine. Journal of Experimental Medicine 217, (2019).	https://rupress.org/jem/article/217/2/e20191130/132578/Single-cell-transcriptome-analysis-reveals	No Database	7	Enteriendocrine, Enterocyte, Goblet, Paneth-like, Progenitor, Stem Cell, TA
Human/Adult/ImmuneCensus_HCA	Census of Immune Cells. https://data.humancellatlas.org/explore/projects/cc95ff89-2e68-4a08-a234-480eca21ce79.	https://data.humancellatlas.org/explore/projects/cc95ff89-2e68-4a08-a234-480eca21ce79	HCA	21	CD14+ monocyte type 1, CD14+ monocyte type 2, CD16+ monocyte, CD4+ naive T cell, conventional dendritic cell, cytotoxic T cell type 1, cytotoxic T cell type 2, erythroid cell type 1, erythroid cell type 2, hematopoietic stem cell, megakaryocyte, memory B cell, mesenchymal stem cell, naive B cell, naive CD8+ T cell, natural killer cell, plasma cell, plasmacytoid dendritic cell, precursor B cell, p…
Human/Adult/ImmuneTumor_safeTME	Danaher, P. et al. Advances in mixed cell deconvolution enable quantification of cell types in spatially-resolved gene expression data. BioRxiv (2020) doi:10.1101/2020.08.04.235168.	http://biorxiv.org/lookup/doi/10.1101/2020.08.04.235168	safeTME	18	B.naive, B.memory, T.CD4.naive, T.CD4.memory, T.CD8.naive, T.CD8.memory, endothelial.cells, fibroblasts, macrophages, mast, mDCs, monocytes.C, monocytes.NC.I, neutrophils, NK, pDCs, plasma, Treg
Human/Adult/Kidney_HCA	Stewart, B. J. et al. Spatiotemporal immune zonation of the human kidney. Science 365, 1461–1466 (2019).	https://data.humancellatlas.org/explore/projects/abe1a013-af7a-45ed-8c26-f3793c24a1f4 https://science.sciencemag.org/content/365/6460/1461	HCA	33	Ascending vasa recta endothelium, B cell, CD4 T cell, CD8 T cell, Connecting tubule, Descending vasa recta endothelium, Epithelial progenitor cell, Fibroblast, Glomerular endothelium, Indistinct intercalated cell, Type A intercalated cell, Type B intercalated cell, Mast cell, MNP-a/classical monocyte derived, MNP-b/non-classical monocyte derived, MNP-c/dendritic cell, MNP-d/Tissue macrophage, Myo…
Human/Adult/Liver_HCA	MacParland, S. A. et al. Single cell RNA sequencing of human liver reveals distinct intrahepatic macrophage populations. Nat Commun 9, 4383 (2018).	https://data.humancellatlas.org/explore/projects/4d6f6c96-2a83-43d8-8fe1-0f53bffd4674 https://www.ncbi.nlm.nih.gov/pmc/articles/PMC6197289/	HCA	20	Antibody secreting B cells, CD3+ alpha-beta T cells, Central venous LSECs, Cholangiocytes, Erthyroid cells, gamma-delta T cells 1, gamma-delta T cells 2, Hep 1, Hep 2, Hep 3, Hep 4, Hep 5, Hep 6, Inflammatory macrophages, Mature B cells, NK-like cells, Non-inflammatory macrophages, Periportal LSECs, Portal endothelial cells, Stellate cells
Human/Adult/Lung_HCA	Madissoon, E. et al. scRNA-seq assessment of the human lung, spleen, and esophagus tissue stability after cold preservation. Genome Biology 21, 1 (2019).	https://data.humancellatlas.org/explore/projects/c4077b3c-5c98-4d26-a614-246d12c2e5d7 https://genomebiology.biomedcentral.com/articles/10.1186/s13059-019-1906-x	HCA	21	B cell, blood vessel cell, CD4+ T cell, CD8+ cytotoxic T cell, ciliated cell, activated dendritic cell, dendritic cell type 1, dendritic cell type 2, fibroblast, lymph vessel cell, MARCOneg macrophage, MARCOpos macrophage, mast cell, monocyte, muscle cell, natural killer cell, plasma cell, plasmacytoid dendritic cell, alveolar epithelial cell type 1, alveolar epithelial cell type 2, regulatory T …
Human/Adult/Muscle_DeMicheli	De Micheli AJ, Spector JA, Elemento O, Cosgrove BD. A reference single-cell transcriptomic atlas of human skeletal muscle tissue reveals bifurcated muscle stem cell populations. Skelet Muscle 2020 Jul 6;10(1):19. PMID: 32624006	https://www.ncbi.nlm.nih.gov/pmc/articles/PMC7336639/	No Database	16	Adipocytes, B/T/NK cells, Endothelial 1, Endothelial 2, Erythroblasts, Fibroblasts 1, Fibroblasts 2, Fibroblasts 3, Inflammatory macrophages, Macrophages, Mature skeletal muscle, MuSCs and progenitors 2, MuSCs and progenitors 1, Pericytes, Platelets, Smooth muscle cells
Human/Adult/Pancreas_HCA	Enge, M. et al. Single-Cell Analysis of Human Pancreas Reveals Transcriptional Signatures of Aging and Somatic Mutation Patterns. Cell 171, 321-330.e14 (2017).	https://data.humancellatlas.org/explore/projects/cddab57b-6868-4be4-806f-395ed9dd635a https://pubmed.ncbi.nlm.nih.gov/28965763/	HCA	6	acinar cell, pancreatic A cell, type B pancreatic cell, pancreatic D cell, mesenchymal cell, pancreatic ductal cell
Human/Adult/Placenta_HCA	Vento-Tormo, R. et al. Single-cell reconstruction of the early maternal–fetal interface in humans. Nature 563, 347–353 (2018).	https://data.humancellatlas.org/explore/projects/f83165c5-e2ea-4d15-a5cf-33f3550bffde https://www.nature.com/articles/s41586-018-0698-6	HCA	13	fetal endothelial cell, maternal endothelial cell, placental extravillous trophoblast cell, fetal fibroblast type 1, fetal fibroblast type 2, glandular epithelial cell type 2, granulocyte, Hofbauer cell, decidual macrophage, decidual macrophage type 2, monocyte, syncytiotrophoblast cell, villous cytotrophoblast cell
Human/Adult/Prostate_Henry	Henry, G. H. et al. A Cellular Anatomy of the Normal Adult Human Prostate and Prostatic Urethra. Cell Reports 25, 3530-3542.e5 (2018).	https://pubmed.ncbi.nlm.nih.gov/30566875/ https://www.gudmap.org/chaise/record/#2/RNASeq:Study/RID=W-RAHW	No Database	9	basal epithelia, club epithelia, hillock epithelia, luminal epithelia, neuroendocrine epithelia, endothelia, fibroblast, leukocyte, smooth muscle
Human/Adult/Rectum_Wang	Wang, Y. et al. Single-cell transcriptome analysis reveals differential nutrient absorption functions in human intestine. Journal of Experimental Medicine 217, (2019).	https://rupress.org/jem/article/217/2/e20191130/132578/Single-cell-transcriptome-analysis-reveals	No Database	7	Enteriendocrine, Enterocyte, Goblet, Paneth-like, Progenitor, Stem Cell, TA
Human/Adult/Retina_HCA	Lukowski, S. W. et al. A single-cell transcriptome atlas of the adult human retina. EMBO J 38, e100811 (2019).	https://data.humancellatlas.org/explore/projects/8185730f-4113-40d3-9cc3-929271784c2b https://pubmed.ncbi.nlm.nih.gov/31436334/	HCA	12	amacrine cell, microglial cell, Muller cell, retinal bipolar neuron type A, retinal bipolar neuron type B, retinal bipolar neuron type C, retinal bipolar neuron type D, retinal cone cell, retinal ganglion cell, retinal rod cell type A, retinal rod cell type B, retinal rod cell type C
Human/Adult/Skin_HCA	Solé-Boldo, L. et al. Single-cell transcriptomes of the human skin reveal age-related loss of fibroblast priming. Commun Biol 3, 1–12 (2020).	https://data.humancellatlas.org/explore/projects/51f02950-ee25-4f4b-8d07-59aa99bb3498 https://www.nature.com/articles/s42003-020-0922-4	HCA	17	Erythrocytes, Mesenchymal Fibroblast, Pro-inflammatory Fibroblast, Secretory-papillary Fibroblast, Secretory-reticular Fibroblast, Keratinocytes 1, Keratinocytes 2, Lymphatic EC, Macrophages/DC 1, Macrophages/DC 2, Macrophages/DC 3, Melanocytes 1, Melanocytes 2, Pericytes 1, Pericytes 2, T-cells, Vascular EC
Human/Adult/Spleen_HCA	Madissoon, E. et al. scRNA-seq assessment of the human lung, spleen, and esophagus tissue stability after cold preservation. Genome Biology 21, 1 (2019).	https://data.humancellatlas.org/explore/projects/c4077b3c-5c98-4d26-a614-246d12c2e5d7 https://genomebiology.biomedcentral.com/articles/10.1186/s13059-019-1906-x	HCA	25	hypermutation B cell, mantle B cell, CD4+ T cell, naive CD4+ T cell, regulatory CD4+ T cell, gamma-delta CD8+ T cell, activated CD8+ T cell, cytotoxic CD8+ T cell, MAIT-like CD8+ T cell, dendritic cell type 1, activated dendritic cell, dendritic cell type 2, follicular B cell, follicular helper CD4+ T cell, CD34+ progenitor, plasma IgG expressing cell, plasma IgM expressing cell, innate lymphoid …
Human/Adult/Testis_Guo	Guo, J. et al. The adult human testis transcriptional cell atlas. Cell Res 28, 1141–1157 (2018).	https://www.nature.com/articles/s41422-018-0099-2	No Database	13	Endothelial, Leydig, Macrophages, Myoid, Sertoli, Sperm type 1, Sperm type 2, Elongated spermatid, Round spermatid, Early primary spermatocyte, Late primary spermatocyte, Differentiating spermatogonia, SSCs
Human/COVID-Infected/Bronchoalveolar_lavage_fluid_COVID19_cellAtlas	Chan Zuckerberg Initiative Single-Cell COVID-19 Consortia et al. Single cell profiling of COVID-19 patients: an international data resource from multiple tissues. http://medrxiv.org/lookup/doi/10.1101/2020.11.20.20227355 (2020) doi:10.1101/2020.11.20.20227355.	https://www.medrxiv.org/content/10.1101/2020.11.20.20227355v1 https://www.covid19cellatlas.org/index.patient.html	COVID19_cellAtlas	13	B cell, Baso Mast, CD4+ T-cell, CD8+ T-cell, cDC, Epithelial cell, gd T-cell, Macrophage, Macrophage:Alveolar, Neutrophil, NK, pDC, Plasma cell
Human/COVID-Infected/Covid_Airway_COVID19_cellAtlas	Chan Zuckerberg Initiative Single-Cell COVID-19 Consortia et al. Single cell profiling of COVID-19 patients: an international data resource from multiple tissues. http://medrxiv.org/lookup/doi/10.1101/2020.11.20.20227355 (2020) doi:10.1101/2020.11.20.20227355.	https://www.medrxiv.org/content/10.1101/2020.11.20.20227355v1 https://www.covid19cellatlas.org/index.patient.html	COVID19_cellAtlas	12	Basal, Basal cycling, CD8 T + NK, Ciliated 1, Ciliated 2, DCs, Deuterosomal, Ionocytes, Secretory 1, Secretory 2, Secretory 3, Squamous
Human/COVID-Infected/Immunodeficiency_Nasal_Swabs_COVID19_cellAtlas	Chan Zuckerberg Initiative Single-Cell COVID-19 Consortia et al. Single cell profiling of COVID-19 patients: an international data resource from multiple tissues. http://medrxiv.org/lookup/doi/10.1101/2020.11.20.20227355 (2020) doi:10.1101/2020.11.20.20227355.	https://www.medrxiv.org/content/10.1101/2020.11.20.20227355v1 https://www.covid19cellatlas.org/index.patient.html	COVID19_cellAtlas	12	Bcells 1, Bcells 2, Bcells 3, Ciliated epithelium, Mononuclear phagocytes, Neutrophil, Secretary epithelium, Secretary epithelium KRT5, Squamous epithelium 1, Squamous epithelium 2, Tcells CD4, Tcells CD8
Human/COVID-Infected/Immunodeficiency_PBMCs_COVID19_cellAtlas	Chan Zuckerberg Initiative Single-Cell COVID-19 Consortia et al. Single cell profiling of COVID-19 patients: an international data resource from multiple tissues. http://medrxiv.org/lookup/doi/10.1101/2020.11.20.20227355 (2020) doi:10.1101/2020.11.20.20227355.	https://www.medrxiv.org/content/10.1101/2020.11.20.20227355v1 https://www.covid19cellatlas.org/index.patient.html	COVID19_cellAtlas	24	Bcells memory, Bcells naive, cDC1, cDC2, Erythrocytes, Gamma-delta, Cycling Lymphocytes, IFN Lymphocytes, Activated monocytes, Classical monocytes, Intermediate monocytes, Non-classical monocytes, NK cytokine secretion, NK cytolitic, pDC, Plasma Bcells, Platets, Tcells CD4, Tcells CD8, Tcells CD8 IL10, Tcells memory CD4, Tcells memory CD8, Tcells naive, Treg
Human/COVID-Infected/MGH_Broad_COVID19_cellAtlas	Chan Zuckerberg Initiative Single-Cell COVID-19 Consortia et al. Single cell profiling of COVID-19 patients: an international data resource from multiple tissues. http://medrxiv.org/lookup/doi/10.1101/2020.11.20.20227355 (2020) doi:10.1101/2020.11.20.20227355.	https://www.medrxiv.org/content/10.1101/2020.11.20.20227355v1 https://www.covid19cellatlas.org/index.patient.html	COVID19_cellAtlas	16	B cell 1, B cell 2, CD4 T cell 1, CD8 T cell 1, CD8 T cell 2, Dendritic Cell, Monocyte 1, Monocyte 2, Monocyte 3, Monocyte 4, Monocyte 5, NK cell, pDC, Plasmablast, Platelet, T cell
Human/COVID-Infected/PBMCs_COVID19_cellAtlas	Chan Zuckerberg Initiative Single-Cell COVID-19 Consortia et al. Single cell profiling of COVID-19 patients: an international data resource from multiple tissues. http://medrxiv.org/lookup/doi/10.1101/2020.11.20.20227355 (2020), 1.Wilk, A. J. et al. A single-cell atlas of the peripheral immune response in patients with severe COVID-19. Nat Med 26, 1070–1076 (2020). doi:10.1101/2020.11.20.20227355.	https://www.medrxiv.org/content/10.1101/2020.11.20.20227355v1 https://www.covid19cellatlas.org/index.patient.html https://www.nature.com/articles/s41591-020-0944-y	COVID19_cellAtlas	20	B, Class-switched B, CD14 Monocyte, CD16 Monocyte, CD4 T, CD4m T, CD4n T, CD8eff T, CD8m T, DC, gd T, Activated Granulocyte, Neutrophil, SC & Eosinophil, NK, IgA PB, IgG PB, pDC, Platelet, RBC
Human/Fetal/Adrenal_Descartes	Cao, J. et al. A human cell atlas of fetal gene expression. Science 370, (2020).	https://science.sciencemag.org/content/370/6518/eaba7721	Descartes	10	Adrenocortical.cells, Chromaffin.cells, Erythroblasts, Lymphoid.cells, Megakaryocytes, Myeloid.cells, Schwann.cells, Stromal.cells, Sympathoblasts, Vascular.endothelial.cells
Human/Fetal/Cerebellum_Descartes	Cao, J. et al. A human cell atlas of fetal gene expression. Science 370, (2020).	https://science.sciencemag.org/content/370/6518/eaba7721	Descartes	8	Astrocytes, Granule.neurons, Inhibitory.interneurons, Microglia, Oligodendrocytes, Purkinje.neurons, Unipolar.brush.cells, Vascular.endothelial.cells
Human/Fetal/Cerebrum_Descartes	Cao, J. et al. A human cell atlas of fetal gene expression. Science 370, (2020).	https://science.sciencemag.org/content/370/6518/eaba7721	Descartes	8	Astrocytes, Excitatory.neurons, Inhibitory.neurons, Limbic.system.neurons, Megakaryocytes, Microglia, Oligodendrocytes, Vascular.endothelial.cells
Human/Fetal/Eye_Descartes	Cao, J. et al. A human cell atlas of fetal gene expression. Science 370, (2020).	https://science.sciencemag.org/content/370/6518/eaba7721	Descartes	15	Amacrine.cells, Astrocytes, Bipolar.cells, Corneal.and.conjunctival.epithelial.cells, Ganglion.cells, Horizontal.cells, Lens.fibre.cells, Microglia, Photoreceptor.cells, Retinal.pigment.cells, Retinal.progenitors.and.Muller.glia, Skeletal.muscle.cells, Smooth.muscle.cells, Stromal.cells, Vascular.endothelial.cells
Human/Fetal/Heart_Descartes	Cao, J. et al. A human cell atlas of fetal gene expression. Science 370, (2020).	https://science.sciencemag.org/content/370/6518/eaba7721	Descartes	13	Cardiomyocytes, Endocardial.cells, Lymphatic.endothelial.cells, Vascular.endothelial.cells, Epicardial.fat.cells, Erythroblasts, Lymphoid.cells, Megakaryocytes, Myeloid.cells, Schwann.cells, Smooth.muscle.cells, Stromal.cells, Visceral.neurons
Human/Fetal/Intestine_Descartes	Cao, J. et al. A human cell atlas of fetal gene expression. Science 370, (2020).	https://science.sciencemag.org/content/370/6518/eaba7721	Descartes	12	Chromaffin.cells, Lymphatic.endothelial.cells, Vascular.endothelial.cells, ENS.glia, ENS.neurons, Erythroblasts, Intestinal.epithelial.cells, Lymphoid.cells, Mesothelial.cells, Myeloid.cells, Smooth.muscle.cells, Stromal.cells
Human/Fetal/Kidney_Descartes	Cao, J. et al. A human cell atlas of fetal gene expression. Science 370, (2020).	https://science.sciencemag.org/content/370/6518/eaba7721	Descartes	9	Erythroblasts, Lymphoid.cells, Megakaryocytes, Mesangial.cells, Metanephric.cells, Myeloid.cells, Stromal.cells, Ureteric.bud.cells, Vascular.endothelial.cells
Human/Fetal/Liver_Descartes	Cao, J. et al. A human cell atlas of fetal gene expression. Science 370, (2020).	https://science.sciencemag.org/content/370/6518/eaba7721	Descartes	9	Erythroblasts, Hematopoietic.stem.cells, Hepatoblasts, Lymphoid.cells, Megakaryocytes, Mesothelial.cells, Myeloid.cells, Stellate.cells, Vascular.endothelial.cells
Human/Fetal/Lung_Descartes	Cao, J. et al. A human cell atlas of fetal gene expression. Science 370, (2020).	https://science.sciencemag.org/content/370/6518/eaba7721	Descartes	12	Lymphatic.endothelial.cells, Vascular.endothelial.cells, Bronchiolar.and.alveolar.epithelial.cells, Ciliated.epithelial.cells, Squamous.epithelial.cells, Lymphoid.cells, Megakaryocytes, Mesothelial.cells, Myeloid.cells, Neuroendocrine.cells, Stromal.cells, Visceral.neurons
Human/Fetal/Muscle_Descartes	Cao, J. et al. A human cell atlas of fetal gene expression. Science 370, (2020).	https://science.sciencemag.org/content/370/6518/eaba7721	Descartes	11	Lymphatic.endothelial.cells, Vascular.endothelial.cells, Erythroblasts, Lymphoid.cells, Megakaryocytes, Myeloid.cells, Satellite.cells, Schwann.cells, Skeletal.muscle.cells, Smooth.muscle.cells, Stromal.cells
Human/Fetal/Pancreas_Descartes			Descartes	13	Acinar.cells, Ductal.cells, Lymphatic.endothelial.cells, Vascular.endothelial.cells, ENS.glia, ENS.neurons, Erythroblasts, Islet.endocrine.cells, Lymphoid.cells, Mesothelial.cells, Myeloid.cells, Smooth.muscle.cells, Stromal.cells
Human/Fetal/Placenta_Descartes			Descartes	9	Extravillous.trophoblasts, Lymphoid.cells, Megakaryocytes, Myeloid.cells, Smooth.muscle.cells, Stromal.cells, Syncytiotrophoblasts.and.villous.cytotrophoblasts, Trophoblast.giant.cells, Vascular.endothelial.cells
Human/Fetal/Spleen_Descartes			Descartes	7	Erythroblasts, Lymphoid.cells, Megakaryocytes, Mesothelial.cells, Myeloid.cells, Stromal.cells, Vascular.endothelial.cells
Human/Fetal/Stomach_Descartes			Descartes	14	Lymphatic.endothelial.cells, Vascular.endothelial.cells, ENS.glia, ENS.neurons, Ciliated.epithelial.cells, Squamous.epithelial.cells, Erythroblasts, Goblet.cells, Lymphoid.cells, Mesothelial.cells, Myeloid.cells, Neuroendocrine.cells, Parietal.and.chief.cells, Stromal.cells
Human/Fetal/Thymus_Descartes			Descartes	5	Antigen.presenting.cells, Stromal.cells, Thymic.epithelial.cells, Thymocytes, Vascular.endothelial.cells
Mouse/Adult/Bladder_MCA	Han, X. et al. Mapping the Mouse Cell Atlas by Microwell-Seq. Cell 172, 1091-1107.e17 (2018).	https://pubmed.ncbi.nlm.nih.gov/29474909/	MCA	16	Basal epithelial cell, Dendritic cell_Cd74 high, Dendritic cell_Lyz2 high, Endothelial cell, Epithelial cell_Gm23935 high, Epithelial cell_Upk3a high, Macrophage, Mesenchymal stem cell, NK cell, Smooth muscle cell, Stromal cell_Car3 high, Stromal cell_Dpt high, Umbrella cell, Urothelium, Vascular endothelial cell, Vascular smooth muscle progenitor
Mouse/Adult/BoneMarrow_MCA	Han, X. et al. Mapping the Mouse Cell Atlas by Microwell-Seq. Cell 172, 1091-1107.e17 (2018).	https://pubmed.ncbi.nlm.nih.gov/29474909/	MCA	14	B cell, Pre-pro B cell, Dendritic cell_Siglech high, Erythroblast, Hematopoietic stem/progenitor, Macrophage_Ms4a6c high, Macrophage_S100a4 high, Monocyte_Prtn3 high, Neutrophil_Cebpe high, Neutrophil_Fcnb high, Neutrophil_Mmp8 high, Neutrophil_Ngp high, Neutrophil progenitor, T cell
Mouse/Adult/BoneMarrow_cKit_MCA	Han, X. et al. Mapping the Mouse Cell Atlas by Microwell-Seq. Cell 172, 1091-1107.e17 (2018).	https://pubmed.ncbi.nlm.nih.gov/29474909/	MCA	19	B cell, Basophil, Eosinophil progenitor, Erythrocyte progenitor_Car1 high, Erythrocyte progenitor_Hba-a1 high, Macrophage_C1qc high, Macrophage_Cd74 high, Macrophage_S100a4 high, Megakaryocyte progenitor, Monocyte progenitor, Monocyte progenitor_Ctsg high, Monocyte progenitor_Prtn3 high, Multipotent progenitor_Ctla2a high, Neutrophil_Fcnb high, Neutrophil_Ighg1 high, Neutrophil_Lcn2 high, Neutrop…
Mouse/Adult/Brain_AllenBrainAtlas	Yao, Z. et al. A taxonomy of transcriptomic cell types across the isocortex and hippocampal formation. bioRxiv 2020.03.30.015214 (2020) doi:10.1101/2020.03.30.015214.	https://www.biorxiv.org/content/10.1101/2020.03.30.015214v1.full#F1 https://portal.brain-map.org/atlases-and-data/rnaseq/mouse-whole-cortex-and-hippocampus-10x	AllenBrainAtlas	43	Lamp5, Sncg, Vip, CA1-ProS, CA2, CA3, DG, SUB-ProS, L2 IT ENTl, L2 IT RHP, L2/3 IT CTX-1, L2/3 IT CTX-2, L2/3 IT ENTl, L2/3 IT PPP, L3 IT ENT, Car3, L4/5 IT CTX, L5 IT CTX, L5 IT TPE-ENT, L6 IT CTX, L6 IT ENTl, Pvalb, Sst, Sst Chodl, CT SUB, L5 NP CTX, L6 CT CTX, L6b CTX, L6b/CT ENT, NP PPP, NP SUB, Astro, CR, Endo, Meis2, Micro-PVM, Oligo, SMC-Peri, V3d, VLMC, L3 RSP-ACA, L5 PPP, L5 PT CTX
Mouse/Adult/ImmuneAtlas_ImmGen	Yoshida, H. et al. The cis-Regulatory Atlas of the Mouse Immune System. Cell 176, 897-912.e20 (2019).	https://pubmed.ncbi.nlm.nih.gov/30686579/	ImmGen	76	B.Fo.Sp, B.FrE.BM, B.MZ.Sp, B.T1.Sp, B.T2.Sp, B.T3.Sp, B1b.PC, proB.CLP.BM, proB.FrA.BM, proB.FrBC.BM, BEC.SLN, GN.BM, T8.MP.LCMV.d7.Sp, T8.Tcm.LCMV.d180.Sp, T8.TE.LCMV.d7.Sp, T8.Tem.LCMV.d180.Sp, T8.TN.P14.Sp, Treg.4.FP3+.Nrplo.Co, DC.4+.Sp, DC.8+.Sp, DC.pDC.Sp, preT.DN2a.Th, preT.DN2b.Th, preT.DN3.Th, T.DN4.Th, FRC.CD140a+.Madcam-.CD35-.SLN, B.GC.CB.Sp, B.GC.CC.Sp, Tgd.g1.1+d1.24a+.Th, Tgd.g1.1…
Mouse/Adult/ImmuneAtlas_ImmGen_cellFamily	Yoshida, H. et al. The cis-Regulatory Atlas of the Mouse Immune System. Cell 176, 897-912.e20 (2019).	https://pubmed.ncbi.nlm.nih.gov/30686579/	ImmGen	42	Colon Treg Nrplo, DN2a, DN2b, DN3, DN4, ISP, Spleen Naive CD4, Spleen Naive CD8, Spleen Treg, Spleen/LNaive CD4, Thymic 4+8+CD3lo DP, Thymic CD4SP, Thymic CD8SP, Thymic preT DN1, B, GC centroblasts, GC, entrocyes, Memory B, Plasma, Plasmablast, Spleen CD19, Dendritic, gdT, ILC, NK, Ly6Chi blood monocytes, Ly6Clo blood monocytes, BM Neutrophil, Macrophage, Microglia, PerC macrophage, small, eriton…
Mouse/Adult/Kidney_MCA	Han, X. et al. Mapping the Mouse Cell Atlas by Microwell-Seq. Cell 172, 1091-1107.e17 (2018).	https://pubmed.ncbi.nlm.nih.gov/29474909/	MCA	29	B cell, Collecting duct intercalated cell_Aqp6 high, Collecting duct intercalated cell_Slc26a4 high, Dendritic cell_Ccr7 high, Dendritic cell_Cst3 high, Distal collecting duct principal cell_Cldn4 high, Distal collecting duct principal cell_Hsd11b2 high, Distal convoluted tubule_Pvalb high, Distal convoluted tubule_S100g high, Endothelial cell, Epithelial cell_Cryab high, Fenestrated endothelial …
Mouse/Adult/Liver_MCA	Han, X. et al. Mapping the Mouse Cell Atlas by Microwell-Seq. Cell 172, 1091-1107.e17 (2018).	https://pubmed.ncbi.nlm.nih.gov/29474909/	MCA	20	B cell_Fcmr high, B cell_Jchain high, Dendritic cell_Cst3 high, Dendritic cell_Siglech high, Endothelial cell, Epithelial cell, Epithelial cell_Spp1 high, Erythroblast_Hbb-bs high, Erythroblast_Hbb-bt high, Granulocyte, Hepatocyte_Fabp1 high, Hepatocyte_mt-Nd4 high, Kupffer cell, Macrophage_Chil3 high, Neutrophil_Ngp high, Pericentral hepatocyte, Periportal hepatocyte, Stromal cell, T cell_Gzma h…
Mouse/Adult/Lung_MCA	Han, X. et al. Mapping the Mouse Cell Atlas by Microwell-Seq. Cell 172, 1091-1107.e17 (2018).	https://pubmed.ncbi.nlm.nih.gov/29474909/	MCA	29	Alveolar bipotent progenitor, Alveolar macrophage_Ear2 high, Alveolar macrophage_Pclaf high, AT1 cell, AT2 cell, B cell, Basophil, Ciliated cell, Clara cell, Dendritic cell_Gngt2 high, Dendritic cell_H2-M2 high, Dendritic cell_Mgl2 high, Dendritic cell_Naaa high, Dendritic cell_Tubb5 high, Endothelial cell_Kdr high, Endothelial cell_Tmem100 high, Endothelial cell_Vwf high, Eosinophil, IgA produci…
Mouse/Adult/MammaryGland_Involution_MCA	Han, X. et al. Mapping the Mouse Cell Atlas by Microwell-Seq. Cell 172, 1091-1107.e17 (2018).	https://pubmed.ncbi.nlm.nih.gov/29474909/	MCA	23	B cell_Cd79a high, B cell_Jchain high, Dendritic cell_Ccl22 high, Dendritic cell_Il1b high, Dendritic cell_Siglech high, Endothelial cell_Aqp1 high, Endothelial cell_Fabp4 high, Endothelial cell_Fabp4&Aqp1 high, Endothelial cell_Glycam1 high, Luminal cell, Macrophage_Apoe high, Macrophage_Pf4 high, Macrophage_Plbd1 high, Macrophage_Retnla high, Mast cell, Muscle cell_Inmt high, Muscle cell_Pi16 h…
Mouse/Adult/MammaryGland_Lactation_MCA	Han, X. et al. Mapping the Mouse Cell Atlas by Microwell-Seq. Cell 172, 1091-1107.e17 (2018).	https://pubmed.ncbi.nlm.nih.gov/29474909/	MCA	12	Adipocyte, B cell_Igkv6-15 high, B cell_Igkv6-23 high, B cell_Jchain high, Dendritic cell, Macrophage_C1qb high, Macrophage_Cd74 high, Muscle cell, NK cell, Secretory alveoli cell, Stromal cell, T cell
Mouse/Adult/MammaryGland_Pregnancy_MCA	Han, X. et al. Mapping the Mouse Cell Atlas by Microwell-Seq. Cell 172, 1091-1107.e17 (2018).	https://pubmed.ncbi.nlm.nih.gov/29474909/	MCA	13	B cell, Dendritic cell, Endothelial cell, Ductal luminal cell, Luminal cell, Macrophage, Myeloid leukocyte, Myoepithelial cell, NK cell_Gzma high, NK_cell_Gzmb high, Secretory alveolar cell, Stromal cell, T cell
Mouse/Adult/MammaryGland_Virgin_MCA	Han, X. et al. Mapping the Mouse Cell Atlas by Microwell-Seq. Cell 172, 1091-1107.e17 (2018).	https://pubmed.ncbi.nlm.nih.gov/29474909/	MCA	15	B cell, Dendritic cell_Cst3 high, Dendritic cell_Fscn1 high, Dendritic cell_Siglech high, Luminal cell, Luminal progenitor, Macrophage_C1qc high, Macrophage_Lyz1 high, NK cell, Stem/progenitor cell, Stromal cell_Col3a1 high, Stromal cell_Pi16 high, T cell_Cd8b1 high, T cell_Ly6c2 high, T-cell_Ctla4 high
Mouse/Adult/Muscle_MCA	Han, X. et al. Mapping the Mouse Cell Atlas by Microwell-Seq. Cell 172, 1091-1107.e17 (2018).	https://pubmed.ncbi.nlm.nih.gov/29474909/	MCA	13	B cell_Jchain high, B cell_Vpreb3 high, Endothelial cell, Erythroblast_Car1 high, Erythroblast_Car2 high, Granulocyte monocyte progenitor, Macrophage_Ms4a6c high, Macrophage_Retnla high, Muscle cell_Tnnc2 high, Muscle progenitor, Neutrophil_Camp high, Neutrophil_Retnlg high, Stromal cell
Mouse/Adult/Ovary_MCA	Han, X. et al. Mapping the Mouse Cell Atlas by Microwell-Seq. Cell 172, 1091-1107.e17 (2018).	https://pubmed.ncbi.nlm.nih.gov/29474909/	MCA	14	Cumulus cell_Car14 high, Cumulus cell_Nupr1 high, Cumulus cell_Ube2c high, Granulosa cell_Inhba high, Granulosa cell_Kctd14 high, Large Luteal cell, Luteal cell, Small Luteal cell, Macrophage_Lyz2 high, Marcrophage_Cd74 high, Ovarian surface epithelial cell, Ovarian vascular surface endothelial cell, Stromal cell, Thecal cell
Mouse/Adult/Pancreas_MCA	Han, X. et al. Mapping the Mouse Cell Atlas by Microwell-Seq. Cell 172, 1091-1107.e17 (2018).	https://pubmed.ncbi.nlm.nih.gov/29474909/	MCA	20	Acinar cell, B cell, Beta cell, Dendritic cell, Dividing cell, Ductal cell, Endocrine cell, Endothelial cell_Fabp4 high, Endothelial cell_Lrg1 high, Endothelial cell_Tm4sf1 high, Erythroblast_Hbb-bt high, Erythroblast_Igkc high, Glial cell, Granulocyte, Macrophage, Smooth muscle cell, Stromal cell_Fn1 high, Stromal cell_Mfap4 high, Stromal cell_Smoc2 high, T cell
Mouse/Adult/PeripheralBlood_MCA	Han, X. et al. Mapping the Mouse Cell Atlas by Microwell-Seq. Cell 172, 1091-1107.e17 (2018).	https://pubmed.ncbi.nlm.nih.gov/29474909/	MCA	20	B cell_Igha high, B cell_Ly6d high, B cell_Rps27rt high, B cell_Vpreb3 high, Basophil_Prss34 high, Dendritic cell_Siglech high, Erythroblast_Car2 high, Erythroblast_Hba-a2 high, Monocyte_Ace high, Monocyte_Elane high, Monocyte_F13a1 high, Monocyte_Flt-ps1 high, Monocyte_Pf4 high, Monocyte_S100a4 high, Neutrophil_Camp high, Neutrophil_Il1b high, Neutrophil_Ltf high, Neutrophil_Retnlg high, NK cell…
Mouse/Adult/Placenta_MCA	Han, X. et al. Mapping the Mouse Cell Atlas by Microwell-Seq. Cell 172, 1091-1107.e17 (2018).	https://pubmed.ncbi.nlm.nih.gov/29474909/	MCA	25	B cell, Basophil, Dendritic cell, Endodermal cell_Afp high, Endothelial cell_Maged2 high, Erythroblast_Hbb-y high, Granulocyte, Granulocyte monocyte progenitor, Hematopoietic stem/progenitor cell, Invasive spongiotrophoblast, Labyrinthine trophoblast, Macrophage, Megakaryocyte progenitor, Monocyte, NK cell, NKT cell, Primitive Endodermal lineage cell_Gkn2 high, Primitive Endodermal lineage cell_S…
Mouse/Adult/Prostate_MCA	Han, X. et al. Mapping the Mouse Cell Atlas by Microwell-Seq. Cell 172, 1091-1107.e17 (2018).	https://pubmed.ncbi.nlm.nih.gov/29474909/	MCA	6	Dendritic cell, Epithelial cell, Glandular epithelium, Prostate gland cell, Stromal cell, T cell
Mouse/Adult/SmallIntestine_MCA	Han, X. et al. Mapping the Mouse Cell Atlas by Microwell-Seq. Cell 172, 1091-1107.e17 (2018).	https://pubmed.ncbi.nlm.nih.gov/29474909/	MCA	21	B cell_Ighd high, B cell_Igkv12-46 high, B cell_Jchain high, B cell_Ms4a1 high, Columnar epithelium, Dendritic cell_Cst3 high, Dendritic cell_Siglech high, Epithelial cell_Kcne3 high, Epithelial cell_Sh2d6 high, Erythroblast, Macrophage, Paneth cell, S cell_Chgb high, S cell_Gip high, Stromal cell_Adamdec1 high, Stromal cell_Dcn high, T cell_Ccl5 high, T cell_Cd7 high, T cell_Icos high, T cell_Ms…
Mouse/Adult/Spleen_MCA	Han, X. et al. Mapping the Mouse Cell Atlas by Microwell-Seq. Cell 172, 1091-1107.e17 (2018).	https://pubmed.ncbi.nlm.nih.gov/29474909/	MCA	9	Dendritic cell_S100a4 high, Dendritic cell_Siglech high, Granulocyte, Macrophage, Marginal zone B cell, Monocyte, NK cell, Plasma cell, T cell
Mouse/Adult/Stomach_MCA	Han, X. et al. Mapping the Mouse Cell Atlas by Microwell-Seq. Cell 172, 1091-1107.e17 (2018).	https://pubmed.ncbi.nlm.nih.gov/29474909/	MCA	15	Dendritic cell, Epithelial cell_Gkn3 high, Epithelial cell_Krt20 high, Epithelial cell_Pla2g1b high, G cell, Macrophage, Gastric mucosal cell, Antral mucous cell, Muscle cell, Parietal cell, Pit cell, Stomach cell_Gkn2 high, Stomach cell_Mt2 high, Stomach cell_Muc5ac high, Tuft cell
Mouse/Adult/Testis_MCA	Han, X. et al. Mapping the Mouse Cell Atlas by Microwell-Seq. Cell 172, 1091-1107.e17 (2018).	https://pubmed.ncbi.nlm.nih.gov/29474909/	MCA	19	Erythroblast, Leydig cell, Macrophage, Preleptotene spermatogonium, Pre-Sertoli cell_Cst9 high, Pre-Sertoli cell_Ctsl high, Sertoli cell, Elongating spermatid, Spermatids_1700016P04Rik high, Spermatids_Cst13 high, Spermatids_Hmgb4 high, Spermatids_Tnp1 high, Spermatocyte_1700001F09Rik high, Spermatocyte_Cabs1 high, Spermatocyte_Calm2 high, Spermatocyte_Mesp1 high, Spermatocyte_Slc2a3 high, Sperma…
Mouse/Adult/Thymus_MCA	Han, X. et al. Mapping the Mouse Cell Atlas by Microwell-Seq. Cell 172, 1091-1107.e17 (2018).	https://pubmed.ncbi.nlm.nih.gov/29474909/	MCA	8	B cell, Pre-T cell, Proliferating thymocyte, alpha-beta T cell, Double Positive T cell, gamma-delta T cell, T cell_Id2 high, T cell_Ms4a4b high
Mouse/Adult/Uterus_MCA	Han, X. et al. Mapping the Mouse Cell Atlas by Microwell-Seq. Cell 172, 1091-1107.e17 (2018).	https://pubmed.ncbi.nlm.nih.gov/29474909/	MCA	18	B cell, Dendritic cell, Endothelial cell_Cldn5 high, Endothelial cell_Tm4sf1 high, Glandular epithelium_Ltf high, Glandular epithelium_Sprr2f high, Granulocyte, Keratinocyte, Macrophage, Monocyte, Muscle cell, Smooth muscle cell_Rgs5 high, NK cell, Stromal cell_Ccl11 high, Stromal cell_Cxcl14 high, Stromal cell_Gm23935 high, Stromal cell_Has1 high, Stromal cell_Hsd11b2 high
Mouse/Fetal/EmbryonicMesenchyme_MCA	Han, X. et al. Mapping the Mouse Cell Atlas by Microwell-Seq. Cell 172, 1091-1107.e17 (2018).	https://pubmed.ncbi.nlm.nih.gov/29474909/	MCA	24	Dendritic cell, Endothelial cell, Erythroblast_Hbb-bs high, Erythroblast_Mt2 high, Erythroid cell, Ganglion cell_Cartpt high, Ganglion cell_Gal high, Ganglion cell_Mapt high, Lymphoid progenitor, Macrophage, Muscle cell, Neuron_Igfbpl1 high, Neuron_Isl1 high, Neuron_Npy high, Neuronal progenitor, Neutrophil, Reproductive tissue, Skeletal Muscle, Stromal cell_Agtr2 high, Stromal cell_Cnmd high, St…
Mouse/Fetal/FetalAtlas_MOCA	Cao, J. et al. The single cell transcriptional landscape of mammalian organogenesis. Nature 566, 496–502 (2019).	https://doi.org/10.1038/s41586-019-0969-x https://oncoscape.v3.sttrcancer.org/atlas.gs.washington.edu.mouse.rna/downloads	MOCA	38	Cardiac.muscle.lineages, Cholinergic.neurons, Chondroctye.progenitors, Chondrocytes...osteoblasts, Connective.tissue.progenitors, Early.mesenchyme, Endothelial.cells, Ependymal.cell, Epithelial.cells, Definitive.erythroid.lineage, Primitive.erythroid.lineage, Excitatory.neurons, Granule.neurons, Hepatocytes, Inhibitory.interneurons, Inhibitory.neuron.progenitors, Inhibitory.neurons, Intermediate.…
Mouse/Fetal/Brain_MCA	Han, X. et al. Mapping the Mouse Cell Atlas by Microwell-Seq. Cell 172, 1091-1107.e17 (2018).	https://pubmed.ncbi.nlm.nih.gov/29474909/	MCA	18	Dopaminergic neuron, Ependymal cell, Erythroblast_Hbb-bh1 high, Erythrocyte_Hbb-bt high, Granule neuron, Hippocampus neuron_Asic4 high, Macrophage, Microglia, Neural progenitor, Neuron_Kpna2 high, Neuron_Tuba1c high, Postmitotic neuron_Lhx9 high, Purkinje cell, Pyramidal neuron, Radial glia_Fabp7 high, Radial glia_Vim high, Schwann cell, Stromal cell
Mouse/Fetal/Intestine_MCA	Han, X. et al. Mapping the Mouse Cell Atlas by Microwell-Seq. Cell 172, 1091-1107.e17 (2018).	https://pubmed.ncbi.nlm.nih.gov/29474909/	MCA	20	Acinar cell, Endothelial cell, Enteric muscle cell, Enterocyte progenitor, Enteroendocrine, Epithelial cell_Bex1 high, Epithelial cell_Lgals2 high, Erythroblast_Car2 high, Erythroblast_Hbb-bs high, Erythroblast_Hbb-y high, Late Enterocyte progenitor_Ccnb1 high, Late Enterocyte progenitor_Ube2c high, Macrophage_Lyz2 high, Macrophage_Pf4 high, Neuron_Fabp7 high, Neuron_Rtn1 high, Stromal cell_Adamd…
Mouse/Fetal/Liver_MCA	Han, X. et al. Mapping the Mouse Cell Atlas by Microwell-Seq. Cell 172, 1091-1107.e17 (2018).	https://pubmed.ncbi.nlm.nih.gov/29474909/	MCA	11	B cell, Dendritic cell, Erythroblast_Hba-a2 high, Erythroblast_Klf1 high, Hepatocyte_Afp high, Macrophage, Mast cell_Mcpt8 high, Megakaryocyte, Neutrophil_Elane high, Neutrophil_Ngp high, Stem/progenitor cell
Mouse/Fetal/Lung_MCA	Han, X. et al. Mapping the Mouse Cell Atlas by Microwell-Seq. Cell 172, 1091-1107.e17 (2018).	https://pubmed.ncbi.nlm.nih.gov/29474909/	MCA	13	Epithelial cell_Aldh1a2_high, Epithelial cell_Sftpc high, Erythroblast_Hba-x high, Erythroblast_Hbb-bs high, Erythroblast_Mt1/2 high, Erythroblast_Mt2 high, Macrophage_Lyz2 high, Macrophage_Pf4 high, Neutrophil_Gm5483 high, Neutrophil_S100a8 high, Smooth muscle cell, Stromal cell_Ankfy1 high, Stromal cell_Ptn high
Mouse/Fetal/Stomach_MCA	Han, X. et al. Mapping the Mouse Cell Atlas by Microwell-Seq. Cell 172, 1091-1107.e17 (2018).	https://pubmed.ncbi.nlm.nih.gov/29474909/	MCA	20	Acinar cell_Ctrb1 high, Acinar cell_Spp1 high, Endocrine cell, Endocrine progenitor, Epithelial cell, Erythroblast_Car2 high, Erythroblast_Hba-x high, Erythroblast_Hbb-bs high, Erythroblast_Klf1 high, Erythroblast_Snca high, Hepatocyte-like cell, Immunocyte_Lyz2 high, Macrophage, Mast cell, Muscle cell, Neuron, Neutrophil, Stomach cell_Kazald1 high, Stromal cell_Cdkn1c high, Stromal cell_Dcn high
Mouse/Neonatal/Calvaria_MCA	Han, X. et al. Mapping the Mouse Cell Atlas by Microwell-Seq. Cell 172, 1091-1107.e17 (2018).	https://pubmed.ncbi.nlm.nih.gov/29474909/	MCA	12	Endothelial cell, Erythroblast, Granulocyte monocyte progenitor, Mast cell, Muscle cell_Actc1 high, Muscle cell_Junb high, Muscle cell_Myl9 high, Neuron, Neutrophil, Osteoblast, Preosteoblast/Osteoblast/Bone/Cartilage, Stromal cell
Mouse/Neonatal/Heart_MCA	Han, X. et al. Mapping the Mouse Cell Atlas by Microwell-Seq. Cell 172, 1091-1107.e17 (2018).	https://pubmed.ncbi.nlm.nih.gov/29474909/	MCA	15	Atrial cardiomyocyte, Dendritic cell, Endothelial cell_Eln high, Endothelial cell_Enpp2 high, Endothelial cell_Igfbp5 high, Epithelial cell, Macrophage, Cardiac muscle cell, Smooth muscle cell, Neutrophil, Stromal cell_Col3a1 high, Stromal cell_Fmod high, Vascular endothelial cell, Left ventricle cardiomyocyte, Ventricle cardiomyocyte
Mouse/Neonatal/Muscle_MCA	Han, X. et al. Mapping the Mouse Cell Atlas by Microwell-Seq. Cell 172, 1091-1107.e17 (2018).	https://pubmed.ncbi.nlm.nih.gov/29474909/	MCA	27	Adipocyte, B cell, Brown adipose, Chondrocyte, Dendritic cell, Endothelial cell, Epithelial cell, Erythroblast_Car2 high, Erythroblast_Hbb-bs high, Glial cell, Macrophage_Lyz2 high, Macrophage_Pf4 high, Mast cell, Mesenchymal stem cell, Muscle cell_Actc1 high, Muscle cell_Myl9 high, Neuron, Neutrophil_Elane high, Neutrophil_Hmox1 high, Neutrophil_Stfa3 high, Skeletal muscle cell_Myl1 high, Skelet…
Mouse/Neonatal/Pancreas_MCA	Han, X. et al. Mapping the Mouse Cell Atlas by Microwell-Seq. Cell 172, 1091-1107.e17 (2018).	https://pubmed.ncbi.nlm.nih.gov/29474909/	MCA	22	Acinar cell, B cell, Dendritic cell, Ductal cell, Epithelial cell, Erythroblast_Car2 high, Erythroblast_Fam132a high, Erythroblast_Ftl1 high, Erythroblast_Hba-a2 high, Lymphatic vessel endothelial cell, Macrophage, Mast cell, Monocyte, Neutrophil progenitor, Neutrophil_Camp high, Neutrophil_Ctsg high, Neutrophil_Fcnb high, Neutrophil_Retnlg high, Neutrophil_Rps27 high, NKT cell, Stromal cell, Uro…
Mouse/Neonatal/Rib_MCA	Han, X. et al. Mapping the Mouse Cell Atlas by Microwell-Seq. Cell 172, 1091-1107.e17 (2018).	https://pubmed.ncbi.nlm.nih.gov/29474909/	MCA	20	B cell, Cartilage cell_Clu high, Cartilage cell_Col2a1 high, Cartilage cell_Cxcl14 high, Cartilage cell_Ppa1 high, Cartilage cell_Prg4 high, Endothelial cell, Erythroblast_Hba-a1 high, Erythroblast_Ttr high, Granulocyte, Macrophage_C1qc high, Macrophage_Ctss high, Muscle cell, Neuron, Neutrophil, Oligodendrocyte, Osteoblast, Osteoclast, Stromal cell_Acta1 high, Stromal cell_Tnmd high
Mouse/Neonatal/Skin_MCA	Han, X. et al. Mapping the Mouse Cell Atlas by Microwell-Seq. Cell 172, 1091-1107.e17 (2018).	https://pubmed.ncbi.nlm.nih.gov/29474909/	MCA	19	Adipocyte, Brown adipose, Endothelial cell, Epithelial cell, Erythroblast, Keratinocyte, Lymphatic vessel endothelial cell, Macrophage, Mast cell, Melanocyte, Muscle cell_Actc1 high, Muscle cell_Lrrc15 high, Neuron, Neutrophil, Osteoblast_Dlk1 high, Osteoblast_Ppic high, Smooth muscle cell, Stromal cell_Akr1c18 high, Stromal cell_Gas6 high
