# Supplementary material for: Advances in mixed cell deconvolution enable quantification of cell types in spatial transcriptomic data
Source: Nat Commun. 2022 Jan 19;13:385. doi: 10.1038/s41467-022-28020-5 (PMC8770643; doi:10.1038/s41467-022-28020-5)
Supplement: Supplementary file 6 — Supplementary Data 4 [file 41467_2022_28020_MOESM6_ESM.xlsx]

## Sheet: Table S5 - decon vs protein cor
method	tissue	protein	stat	value	tumor
DWLS	L09	CD3 protein_x000D_ vs. total T-cells	cors	0.42191	Tumor 1
DWLS	L09	CD8 protein_x000D_ vs. CD8 T-cells	cors	-0.0235065	Tumor 1
DWLS	L09	CD68 protein_x000D_ vs. macrophages	cors	0.863041	Tumor 1
DWLS	L09	CD66b protein_x000D_ vs. neutrophils	cors	0.846021	Tumor 1
DWLS	L09	CD20 protein_x000D_ vs. B-cells	cors	0.916773	Tumor 1
DWLS	L09	SMA protein_x000D_ vs. fibroblasts	cors	0.349322	Tumor 1
DWLS	L10	CD3 protein_x000D_ vs. total T-cells	cors	0.211335	Tumor 2
DWLS	L10	CD8 protein_x000D_ vs. CD8 T-cells	cors	-0.102187	Tumor 2
DWLS	L10	CD68 protein_x000D_ vs. macrophages	cors	0.500327	Tumor 2
DWLS	L10	CD66b protein_x000D_ vs. neutrophils	cors	0.0570468	Tumor 2
DWLS	L10	CD20 protein_x000D_ vs. B-cells	cors	0.634131	Tumor 2
DWLS	L10	SMA protein_x000D_ vs. fibroblasts	cors	0.712957	Tumor 2
DWLS	L11	CD3 protein_x000D_ vs. total T-cells	cors	0.91928	Tumor 3
DWLS	L11	CD8 protein_x000D_ vs. CD8 T-cells	cors	0.82496	Tumor 3
DWLS	L11	CD68 protein_x000D_ vs. macrophages	cors	0.881293	Tumor 3
DWLS	L11	CD66b protein_x000D_ vs. neutrophils	cors	-0.0946861	Tumor 3
DWLS	L11	CD20 protein_x000D_ vs. B-cells	cors	0.872136	Tumor 3
DWLS	L11	SMA protein_x000D_ vs. fibroblasts	cors	0.623174	Tumor 3
DWLS	L12	CD3 protein_x000D_ vs. total T-cells	cors	0.873175	Tumor 4
DWLS	L12	CD8 protein_x000D_ vs. CD8 T-cells	cors	0.283319	Tumor 4
DWLS	L12	CD68 protein_x000D_ vs. macrophages	cors	0.916002	Tumor 4
DWLS	L12	CD66b protein_x000D_ vs. neutrophils	cors	0.205026	Tumor 4
DWLS	L12	CD20 protein_x000D_ vs. B-cells	cors	0.908085	Tumor 4
DWLS	L12	SMA protein_x000D_ vs. fibroblasts	cors	0.890096	Tumor 4
DWLS	L13	CD3 protein_x000D_ vs. total T-cells	cors	0.880886	Tumor 5
DWLS	L13	CD8 protein_x000D_ vs. CD8 T-cells	cors	0.882173	Tumor 5
DWLS	L13	CD68 protein_x000D_ vs. macrophages	cors	0.67901	Tumor 5
DWLS	L13	CD66b protein_x000D_ vs. neutrophils	cors	0.362333	Tumor 5
DWLS	L13	CD20 protein_x000D_ vs. B-cells	cors	-0.0568153	Tumor 5
DWLS	L13	SMA protein_x000D_ vs. fibroblasts	cors	0.858172	Tumor 5
NNLS	L09	CD3 protein_x000D_ vs. total T-cells	cors	0.832411	Tumor 1
NNLS	L09	CD8 protein_x000D_ vs. CD8 T-cells	cors	0.249577	Tumor 1
NNLS	L09	CD68 protein_x000D_ vs. macrophages	cors	0.75871	Tumor 1
NNLS	L09	CD66b protein_x000D_ vs. neutrophils	cors	0.0145093	Tumor 1
NNLS	L09	CD20 protein_x000D_ vs. B-cells	cors	0.926619	Tumor 1
NNLS	L09	SMA protein_x000D_ vs. fibroblasts	cors	0.605191	Tumor 1
NNLS	L10	CD3 protein_x000D_ vs. total T-cells	cors	0.705467	Tumor 2
NNLS	L10	CD8 protein_x000D_ vs. CD8 T-cells	cors	-0.136833	Tumor 2
NNLS	L10	CD68 protein_x000D_ vs. macrophages	cors	0.48451	Tumor 2
NNLS	L10	CD66b protein_x000D_ vs. neutrophils	cors	-0.15163	Tumor 2
NNLS	L10	CD20 protein_x000D_ vs. B-cells	cors	0.594941	Tumor 2
NNLS	L10	SMA protein_x000D_ vs. fibroblasts	cors	0.870087	Tumor 2
NNLS	L11	CD3 protein_x000D_ vs. total T-cells	cors	0.861921	Tumor 3
NNLS	L11	CD8 protein_x000D_ vs. CD8 T-cells	cors	0.414801	Tumor 3
NNLS	L11	CD68 protein_x000D_ vs. macrophages	cors	0.810759	Tumor 3
NNLS	L11	CD66b protein_x000D_ vs. neutrophils	cors	-0.449178	Tumor 3
NNLS	L11	CD20 protein_x000D_ vs. B-cells	cors	0.280174	Tumor 3
NNLS	L11	SMA protein_x000D_ vs. fibroblasts	cors	0.405219	Tumor 3
NNLS	L12	CD3 protein_x000D_ vs. total T-cells	cors	0.944866	Tumor 4
NNLS	L12	CD8 protein_x000D_ vs. CD8 T-cells	cors	0.350428	Tumor 4
NNLS	L12	CD68 protein_x000D_ vs. macrophages	cors	0.902792	Tumor 4
NNLS	L12	CD66b protein_x000D_ vs. neutrophils	cors	0.441608	Tumor 4
NNLS	L12	CD20 protein_x000D_ vs. B-cells	cors	0.914643	Tumor 4
NNLS	L12	SMA protein_x000D_ vs. fibroblasts	cors	0.929881	Tumor 4
NNLS	L13	CD3 protein_x000D_ vs. total T-cells	cors	0.730156	Tumor 5
NNLS	L13	CD8 protein_x000D_ vs. CD8 T-cells	cors	0.631515	Tumor 5
NNLS	L13	CD68 protein_x000D_ vs. macrophages	cors	0.784328	Tumor 5
NNLS	L13	CD66b protein_x000D_ vs. neutrophils	cors	0.390868	Tumor 5
NNLS	L13	CD20 protein_x000D_ vs. B-cells	cors	-0.176044	Tumor 5
NNLS	L13	SMA protein_x000D_ vs. fibroblasts	cors	0.91269	Tumor 5
v-SVR	L09	CD3 protein_x000D_ vs. total T-cells	cors	0.908352	Tumor 1
v-SVR	L09	CD8 protein_x000D_ vs. CD8 T-cells	cors	0.793257	Tumor 1
v-SVR	L09	CD68 protein_x000D_ vs. macrophages	cors	0.861871	Tumor 1
v-SVR	L09	CD66b protein_x000D_ vs. neutrophils	cors	0.356569	Tumor 1
v-SVR	L09	CD20 protein_x000D_ vs. B-cells	cors	0.980611	Tumor 1
v-SVR	L09	SMA protein_x000D_ vs. fibroblasts	cors	0.627641	Tumor 1
v-SVR	L10	CD3 protein_x000D_ vs. total T-cells	cors	0.896138	Tumor 2
v-SVR	L10	CD8 protein_x000D_ vs. CD8 T-cells	cors	0.675106	Tumor 2
v-SVR	L10	CD68 protein_x000D_ vs. macrophages	cors	0.463003	Tumor 2
v-SVR	L10	CD66b protein_x000D_ vs. neutrophils	cors	-0.0209105	Tumor 2
v-SVR	L10	CD20 protein_x000D_ vs. B-cells	cors	0.894213	Tumor 2
v-SVR	L10	SMA protein_x000D_ vs. fibroblasts	cors	0.746758	Tumor 2
v-SVR	L11	CD3 protein_x000D_ vs. total T-cells	cors	0.887497	Tumor 3
v-SVR	L11	CD8 protein_x000D_ vs. CD8 T-cells	cors	0.799489	Tumor 3
v-SVR	L11	CD68 protein_x000D_ vs. macrophages	cors	0.798003	Tumor 3
v-SVR	L11	CD66b protein_x000D_ vs. neutrophils	cors	-0.445905	Tumor 3
v-SVR	L11	CD20 protein_x000D_ vs. B-cells	cors	0.892366	Tumor 3
v-SVR	L11	SMA protein_x000D_ vs. fibroblasts	cors	0.501867	Tumor 3
v-SVR	L12	CD3 protein_x000D_ vs. total T-cells	cors	0.96644	Tumor 4
v-SVR	L12	CD8 protein_x000D_ vs. CD8 T-cells	cors	0.822379	Tumor 4
v-SVR	L12	CD68 protein_x000D_ vs. macrophages	cors	0.939535	Tumor 4
v-SVR	L12	CD66b protein_x000D_ vs. neutrophils	cors	0.640018	Tumor 4
v-SVR	L12	CD20 protein_x000D_ vs. B-cells	cors	0.956827	Tumor 4
v-SVR	L12	SMA protein_x000D_ vs. fibroblasts	cors	0.928272	Tumor 4
v-SVR	L13	CD3 protein_x000D_ vs. total T-cells	cors	0.89414	Tumor 5
v-SVR	L13	CD8 protein_x000D_ vs. CD8 T-cells	cors	0.834667	Tumor 5
v-SVR	L13	CD68 protein_x000D_ vs. macrophages	cors	0.761349	Tumor 5
v-SVR	L13	CD66b protein_x000D_ vs. neutrophils	cors	0.316047	Tumor 5
v-SVR	L13	CD20 protein_x000D_ vs. B-cells	cors	0.160616	Tumor 5
v-SVR	L13	SMA protein_x000D_ vs. fibroblasts	cors	0.845775	Tumor 5
SpatialDecon ignoring tumor	L09	CD3 protein_x000D_ vs. total T-cells	cors	0.90023	Tumor 1
SpatialDecon ignoring tumor	L09	CD8 protein_x000D_ vs. CD8 T-cells	cors	0.665259	Tumor 1
SpatialDecon ignoring tumor	L09	CD68 protein_x000D_ vs. macrophages	cors	0.687629	Tumor 1
SpatialDecon ignoring tumor	L09	CD66b protein_x000D_ vs. neutrophils	cors	0.510863	Tumor 1
SpatialDecon ignoring tumor	L09	CD20 protein_x000D_ vs. B-cells	cors	0.969161	Tumor 1
SpatialDecon ignoring tumor	L09	SMA protein_x000D_ vs. fibroblasts	cors	0.640196	Tumor 1
SpatialDecon ignoring tumor	L10	CD3 protein_x000D_ vs. total T-cells	cors	0.878465	Tumor 2
SpatialDecon ignoring tumor	L10	CD8 protein_x000D_ vs. CD8 T-cells	cors	0.610622	Tumor 2
SpatialDecon ignoring tumor	L10	CD68 protein_x000D_ vs. macrophages	cors	0.485676	Tumor 2
SpatialDecon ignoring tumor	L10	CD66b protein_x000D_ vs. neutrophils	cors	0.0367901	Tumor 2
SpatialDecon ignoring tumor	L10	CD20 protein_x000D_ vs. B-cells	cors	0.91349	Tumor 2
SpatialDecon ignoring tumor	L10	SMA protein_x000D_ vs. fibroblasts	cors	0.832899	Tumor 2
SpatialDecon ignoring tumor	L11	CD3 protein_x000D_ vs. total T-cells	cors	0.85477	Tumor 3
SpatialDecon ignoring tumor	L11	CD8 protein_x000D_ vs. CD8 T-cells	cors	0.738203	Tumor 3
SpatialDecon ignoring tumor	L11	CD68 protein_x000D_ vs. macrophages	cors	0.77421	Tumor 3
SpatialDecon ignoring tumor	L11	CD66b protein_x000D_ vs. neutrophils	cors	-0.418369	Tumor 3
SpatialDecon ignoring tumor	L11	CD20 protein_x000D_ vs. B-cells	cors	0.924749	Tumor 3
SpatialDecon ignoring tumor	L11	SMA protein_x000D_ vs. fibroblasts	cors	0.516229	Tumor 3
SpatialDecon ignoring tumor	L12	CD3 protein_x000D_ vs. total T-cells	cors	0.970899	Tumor 4
SpatialDecon ignoring tumor	L12	CD8 protein_x000D_ vs. CD8 T-cells	cors	0.781116	Tumor 4
SpatialDecon ignoring tumor	L12	CD68 protein_x000D_ vs. macrophages	cors	0.876319	Tumor 4
SpatialDecon ignoring tumor	L12	CD66b protein_x000D_ vs. neutrophils	cors	0.467793	Tumor 4
SpatialDecon ignoring tumor	L12	CD20 protein_x000D_ vs. B-cells	cors	0.965569	Tumor 4
SpatialDecon ignoring tumor	L12	SMA protein_x000D_ vs. fibroblasts	cors	0.908917	Tumor 4
SpatialDecon ignoring tumor	L13	CD3 protein_x000D_ vs. total T-cells	cors	0.933082	Tumor 5
SpatialDecon ignoring tumor	L13	CD8 protein_x000D_ vs. CD8 T-cells	cors	0.859421	Tumor 5
SpatialDecon ignoring tumor	L13	CD68 protein_x000D_ vs. macrophages	cors	0.735935	Tumor 5
SpatialDecon ignoring tumor	L13	CD66b protein_x000D_ vs. neutrophils	cors	0.334684	Tumor 5
SpatialDecon ignoring tumor	L13	CD20 protein_x000D_ vs. B-cells	cors	0.345985	Tumor 5
SpatialDecon ignoring tumor	L13	SMA protein_x000D_ vs. fibroblasts	cors	0.870747	Tumor 5
SpatialDecon modelling tumor	L09	CD3 protein_x000D_ vs. total T-cells	cors	0.941726	Tumor 1
SpatialDecon modelling tumor	L09	CD8 protein_x000D_ vs. CD8 T-cells	cors	0.909448	Tumor 1
SpatialDecon modelling tumor	L09	CD68 protein_x000D_ vs. macrophages	cors	0.692148	Tumor 1
SpatialDecon modelling tumor	L09	CD66b protein_x000D_ vs. neutrophils	cors	0.857912	Tumor 1
SpatialDecon modelling tumor	L09	CD20 protein_x000D_ vs. B-cells	cors	0.913583	Tumor 1
SpatialDecon modelling tumor	L09	SMA protein_x000D_ vs. fibroblasts	cors	0.674459	Tumor 1
SpatialDecon modelling tumor	L10	CD3 protein_x000D_ vs. total T-cells	cors	0.922481	Tumor 2
SpatialDecon modelling tumor	L10	CD8 protein_x000D_ vs. CD8 T-cells	cors	0.7126	Tumor 2
SpatialDecon modelling tumor	L10	CD68 protein_x000D_ vs. macrophages	cors	0.422512	Tumor 2
SpatialDecon modelling tumor	L10	CD66b protein_x000D_ vs. neutrophils	cors	0.349269	Tumor 2
SpatialDecon modelling tumor	L10	CD20 protein_x000D_ vs. B-cells	cors	0.880057	Tumor 2
SpatialDecon modelling tumor	L10	SMA protein_x000D_ vs. fibroblasts	cors	0.85395	Tumor 2
SpatialDecon modelling tumor	L11	CD3 protein_x000D_ vs. total T-cells	cors	0.874385	Tumor 3
SpatialDecon modelling tumor	L11	CD8 protein_x000D_ vs. CD8 T-cells	cors	0.85694	Tumor 3
SpatialDecon modelling tumor	L11	CD68 protein_x000D_ vs. macrophages	cors	0.788401	Tumor 3
SpatialDecon modelling tumor	L11	CD66b protein_x000D_ vs. neutrophils	cors	-0.0840637	Tumor 3
SpatialDecon modelling tumor	L11	CD20 protein_x000D_ vs. B-cells	cors	0.857321	Tumor 3
SpatialDecon modelling tumor	L11	SMA protein_x000D_ vs. fibroblasts	cors	0.645712	Tumor 3
SpatialDecon modelling tumor	L12	CD3 protein_x000D_ vs. total T-cells	cors	0.982291	Tumor 4
SpatialDecon modelling tumor	L12	CD8 protein_x000D_ vs. CD8 T-cells	cors	0.87845	Tumor 4
SpatialDecon modelling tumor	L12	CD68 protein_x000D_ vs. macrophages	cors	0.931229	Tumor 4
SpatialDecon modelling tumor	L12	CD66b protein_x000D_ vs. neutrophils	cors	0.839312	Tumor 4
SpatialDecon modelling tumor	L12	CD20 protein_x000D_ vs. B-cells	cors	0.923573	Tumor 4
SpatialDecon modelling tumor	L12	SMA protein_x000D_ vs. fibroblasts	cors	0.935822	Tumor 4
SpatialDecon modelling tumor	L13	CD3 protein_x000D_ vs. total T-cells	cors	0.949079	Tumor 5
SpatialDecon modelling tumor	L13	CD8 protein_x000D_ vs. CD8 T-cells	cors	0.840815	Tumor 5
SpatialDecon modelling tumor	L13	CD68 protein_x000D_ vs. macrophages	cors	0.747642	Tumor 5
SpatialDecon modelling tumor	L13	CD66b protein_x000D_ vs. neutrophils	cors	0.188545	Tumor 5
SpatialDecon modelling tumor	L13	CD20 protein_x000D_ vs. B-cells	cors	0.401103	Tumor 5
SpatialDecon modelling tumor	L13	SMA protein_x000D_ vs. fibroblasts	cors	0.888784	Tumor 5
Stereoscope + safeTME	L09	CD3 protein_x000D_ vs. total T-cells	cors	0.662882	Tumor 1
Stereoscope + safeTME	L09	CD8 protein_x000D_ vs. CD8 T-cells	cors	0.182747	Tumor 1
Stereoscope + safeTME	L09	CD68 protein_x000D_ vs. macrophages	cors	0.849339	Tumor 1
Stereoscope + safeTME	L09	CD66b protein_x000D_ vs. neutrophils	cors	0.543627	Tumor 1
Stereoscope + safeTME	L09	CD20 protein_x000D_ vs. B-cells	cors	0.939806	Tumor 1
Stereoscope + safeTME	L09	SMA protein_x000D_ vs. fibroblasts	cors	0.580264	Tumor 1
Stereoscope + safeTME	L10	CD3 protein_x000D_ vs. total T-cells	cors	0.754818	Tumor 2
Stereoscope + safeTME	L10	CD8 protein_x000D_ vs. CD8 T-cells	cors	0.574586	Tumor 2
Stereoscope + safeTME	L10	CD68 protein_x000D_ vs. macrophages	cors	0.705045	Tumor 2
Stereoscope + safeTME	L10	CD66b protein_x000D_ vs. neutrophils	cors	0.120644	Tumor 2
Stereoscope + safeTME	L10	CD20 protein_x000D_ vs. B-cells	cors	0.8178	Tumor 2
Stereoscope + safeTME	L10	SMA protein_x000D_ vs. fibroblasts	cors	0.810312	Tumor 2
Stereoscope + safeTME	L11	CD3 protein_x000D_ vs. total T-cells	cors	0.945013	Tumor 3
Stereoscope + safeTME	L11	CD8 protein_x000D_ vs. CD8 T-cells	cors	0.880961	Tumor 3
Stereoscope + safeTME	L11	CD68 protein_x000D_ vs. macrophages	cors	0.894976	Tumor 3
Stereoscope + safeTME	L11	CD66b protein_x000D_ vs. neutrophils	cors	-0.53491	Tumor 3
Stereoscope + safeTME	L11	CD20 protein_x000D_ vs. B-cells	cors	0.94913	Tumor 3
Stereoscope + safeTME	L11	SMA protein_x000D_ vs. fibroblasts	cors	0.391017	Tumor 3
Stereoscope + safeTME	L12	CD3 protein_x000D_ vs. total T-cells	cors	0.886636	Tumor 4
Stereoscope + safeTME	L12	CD8 protein_x000D_ vs. CD8 T-cells	cors	0.661504	Tumor 4
Stereoscope + safeTME	L12	CD68 protein_x000D_ vs. macrophages	cors	0.863798	Tumor 4
Stereoscope + safeTME	L12	CD66b protein_x000D_ vs. neutrophils	cors	0.369905	Tumor 4
Stereoscope + safeTME	L12	CD20 protein_x000D_ vs. B-cells	cors	0.948922	Tumor 4
Stereoscope + safeTME	L12	SMA protein_x000D_ vs. fibroblasts	cors	0.920185	Tumor 4
Stereoscope + safeTME	L13	CD3 protein_x000D_ vs. total T-cells	cors	0.818053	Tumor 5
Stereoscope + safeTME	L13	CD8 protein_x000D_ vs. CD8 T-cells	cors	0.698912	Tumor 5
Stereoscope + safeTME	L13	CD68 protein_x000D_ vs. macrophages	cors	0.687804	Tumor 5
Stereoscope + safeTME	L13	CD66b protein_x000D_ vs. neutrophils	cors	0.0549652	Tumor 5
Stereoscope + safeTME	L13	CD20 protein_x000D_ vs. B-cells	cors	-0.209303	Tumor 5
Stereoscope + safeTME	L13	SMA protein_x000D_ vs. fibroblasts	cors	0.92942	Tumor 5
Stereoscope + scRNAseq lung profiles	L09	CD3 protein_x000D_ vs. total T-cells	cors	0.477055	Tumor 1
Stereoscope + scRNAseq lung profiles	L09	CD8 protein_x000D_ vs. CD8 T-cells	cors	NA	Tumor 1
Stereoscope + scRNAseq lung profiles	L09	CD68 protein_x000D_ vs. macrophages	cors	NA	Tumor 1
Stereoscope + scRNAseq lung profiles	L09	CD66b protein_x000D_ vs. neutrophils	cors	0.711478	Tumor 1
Stereoscope + scRNAseq lung profiles	L09	CD20 protein_x000D_ vs. B-cells	cors	0.439355	Tumor 1
Stereoscope + scRNAseq lung profiles	L09	SMA protein_x000D_ vs. fibroblasts	cors	0.363023	Tumor 1
Stereoscope + scRNAseq lung profiles	L10	CD3 protein_x000D_ vs. total T-cells	cors	0.589224	Tumor 2
Stereoscope + scRNAseq lung profiles	L10	CD8 protein_x000D_ vs. CD8 T-cells	cors	NA	Tumor 2
Stereoscope + scRNAseq lung profiles	L10	CD68 protein_x000D_ vs. macrophages	cors	NA	Tumor 2
Stereoscope + scRNAseq lung profiles	L10	CD66b protein_x000D_ vs. neutrophils	cors	0.397251	Tumor 2
Stereoscope + scRNAseq lung profiles	L10	CD20 protein_x000D_ vs. B-cells	cors	0.513775	Tumor 2
Stereoscope + scRNAseq lung profiles	L10	SMA protein_x000D_ vs. fibroblasts	cors	0.0967781	Tumor 2
Stereoscope + scRNAseq lung profiles	L11	CD3 protein_x000D_ vs. total T-cells	cors	0.646075	Tumor 3
Stereoscope + scRNAseq lung profiles	L11	CD8 protein_x000D_ vs. CD8 T-cells	cors	NA	Tumor 3
Stereoscope + scRNAseq lung profiles	L11	CD68 protein_x000D_ vs. macrophages	cors	NA	Tumor 3
Stereoscope + scRNAseq lung profiles	L11	CD66b protein_x000D_ vs. neutrophils	cors	0.25776	Tumor 3
Stereoscope + scRNAseq lung profiles	L11	CD20 protein_x000D_ vs. B-cells	cors	-0.050882	Tumor 3
Stereoscope + scRNAseq lung profiles	L11	SMA protein_x000D_ vs. fibroblasts	cors	0.619729	Tumor 3
Stereoscope + scRNAseq lung profiles	L12	CD3 protein_x000D_ vs. total T-cells	cors	0.588753	Tumor 4
Stereoscope + scRNAseq lung profiles	L12	CD8 protein_x000D_ vs. CD8 T-cells	cors	NA	Tumor 4
Stereoscope + scRNAseq lung profiles	L12	CD68 protein_x000D_ vs. macrophages	cors	NA	Tumor 4
Stereoscope + scRNAseq lung profiles	L12	CD66b protein_x000D_ vs. neutrophils	cors	0.521979	Tumor 4
Stereoscope + scRNAseq lung profiles	L12	CD20 protein_x000D_ vs. B-cells	cors	0.348358	Tumor 4
Stereoscope + scRNAseq lung profiles	L12	SMA protein_x000D_ vs. fibroblasts	cors	-0.0327231	Tumor 4
Stereoscope + scRNAseq lung profiles	L13	CD3 protein_x000D_ vs. total T-cells	cors	0.577196	Tumor 5
Stereoscope + scRNAseq lung profiles	L13	CD8 protein_x000D_ vs. CD8 T-cells	cors	NA	Tumor 5
Stereoscope + scRNAseq lung profiles	L13	CD68 protein_x000D_ vs. macrophages	cors	NA	Tumor 5
Stereoscope + scRNAseq lung profiles	L13	CD66b protein_x000D_ vs. neutrophils	cors	0.097419	Tumor 5
Stereoscope + scRNAseq lung profiles	L13	CD20 protein_x000D_ vs. B-cells	cors	-0.254594	Tumor 5
Stereoscope + scRNAseq lung profiles	L13	SMA protein_x000D_ vs. fibroblasts	cors	0.470217	Tumor 5
DWLS	L09	CD3 protein_x000D_ vs. total T-cells	spearmans	-0.0335835	Tumor 1
DWLS	L09	CD8 protein_x000D_ vs. CD8 T-cells	spearmans	-0.447092	Tumor 1
DWLS	L09	CD68 protein_x000D_ vs. macrophages	spearmans	0.912008	Tumor 1
DWLS	L09	CD66b protein_x000D_ vs. neutrophils	spearmans	0.639775	Tumor 1
DWLS	L09	CD20 protein_x000D_ vs. B-cells	spearmans	0.108443	Tumor 1
DWLS	L09	SMA protein_x000D_ vs. fibroblasts	spearmans	0.540338	Tumor 1
DWLS	L10	CD3 protein_x000D_ vs. total T-cells	spearmans	0.437064	Tumor 2
DWLS	L10	CD8 protein_x000D_ vs. CD8 T-cells	spearmans	0.137342	Tumor 2
DWLS	L10	CD68 protein_x000D_ vs. macrophages	spearmans	0.553993	Tumor 2
DWLS	L10	CD66b protein_x000D_ vs. neutrophils	spearmans	0.230466	Tumor 2
DWLS	L10	CD20 protein_x000D_ vs. B-cells	spearmans	0.361455	Tumor 2
DWLS	L10	SMA protein_x000D_ vs. fibroblasts	spearmans	0.716435	Tumor 2
DWLS	L11	CD3 protein_x000D_ vs. total T-cells	spearmans	0.881221	Tumor 3
DWLS	L11	CD8 protein_x000D_ vs. CD8 T-cells	spearmans	0.806105	Tumor 3
DWLS	L11	CD68 protein_x000D_ vs. macrophages	spearmans	0.810422	Tumor 3
DWLS	L11	CD66b protein_x000D_ vs. neutrophils	spearmans	-0.11477	Tumor 3
DWLS	L11	CD20 protein_x000D_ vs. B-cells	spearmans	0.33136	Tumor 3
DWLS	L11	SMA protein_x000D_ vs. fibroblasts	spearmans	0.689917	Tumor 3
DWLS	L12	CD3 protein_x000D_ vs. total T-cells	spearmans	0.768454	Tumor 4
DWLS	L12	CD8 protein_x000D_ vs. CD8 T-cells	spearmans	0.654255	Tumor 4
DWLS	L12	CD68 protein_x000D_ vs. macrophages	spearmans	0.796027	Tumor 4
DWLS	L12	CD66b protein_x000D_ vs. neutrophils	spearmans	0.275836	Tumor 4
DWLS	L12	CD20 protein_x000D_ vs. B-cells	spearmans	0.52399	Tumor 4
DWLS	L12	SMA protein_x000D_ vs. fibroblasts	spearmans	0.660769	Tumor 4
DWLS	L13	CD3 protein_x000D_ vs. total T-cells	spearmans	0.834189	Tumor 5
DWLS	L13	CD8 protein_x000D_ vs. CD8 T-cells	spearmans	0.751284	Tumor 5
DWLS	L13	CD68 protein_x000D_ vs. macrophages	spearmans	0.710208	Tumor 5
DWLS	L13	CD66b protein_x000D_ vs. neutrophils	spearmans	0.405316	Tumor 5
DWLS	L13	CD20 protein_x000D_ vs. B-cells	spearmans	0.0860767	Tumor 5
DWLS	L13	SMA protein_x000D_ vs. fibroblasts	spearmans	0.832377	Tumor 5
NNLS	L09	CD3 protein_x000D_ vs. total T-cells	spearmans	0.396248	Tumor 1
NNLS	L09	CD8 protein_x000D_ vs. CD8 T-cells	spearmans	-0.0915615	Tumor 1
NNLS	L09	CD68 protein_x000D_ vs. macrophages	spearmans	0.777429	Tumor 1
NNLS	L09	CD66b protein_x000D_ vs. neutrophils	spearmans	0.0150094	Tumor 1
NNLS	L09	CD20 protein_x000D_ vs. B-cells	spearmans	0.436703	Tumor 1
NNLS	L09	SMA protein_x000D_ vs. fibroblasts	spearmans	0.712383	Tumor 1
NNLS	L10	CD3 protein_x000D_ vs. total T-cells	spearmans	0.681776	Tumor 2
NNLS	L10	CD8 protein_x000D_ vs. CD8 T-cells	spearmans	-0.211841	Tumor 2
NNLS	L10	CD68 protein_x000D_ vs. macrophages	spearmans	0.448056	Tumor 2
NNLS	L10	CD66b protein_x000D_ vs. neutrophils	spearmans	-0.0146165	Tumor 2
NNLS	L10	CD20 protein_x000D_ vs. B-cells	spearmans	0.473984	Tumor 2
NNLS	L10	SMA protein_x000D_ vs. fibroblasts	spearmans	0.787111	Tumor 2
NNLS	L11	CD3 protein_x000D_ vs. total T-cells	spearmans	0.771693	Tumor 3
NNLS	L11	CD8 protein_x000D_ vs. CD8 T-cells	spearmans	0.223093	Tumor 3
NNLS	L11	CD68 protein_x000D_ vs. macrophages	spearmans	0.780697	Tumor 3
NNLS	L11	CD66b protein_x000D_ vs. neutrophils	spearmans	-0.419196	Tumor 3
NNLS	L11	CD20 protein_x000D_ vs. B-cells	spearmans	0.0756314	Tumor 3
NNLS	L11	SMA protein_x000D_ vs. fibroblasts	spearmans	0.29115	Tumor 3
NNLS	L12	CD3 protein_x000D_ vs. total T-cells	spearmans	0.84238	Tumor 4
NNLS	L12	CD8 protein_x000D_ vs. CD8 T-cells	spearmans	0.393896	Tumor 4
NNLS	L12	CD68 protein_x000D_ vs. macrophages	spearmans	0.623334	Tumor 4
NNLS	L12	CD66b protein_x000D_ vs. neutrophils	spearmans	0.484993	Tumor 4
NNLS	L12	CD20 protein_x000D_ vs. B-cells	spearmans	0.632784	Tumor 4
NNLS	L12	SMA protein_x000D_ vs. fibroblasts	spearmans	0.81003	Tumor 4
NNLS	L13	CD3 protein_x000D_ vs. total T-cells	spearmans	0.627756	Tumor 5
NNLS	L13	CD8 protein_x000D_ vs. CD8 T-cells	spearmans	0.629908	Tumor 5
NNLS	L13	CD68 protein_x000D_ vs. macrophages	spearmans	0.701299	Tumor 5
NNLS	L13	CD66b protein_x000D_ vs. neutrophils	spearmans	0.370798	Tumor 5
NNLS	L13	CD20 protein_x000D_ vs. B-cells	spearmans	-0.14763	Tumor 5
NNLS	L13	SMA protein_x000D_ vs. fibroblasts	spearmans	0.890063	Tumor 5
v-SVR	L09	CD3 protein_x000D_ vs. total T-cells	spearmans	0.746529	Tumor 1
v-SVR	L09	CD8 protein_x000D_ vs. CD8 T-cells	spearmans	0.324015	Tumor 1
v-SVR	L09	CD68 protein_x000D_ vs. macrophages	spearmans	0.658349	Tumor 1
v-SVR	L09	CD66b protein_x000D_ vs. neutrophils	spearmans	0.315439	Tumor 1
v-SVR	L09	CD20 protein_x000D_ vs. B-cells	spearmans	0.547655	Tumor 1
v-SVR	L09	SMA protein_x000D_ vs. fibroblasts	spearmans	0.681238	Tumor 1
v-SVR	L10	CD3 protein_x000D_ vs. total T-cells	spearmans	0.831144	Tumor 2
v-SVR	L10	CD8 protein_x000D_ vs. CD8 T-cells	spearmans	0.7395	Tumor 2
v-SVR	L10	CD68 protein_x000D_ vs. macrophages	spearmans	0.346408	Tumor 2
v-SVR	L10	CD66b protein_x000D_ vs. neutrophils	spearmans	0.239864	Tumor 2
v-SVR	L10	CD20 protein_x000D_ vs. B-cells	spearmans	0.433734	Tumor 2
v-SVR	L10	SMA protein_x000D_ vs. fibroblasts	spearmans	0.767869	Tumor 2
v-SVR	L11	CD3 protein_x000D_ vs. total T-cells	spearmans	0.854086	Tumor 3
v-SVR	L11	CD8 protein_x000D_ vs. CD8 T-cells	spearmans	0.738144	Tumor 3
v-SVR	L11	CD68 protein_x000D_ vs. macrophages	spearmans	0.811779	Tumor 3
v-SVR	L11	CD66b protein_x000D_ vs. neutrophils	spearmans	-0.441407	Tumor 3
v-SVR	L11	CD20 protein_x000D_ vs. B-cells	spearmans	0.231946	Tumor 3
v-SVR	L11	SMA protein_x000D_ vs. fibroblasts	spearmans	0.494419	Tumor 3
v-SVR	L12	CD3 protein_x000D_ vs. total T-cells	spearmans	0.754776	Tumor 4
v-SVR	L12	CD8 protein_x000D_ vs. CD8 T-cells	spearmans	0.662522	Tumor 4
v-SVR	L12	CD68 protein_x000D_ vs. macrophages	spearmans	0.78528	Tumor 4
v-SVR	L12	CD66b protein_x000D_ vs. neutrophils	spearmans	0.520234	Tumor 4
v-SVR	L12	CD20 protein_x000D_ vs. B-cells	spearmans	0.674772	Tumor 4
v-SVR	L12	SMA protein_x000D_ vs. fibroblasts	spearmans	0.799501	Tumor 4
v-SVR	L13	CD3 protein_x000D_ vs. total T-cells	spearmans	0.856237	Tumor 5
v-SVR	L13	CD8 protein_x000D_ vs. CD8 T-cells	spearmans	0.82543	Tumor 5
v-SVR	L13	CD68 protein_x000D_ vs. macrophages	spearmans	0.68952	Tumor 5
v-SVR	L13	CD66b protein_x000D_ vs. neutrophils	spearmans	0.286774	Tumor 5
v-SVR	L13	CD20 protein_x000D_ vs. B-cells	spearmans	0.0492298	Tumor 5
v-SVR	L13	SMA protein_x000D_ vs. fibroblasts	spearmans	0.839172	Tumor 5
SpatialDecon ignoring tumor	L09	CD3 protein_x000D_ vs. total T-cells	spearmans	0.372983	Tumor 1
SpatialDecon ignoring tumor	L09	CD8 protein_x000D_ vs. CD8 T-cells	spearmans	0.118011	Tumor 1
SpatialDecon ignoring tumor	L09	CD68 protein_x000D_ vs. macrophages	spearmans	0.660225	Tumor 1
SpatialDecon ignoring tumor	L09	CD66b protein_x000D_ vs. neutrophils	spearmans	0.369794	Tumor 1
SpatialDecon ignoring tumor	L09	CD20 protein_x000D_ vs. B-cells	spearmans	0.387242	Tumor 1
SpatialDecon ignoring tumor	L09	SMA protein_x000D_ vs. fibroblasts	spearmans	0.766792	Tumor 1
SpatialDecon ignoring tumor	L10	CD3 protein_x000D_ vs. total T-cells	spearmans	0.801788	Tumor 2
SpatialDecon ignoring tumor	L10	CD8 protein_x000D_ vs. CD8 T-cells	spearmans	0.623188	Tumor 2
SpatialDecon ignoring tumor	L10	CD68 protein_x000D_ vs. macrophages	spearmans	0.378353	Tumor 2
SpatialDecon ignoring tumor	L10	CD66b protein_x000D_ vs. neutrophils	spearmans	0.170274	Tumor 2
SpatialDecon ignoring tumor	L10	CD20 protein_x000D_ vs. B-cells	spearmans	0.55831	Tumor 2
SpatialDecon ignoring tumor	L10	SMA protein_x000D_ vs. fibroblasts	spearmans	0.765279	Tumor 2
SpatialDecon ignoring tumor	L11	CD3 protein_x000D_ vs. total T-cells	spearmans	0.919087	Tumor 3
SpatialDecon ignoring tumor	L11	CD8 protein_x000D_ vs. CD8 T-cells	spearmans	0.679186	Tumor 3
SpatialDecon ignoring tumor	L11	CD68 protein_x000D_ vs. macrophages	spearmans	0.799692	Tumor 3
SpatialDecon ignoring tumor	L11	CD66b protein_x000D_ vs. neutrophils	spearmans	-0.352575	Tumor 3
SpatialDecon ignoring tumor	L11	CD20 protein_x000D_ vs. B-cells	spearmans	0.336787	Tumor 3
SpatialDecon ignoring tumor	L11	SMA protein_x000D_ vs. fibroblasts	spearmans	0.493309	Tumor 3
SpatialDecon ignoring tumor	L12	CD3 protein_x000D_ vs. total T-cells	spearmans	0.905015	Tumor 4
SpatialDecon ignoring tumor	L12	CD8 protein_x000D_ vs. CD8 T-cells	spearmans	0.780938	Tumor 4
SpatialDecon ignoring tumor	L12	CD68 protein_x000D_ vs. macrophages	spearmans	0.698871	Tumor 4
SpatialDecon ignoring tumor	L12	CD66b protein_x000D_ vs. neutrophils	spearmans	0.0831524	Tumor 4
SpatialDecon ignoring tumor	L12	CD20 protein_x000D_ vs. B-cells	spearmans	0.680525	Tumor 4
SpatialDecon ignoring tumor	L12	SMA protein_x000D_ vs. fibroblasts	spearmans	0.914025	Tumor 4
SpatialDecon ignoring tumor	L13	CD3 protein_x000D_ vs. total T-cells	spearmans	0.854274	Tumor 5
SpatialDecon ignoring tumor	L13	CD8 protein_x000D_ vs. CD8 T-cells	spearmans	0.811839	Tumor 5
SpatialDecon ignoring tumor	L13	CD68 protein_x000D_ vs. macrophages	spearmans	0.69103	Tumor 5
SpatialDecon ignoring tumor	L13	CD66b protein_x000D_ vs. neutrophils	spearmans	0.380852	Tumor 5
SpatialDecon ignoring tumor	L13	CD20 protein_x000D_ vs. B-cells	spearmans	0.272123	Tumor 5
SpatialDecon ignoring tumor	L13	SMA protein_x000D_ vs. fibroblasts	spearmans	0.837209	Tumor 5
SpatialDecon modelling tumor	L09	CD3 protein_x000D_ vs. total T-cells	spearmans	0.299366	Tumor 1
SpatialDecon modelling tumor	L09	CD8 protein_x000D_ vs. CD8 T-cells	spearmans	0.106167	Tumor 1
SpatialDecon modelling tumor	L09	CD68 protein_x000D_ vs. macrophages	spearmans	0.629244	Tumor 1
SpatialDecon modelling tumor	L09	CD66b protein_x000D_ vs. neutrophils	spearmans	0.738397	Tumor 1
SpatialDecon modelling tumor	L09	CD20 protein_x000D_ vs. B-cells	spearmans	0.287344	Tumor 1
SpatialDecon modelling tumor	L09	SMA protein_x000D_ vs. fibroblasts	spearmans	0.668467	Tumor 1
SpatialDecon modelling tumor	L10	CD3 protein_x000D_ vs. total T-cells	spearmans	0.89918	Tumor 2
SpatialDecon modelling tumor	L10	CD8 protein_x000D_ vs. CD8 T-cells	spearmans	0.782261	Tumor 2
SpatialDecon modelling tumor	L10	CD68 protein_x000D_ vs. macrophages	spearmans	0.313561	Tumor 2
SpatialDecon modelling tumor	L10	CD66b protein_x000D_ vs. neutrophils	spearmans	0.589151	Tumor 2
SpatialDecon modelling tumor	L10	CD20 protein_x000D_ vs. B-cells	spearmans	0.51375	Tumor 2
SpatialDecon modelling tumor	L10	SMA protein_x000D_ vs. fibroblasts	spearmans	0.837451	Tumor 2
SpatialDecon modelling tumor	L11	CD3 protein_x000D_ vs. total T-cells	spearmans	0.925597	Tumor 3
SpatialDecon modelling tumor	L11	CD8 protein_x000D_ vs. CD8 T-cells	spearmans	0.848704	Tumor 3
SpatialDecon modelling tumor	L11	CD68 protein_x000D_ vs. macrophages	spearmans	0.808835	Tumor 3
SpatialDecon modelling tumor	L11	CD66b protein_x000D_ vs. neutrophils	spearmans	-0.0719718	Tumor 3
SpatialDecon modelling tumor	L11	CD20 protein_x000D_ vs. B-cells	spearmans	0.418844	Tumor 3
SpatialDecon modelling tumor	L11	SMA protein_x000D_ vs. fibroblasts	spearmans	0.708896	Tumor 3
SpatialDecon modelling tumor	L12	CD3 protein_x000D_ vs. total T-cells	spearmans	0.896828	Tumor 4
SpatialDecon modelling tumor	L12	CD8 protein_x000D_ vs. CD8 T-cells	spearmans	0.799812	Tumor 4
SpatialDecon modelling tumor	L12	CD68 protein_x000D_ vs. macrophages	spearmans	0.566565	Tumor 4
SpatialDecon modelling tumor	L12	CD66b protein_x000D_ vs. neutrophils	spearmans	0.533178	Tumor 4
SpatialDecon modelling tumor	L12	CD20 protein_x000D_ vs. B-cells	spearmans	0.626206	Tumor 4
SpatialDecon modelling tumor	L12	SMA protein_x000D_ vs. fibroblasts	spearmans	0.798088	Tumor 4
SpatialDecon modelling tumor	L13	CD3 protein_x000D_ vs. total T-cells	spearmans	0.860294	Tumor 5
SpatialDecon modelling tumor	L13	CD8 protein_x000D_ vs. CD8 T-cells	spearmans	0.748465	Tumor 5
SpatialDecon modelling tumor	L13	CD68 protein_x000D_ vs. macrophages	spearmans	0.683653	Tumor 5
SpatialDecon modelling tumor	L13	CD66b protein_x000D_ vs. neutrophils	spearmans	0.234945	Tumor 5
SpatialDecon modelling tumor	L13	CD20 protein_x000D_ vs. B-cells	spearmans	0.256953	Tumor 5
SpatialDecon modelling tumor	L13	SMA protein_x000D_ vs. fibroblasts	spearmans	0.888	Tumor 5
Stereoscope + safeTME	L09	CD3 protein_x000D_ vs. total T-cells	spearmans	0.0870544	Tumor 1
Stereoscope + safeTME	L09	CD8 protein_x000D_ vs. CD8 T-cells	spearmans	-0.359475	Tumor 1
Stereoscope + safeTME	L09	CD68 protein_x000D_ vs. macrophages	spearmans	0.874109	Tumor 1
Stereoscope + safeTME	L09	CD66b protein_x000D_ vs. neutrophils	spearmans	0.450844	Tumor 1
Stereoscope + safeTME	L09	CD20 protein_x000D_ vs. B-cells	spearmans	0.256285	Tumor 1
Stereoscope + safeTME	L09	SMA protein_x000D_ vs. fibroblasts	spearmans	0.460038	Tumor 1
Stereoscope + safeTME	L10	CD3 protein_x000D_ vs. total T-cells	spearmans	0.737404	Tumor 2
Stereoscope + safeTME	L10	CD8 protein_x000D_ vs. CD8 T-cells	spearmans	0.588529	Tumor 2
Stereoscope + safeTME	L10	CD68 protein_x000D_ vs. macrophages	spearmans	0.63947	Tumor 2
Stereoscope + safeTME	L10	CD66b protein_x000D_ vs. neutrophils	spearmans	0.286957	Tumor 2
Stereoscope + safeTME	L10	CD20 protein_x000D_ vs. B-cells	spearmans	0.433734	Tumor 2
Stereoscope + safeTME	L10	SMA protein_x000D_ vs. fibroblasts	spearmans	0.796485	Tumor 2
Stereoscope + safeTME	L11	CD3 protein_x000D_ vs. total T-cells	spearmans	0.838421	Tumor 3
Stereoscope + safeTME	L11	CD8 protein_x000D_ vs. CD8 T-cells	spearmans	0.77527	Tumor 3
Stereoscope + safeTME	L11	CD68 protein_x000D_ vs. macrophages	spearmans	0.804379	Tumor 3
Stereoscope + safeTME	L11	CD66b protein_x000D_ vs. neutrophils	spearmans	-0.490718	Tumor 3
Stereoscope + safeTME	L11	CD20 protein_x000D_ vs. B-cells	spearmans	0.379463	Tumor 3
Stereoscope + safeTME	L11	SMA protein_x000D_ vs. fibroblasts	spearmans	0.114647	Tumor 3
Stereoscope + safeTME	L12	CD3 protein_x000D_ vs. total T-cells	spearmans	0.804711	Tumor 4
Stereoscope + safeTME	L12	CD8 protein_x000D_ vs. CD8 T-cells	spearmans	0.684325	Tumor 4
Stereoscope + safeTME	L12	CD68 protein_x000D_ vs. macrophages	spearmans	0.777247	Tumor 4
Stereoscope + safeTME	L12	CD66b protein_x000D_ vs. neutrophils	spearmans	0.266283	Tumor 4
Stereoscope + safeTME	L12	CD20 protein_x000D_ vs. B-cells	spearmans	0.58033	Tumor 4
Stereoscope + safeTME	L12	SMA protein_x000D_ vs. fibroblasts	spearmans	0.704842	Tumor 4
Stereoscope + safeTME	L13	CD3 protein_x000D_ vs. total T-cells	spearmans	0.774086	Tumor 5
Stereoscope + safeTME	L13	CD8 protein_x000D_ vs. CD8 T-cells	spearmans	0.6418	Tumor 5
Stereoscope + safeTME	L13	CD68 protein_x000D_ vs. macrophages	spearmans	0.673513	Tumor 5
Stereoscope + safeTME	L13	CD66b protein_x000D_ vs. neutrophils	spearmans	0.273935	Tumor 5
Stereoscope + safeTME	L13	CD20 protein_x000D_ vs. B-cells	spearmans	-0.147992	Tumor 5
Stereoscope + safeTME	L13	SMA protein_x000D_ vs. fibroblasts	spearmans	0.919964	Tumor 5
Stereoscope + scRNAseq lung profiles	L09	CD3 protein_x000D_ vs. total T-cells	spearmans	0.43621	Tumor 1
Stereoscope + scRNAseq lung profiles	L09	CD8 protein_x000D_ vs. CD8 T-cells	spearmans	NA	Tumor 1
Stereoscope + scRNAseq lung profiles	L09	CD68 protein_x000D_ vs. macrophages	spearmans	NA	Tumor 1
Stereoscope + scRNAseq lung profiles	L09	CD66b protein_x000D_ vs. neutrophils	spearmans	0.72364	Tumor 1
Stereoscope + scRNAseq lung profiles	L09	CD20 protein_x000D_ vs. B-cells	spearmans	0.411445	Tumor 1
Stereoscope + scRNAseq lung profiles	L09	SMA protein_x000D_ vs. fibroblasts	spearmans	0.468668	Tumor 1
Stereoscope + scRNAseq lung profiles	L10	CD3 protein_x000D_ vs. total T-cells	spearmans	0.433488	Tumor 2
Stereoscope + scRNAseq lung profiles	L10	CD8 protein_x000D_ vs. CD8 T-cells	spearmans	NA	Tumor 2
Stereoscope + scRNAseq lung profiles	L10	CD68 protein_x000D_ vs. macrophages	spearmans	NA	Tumor 2
Stereoscope + scRNAseq lung profiles	L10	CD66b protein_x000D_ vs. neutrophils	spearmans	0.291274	Tumor 2
Stereoscope + scRNAseq lung profiles	L10	CD20 protein_x000D_ vs. B-cells	spearmans	0.374283	Tumor 2
Stereoscope + scRNAseq lung profiles	L10	SMA protein_x000D_ vs. fibroblasts	spearmans	-0.0656799	Tumor 2
Stereoscope + scRNAseq lung profiles	L11	CD3 protein_x000D_ vs. total T-cells	spearmans	0.535122	Tumor 3
Stereoscope + scRNAseq lung profiles	L11	CD8 protein_x000D_ vs. CD8 T-cells	spearmans	NA	Tumor 3
Stereoscope + scRNAseq lung profiles	L11	CD68 protein_x000D_ vs. macrophages	spearmans	NA	Tumor 3
Stereoscope + scRNAseq lung profiles	L11	CD66b protein_x000D_ vs. neutrophils	spearmans	0.262411	Tumor 3
Stereoscope + scRNAseq lung profiles	L11	CD20 protein_x000D_ vs. B-cells	spearmans	0.0899784	Tumor 3
Stereoscope + scRNAseq lung profiles	L11	SMA protein_x000D_ vs. fibroblasts	spearmans	0.55646	Tumor 3
Stereoscope + scRNAseq lung profiles	L12	CD3 protein_x000D_ vs. total T-cells	spearmans	0.677377	Tumor 4
Stereoscope + scRNAseq lung profiles	L12	CD8 protein_x000D_ vs. CD8 T-cells	spearmans	NA	Tumor 4
Stereoscope + scRNAseq lung profiles	L12	CD68 protein_x000D_ vs. macrophages	spearmans	NA	Tumor 4
Stereoscope + scRNAseq lung profiles	L12	CD66b protein_x000D_ vs. neutrophils	spearmans	0.479917	Tumor 4
Stereoscope + scRNAseq lung profiles	L12	CD20 protein_x000D_ vs. B-cells	spearmans	0.453539	Tumor 4
Stereoscope + scRNAseq lung profiles	L12	SMA protein_x000D_ vs. fibroblasts	spearmans	0.0514546	Tumor 4
Stereoscope + scRNAseq lung profiles	L13	CD3 protein_x000D_ vs. total T-cells	spearmans	0.762458	Tumor 5
Stereoscope + scRNAseq lung profiles	L13	CD8 protein_x000D_ vs. CD8 T-cells	spearmans	NA	Tumor 5
Stereoscope + scRNAseq lung profiles	L13	CD68 protein_x000D_ vs. macrophages	spearmans	NA	Tumor 5
Stereoscope + scRNAseq lung profiles	L13	CD66b protein_x000D_ vs. neutrophils	spearmans	0.114316	Tumor 5
Stereoscope + scRNAseq lung profiles	L13	CD20 protein_x000D_ vs. B-cells	spearmans	-0.279372	Tumor 5
Stereoscope + scRNAseq lung profiles	L13	SMA protein_x000D_ vs. fibroblasts	spearmans	0.715343	Tumor 5
