# Supplementary material for: Advances in mixed cell deconvolution enable quantification of cell types in spatial transcriptomic data
Source: Nat Commun. 2022 Jan 19;13:385. doi: 10.1038/s41467-022-28020-5 (PMC8770643; doi:10.1038/s41467-022-28020-5)
Supplement: Supplementary file 7 — Supplementary Data 5 [file 41467_2022_28020_MOESM7_ESM.xlsx]

## Sheet: Table S6 - tumor clinical info
Block Name	Name in figure 3	Used in figures 5&6	Sample type	Histological diagnosis	Grade	Stage	Tumor size, cm	Metastases
Lung9	Tumor1	no	FFPE	adenocarcinoma	G3	IIIA	7x6x6	3/9 lymph nodes
Lung10	Tumor2	no	FFPE	adenocarcinoma	G2	IIB	5x4x4	2/15 lymph nodes
Lung11	Tumor3	yes	FFPE	adenocarcinoma	G2	IIIA	4x3x3	6/33 lymph nodes
Lung12	Tumor4	no	FFPE	adenocarcinoma	G3	IIIA	14x10x8	0/14 lymph nodes
Lung13	Tumor5	no	FFPE	adenocarcinoma	G1	IIB	4.5x3x3; 1 cm	3/12 lymph nodes
