# Supplementary material for: Advances in mixed cell deconvolution enable quantification of cell types in spatial transcriptomic data
Source: Nat Commun. 2022 Jan 19;13:385. doi: 10.1038/s41467-022-28020-5 (PMC8770643; doi:10.1038/s41467-022-28020-5)
Supplement: Supplementary file 9 — Source data [file 41467_2022_28020_MOESM9_ESM.zip]

Archive with 11 entries (11 files):
- source data/source_data_2a.csv
- source data/source_data_2b.csv
- source data/source_data_3c.csv
- source data/source_data_4a.csv
- source data/source_data_4b.csv
- source data/source_data_4c.csv
- source data/source_data_6_CCL17.csv
- source data/source_data_6_CXCL13.csv
- source data/source_data_6_LYZ.csv
- source data/source_data_6b.csv
- source data/source_data_6c.csv
