# Supplementary material for: Advances in mixed cell deconvolution enable quantification of cell types in spatial transcriptomic data
Source: Nat Commun. 2022 Jan 19;13:385. doi: 10.1038/s41467-022-28020-5 (PMC8770643; doi:10.1038/s41467-022-28020-5)
Supplement: Supplementary file 9 — Source data [file 41467_2022_28020_MOESM9_ESM.zip › source data/source_data_2a.csv]

	est	obs	meth
1	1	1	NNLS
2	1	0.99	NNLS
3	1	0.95	NNLS
4	1	0.7	NNLS
5	0.662059493408687	0.5	NNLS
6	0	0.05	NNLS
7	0	0.01	NNLS
8	0	0	NNLS
9	1	1	NNLS
10	1	0.99	NNLS
11	1	0.95	NNLS
12	1	0.7	NNLS
13	0.905447410131716	0.5	NNLS
14	0	0.05	NNLS
15	0	0.01	NNLS
16	0	0	NNLS
17	1	1	NNLS
18	1	0.95	NNLS
19	0.86942771259315	0.7	NNLS
20	0.672381799639388	0.3	NNLS
21	0.425176437234785	0.05	NNLS
22	0.258378247764925	0	NNLS
23	1	1	NNLS
24	1	0.95	NNLS
25	0.906251243093948	0.7	NNLS
26	0.624579123194121	0.3	NNLS
27	0.423712273313005	0.05	NNLS
28	0.300334960819118	0	NNLS
29	0.904696250907158	1	NNLS
30	0.912832504795922	0.99	NNLS
31	0.819224915405197	0.95	NNLS
32	0.664679772055743	0.7	NNLS
33	0.186212138834993	0.5	NNLS
34	0	0.05	NNLS
35	0	0.01	NNLS
36	0	0	NNLS
37	0.959397601280841	1	NNLS
38	0.976503863311554	0.99	NNLS
39	0.926073008463747	0.95	NNLS
40	0.72894427676506	0.7	NNLS
41	0.494814561579049	0.5	NNLS
42	0	0.05	NNLS
43	0	0.01	NNLS
44	0	0	NNLS
45	0.801509647323787	1	NNLS
46	0.781308115567233	0.95	NNLS
47	0.696098935281425	0.7	NNLS
48	0.591548626426218	0.3	NNLS
49	0.420531416575194	0.05	NNLS
50	0.366859324561005	0	NNLS
51	0.871260043379024	1	NNLS
52	0.764892139125014	0.95	NNLS
53	0.742301752800915	0.7	NNLS
54	0.572369830594013	0.3	NNLS
55	0.405520863345035	0.05	NNLS
56	0.377729474497819	0	NNLS
57	0.910737667688212	1	v-SVR
58	0.96520691166841	0.99	v-SVR
59	0.939261859352281	0.95	v-SVR
60	0.563627159100956	0.7	v-SVR
61	0.31437287143173	0.5	v-SVR
62	0	0.05	v-SVR
63	0	0.01	v-SVR
64	0	0	v-SVR
65	0.990407485892134	1	v-SVR
66	0.969885504156717	0.99	v-SVR
67	0.884586344640844	0.95	v-SVR
68	0.505236475666333	0.7	v-SVR
69	0.427778453335018	0.5	v-SVR
70	0	0.05	v-SVR
71	0	0.01	v-SVR
72	0	0	v-SVR
73	1	1	v-SVR
74	0.964932206072807	0.95	v-SVR
75	0.800906576223417	0.7	v-SVR
76	0.429812868239216	0.3	v-SVR
77	0.177452401759476	0.05	v-SVR
78	0.0650636436561438	0	v-SVR
79	1	1	v-SVR
80	0.974086075715783	0.95	v-SVR
81	0.840870870859272	0.7	v-SVR
82	0.412099167214007	0.3	v-SVR
83	0.126728476040369	0.05	v-SVR
84	0.0525786641843076	0	v-SVR
85	0.967039566411454	1	v-SVR
86	0.970550215860922	0.99	v-SVR
87	0.94877633512473	0.95	v-SVR
88	0.782245846511539	0.7	v-SVR
89	0.421212529963212	0.5	v-SVR
90	0	0.05	v-SVR
91	0	0.01	v-SVR
92	0	0	v-SVR
93	0.988125950706976	1	v-SVR
94	0.973517441006726	0.99	v-SVR
95	0.967518157667418	0.95	v-SVR
96	0.808657335305726	0.7	v-SVR
97	0.554424346087074	0.5	v-SVR
98	0.0889183390140256	0.05	v-SVR
99	0.00658843336066564	0.01	v-SVR
100	0	0	v-SVR
101	1	1	v-SVR
102	0.980641447301959	0.95	v-SVR
103	0.873333820595396	0.7	v-SVR
104	0.711351103780815	0.3	v-SVR
105	0.51678096026424	0.05	v-SVR
106	0.383751087308272	0	v-SVR
107	1	1	v-SVR
108	1	0.95	v-SVR
109	0.861003534774551	0.7	v-SVR
110	0.699839054731866	0.3	v-SVR
111	0.499626913764282	0.05	v-SVR
112	0.376567778704216	0	v-SVR
113	1	1	log-normal
114	0.999070414084663	0.99	log-normal
115	0.977439203831642	0.95	log-normal
116	0.770637515507214	0.7	log-normal
117	0.546214827963194	0.5	log-normal
118	0.00047424431847272	0.05	log-normal
119	0	0.01	log-normal
120	0	0	log-normal
121	1	1	log-normal
122	0.999072098069517	0.99	log-normal
123	0.946335229452884	0.95	log-normal
124	0.728096178207915	0.7	log-normal
125	0.615074378924537	0.5	log-normal
126	0.0357228364208843	0.05	log-normal
127	0	0.01	log-normal
128	0	0	log-normal
129	1	1	log-normal
130	0.961412004987583	0.95	log-normal
131	0.765479886213586	0.7	log-normal
132	0.320187911728343	0.3	log-normal
133	0.0516140541997999	0.05	log-normal
134	0	0	log-normal
135	1	1	log-normal
136	0.975832806029655	0.95	log-normal
137	0.776977686062737	0.7	log-normal
138	0.27904382423767	0.3	log-normal
139	0.0122022423064966	0.05	log-normal
140	0	0	log-normal
141	1	1	log-normal
142	1	0.99	log-normal
143	0.967562469121734	0.95	log-normal
144	0.776250035141835	0.7	log-normal
145	0.408842315440789	0.5	log-normal
146	0.0175926867630878	0.05	log-normal
147	0.00427899453722382	0.01	log-normal
148	0	0	log-normal
149	1	1	log-normal
150	1	0.99	log-normal
151	0.987543396546543	0.95	log-normal
152	0.784896301625005	0.7	log-normal
153	0.503256702562845	0.5	log-normal
154	0.0601660583232172	0.05	log-normal
155	0	0.01	log-normal
156	0	0	log-normal
157	1	1	log-normal
158	0.977012642578416	0.95	log-normal
159	0.720516593670155	0.7	log-normal
160	0.28577840072586	0.3	log-normal
161	0.00350513280819181	0.05	log-normal
162	0	0	log-normal
163	1	1	log-normal
164	0.990005513940005	0.95	log-normal
165	0.803617858621812	0.7	log-normal
166	0.270522473635173	0.3	log-normal
167	0	0.05	log-normal
168	0	0	log-normal
169	1	1	DWLS
170	0.988678953842475	0.99	DWLS
171	0.972028719209229	0.95	DWLS
172	0.800742837068831	0.7	DWLS
173	0.608299049332247	0.5	DWLS
174	0.0572617446046241	0.05	DWLS
175	0.0298313238037566	0.01	DWLS
176	0	0	DWLS
177	1	1	DWLS
178	0.988628414430542	0.99	DWLS
179	0.950127216813088	0.95	DWLS
180	0.76647803226385	0.7	DWLS
181	0.663744698791676	0.5	DWLS
182	0.0999024579035623	0.05	DWLS
183	0	0.01	DWLS
184	-1.38196116509077e-19	0	DWLS
185	0.996113273011696	1	DWLS
186	0.950341963694776	0.95	DWLS
187	0.787852882749883	0.7	DWLS
188	0.417032648504557	0.3	DWLS
189	0.126013268831697	0.05	DWLS
190	0.0156456519987825	0	DWLS
191	0.996407002504857	1	DWLS
192	0.959607116646398	0.95	DWLS
193	0.805733753863789	0.7	DWLS
194	0.378287028965974	0.3	DWLS
195	0.0899426575268056	0.05	DWLS
196	0.0160589051652587	0	DWLS
197	0.999991643003996	1	DWLS
198	0.991335833642369	0.99	DWLS
199	0.961870362415196	0.95	DWLS
200	0.806028008441191	0.7	DWLS
201	0.490672075302773	0.5	DWLS
202	0.0775842396710943	0.05	DWLS
203	0.053901305446844	0.01	DWLS
204	0	0	DWLS
205	0.999993741862733	1	DWLS
206	0.99422980613523	0.99	DWLS
207	0.979407781786627	0.95	DWLS
208	0.814405204046755	0.7	DWLS
209	0.575473535762489	0.5	DWLS
210	0.135444063365671	0.05	DWLS
211	0.0526398772526616	0.01	DWLS
212	-2.35242083519832e-20	0	DWLS
213	0.999980539794581	1	DWLS
214	0.966954426716853	0.95	DWLS
215	0.764317599778425	0.7	DWLS
216	0.420623899943051	0.3	DWLS
217	0.0957761583890264	0.05	DWLS
218	0.007796372748465	0	DWLS
219	0.999077888502035	1	DWLS
220	0.979172924936435	0.95	DWLS
221	0.83004689048158	0.7	DWLS
222	0.38596357324066	0.3	DWLS
223	0.0634528830371489	0.05	DWLS
224	0.0161750506153066	0	DWLS
