# Supplementary material for: Advances in mixed cell deconvolution enable quantification of cell types in spatial transcriptomic data
Source: Nat Commun. 2022 Jan 19;13:385. doi: 10.1038/s41467-022-28020-5 (PMC8770643; doi:10.1038/s41467-022-28020-5)
Supplement: Supplementary file 9 — Source data [file 41467_2022_28020_MOESM9_ESM.zip › source data/source_data_2b.csv]

	hek	ccrf	meth	propdelta
1	14.7421860857562	16.9303219376411	NNLS	0.0100001392674744
2	121.7049691382	25.1670741520708	NNLS	0.0100065601313797
3	271.07525703067	256.655187806245	NNLS	0.010074359046124
4	165.353485561824	195.398634406025	NNLS	0.0100037500442577
5	206.427528960524	230.201005328718	NNLS	0.0100033857328829
6	14.4396796081075	14.4703726600375	NNLS	0.0100002562205734
7	53.2333887907257	19.6463876912162	NNLS	0.0100008212662604
8	55.8042367983511	1529.90423682529	NNLS	0.0129148724181098
9	21.908748539998	12.2980886002681	NNLS	0.0100017247073469
10	14.078980577522	18.3097827722075	NNLS	0.0100000626630919
11	71.6016105778158	19.601890129086	NNLS	0.0100049121717078
12	13.8990656952684	16.8464255964999	NNLS	0.0100000103683304
13	13.6926371298343	30.9545520092488	NNLS	0.0100025684773908
14	181.925750217211	771.825783988636	NNLS	0.0110360007287677
15	751.731288120583	454.143072629892	NNLS	0.0114112879429037
16	378.277275731863	102.890232994649	NNLS	0.0103246036190686
17	187.237259026217	44.2797798059036	NNLS	0.0101404660872517
18	898.295175085726	1811.39446773568	NNLS	0.0143631860968907
19	60.4109980524599	159.917272184501	NNLS	0.0100173910870952
20	10.654422369156	8.11180538623579	NNLS	0.0100006831164114
21	117.776251867703	89.4746203406608	NNLS	0.0100089895447039
22	55.7162451125805	157.619414654413	NNLS	0.0100242726296097
23	25.0752132287237	28.6432553581229	NNLS	0.010000327689762
24	26.5428359521029	55.7363998324719	NNLS	0.0100002138989041
25	8.7329440815601	49.0227802325459	NNLS	0.0100029674002905
26	9.21462843136428	14.9191791962602	NNLS	0.0100004650469311
27	8.76408744264122	11.0100670035918	NNLS	0.0100000475617877
28	209.521179290534	143.96748599679	NNLS	0.0100824431740097
29	757.639927479001	3072.50554478036	NNLS	0.0237003114896789
30	162.590290206571	1993.59403722422	NNLS	0.0136565260803662
31	135.362298204981	95.4456859478422	NNLS	0.0100185111071256
32	39.8928742557623	59.4632540813832	NNLS	0.0100026142366527
33	184.384632602019	468.670187898539	NNLS	0.0102898222284026
34	9.20133635311014	10.526898474017	NNLS	0.0100000507380229
35	14.114818955787	155.705599670243	NNLS	0.0100335349266508
36	474.606900905205	40.1198622280988	NNLS	0.0105908718773626
37	10.5841386548418	14.1843564228107	NNLS	0.0100000540169086
38	34.9932787265118	29.6847333659935	NNLS	0.0100019072471776
39	16.0265142538868	15.9313430953767	NNLS	0.0100004105913365
40	41.8024557729966	52.1287564724771	NNLS	0.0100003214463151
41	43.7519365909176	37.7985510490211	NNLS	0.0100006401314743
42	253.280033563468	460.40494945131	NNLS	0.0101617898280833
43	191.343086176363	292.985247286867	NNLS	0.0100562756989945
44	140.026340711263	214.013199800252	NNLS	0.0100323798580755
45	52.0876071805686	11.6015885914002	NNLS	0.0100041993072953
46	155.331299384355	153.153814661769	NNLS	0.0100100344043171
47	102.558629784477	234.637012742139	NNLS	0.0100668600159592
48	423.433164085293	129.348668700061	NNLS	0.0103608109020977
49	26.540033117004	58.2719463466691	NNLS	0.0100004760763698
50	1991.98538175551	2207.87242482586	NNLS	0.0101146001308953
51	100.961776818416	105.501455281426	NNLS	0.0100037715910516
52	64.7095161838886	82.3210115497171	NNLS	0.0100002572717768
53	94.0609985633915	282.739627026575	NNLS	0.0101151843831452
54	74.0991045579653	124.336572524434	NNLS	0.0100097374911289
55	155.591044193243	127.156161333416	NNLS	0.0100387272783444
56	137.65326542698	67.1437524201646	NNLS	0.0100097513612762
57	15.264042595456	20.6771786352254	NNLS	0.0100002932390569
58	820.568484564518	2612.91877314403	NNLS	0.0260656397270476
59	43.7280002876614	50.4322828121116	NNLS	0.0100006658872238
60	187.774976776779	68.8590689393555	NNLS	0.0100320233846467
61	106.943336252093	186.780023921314	NNLS	0.0100124697739153
62	97.4349773938756	73.7276243279061	NNLS	0.0100008615614945
63	364.423838765694	156.690068616299	NNLS	0.0105297484784033
64	28.0985726876782	8.94495878370593	NNLS	0.0100018341538702
65	65.6328608885566	64.7673736734647	NNLS	0.0100023601882556
66	45.5592699726176	204.071266792722	NNLS	0.0100349295192426
67	120.445976616071	117.479011818435	NNLS	0.0100099065060705
68	47.2944440795918	120.838215901685	NNLS	0.0100052818686623
69	11.5541594633934	29.9020003961401	NNLS	0.0100009261237687
70	87.6058733347878	264.875585887447	NNLS	0.0100481372481062
71	28.0431252227572	42.791139877821	NNLS	0.0100002648300066
72	328.809952797277	227.161802388029	NNLS	0.0100141070743069
73	204.021424972168	159.465785217829	NNLS	0.0100611787023764
74	19.2442518151762	15.6577229761667	NNLS	0.0100007305877084
75	37.2244499057856	89.4941194200503	NNLS	0.010001008845039
76	27.5782244084999	51.6125439507266	NNLS	0.0100017353988728
77	252.28810517475	334.695420744734	NNLS	0.0100234592344001
78	11.3063318033612	17.8677728062007	NNLS	0.0100005325762382
79	124.527980007001	91.1210283495307	NNLS	0.0100188469866385
80	11.817199860831	14.9345800038901	NNLS	0.0100000427599713
81	83.6510918119803	13.4809110705499	NNLS	0.0100030633344259
82	27.746207163619	27.0198734374615	NNLS	0.0100002247394445
83	14.0528599025431	13.2061754020368	NNLS	0.0100005205680079
84	53.6870642384884	13.4880017974155	NNLS	0.0100049780742227
85	67.520871681195	13.6219442793105	NNLS	0.0100020285736723
86	16.5902650409313	17.1410989071711	NNLS	0.0100000429010169
87	40.9325877270159	12.8522326094146	NNLS	0.0100033855114062
88	109.728302864734	206.504354856594	NNLS	0.0100321455151224
89	45.3771727391291	40.5189999122807	NNLS	0.0100000709561045
90	194.363481751042	185.699220447916	NNLS	0.010024149329251
91	75.7159871970239	136.648057464438	NNLS	0.0100141467297737
92	173.199725978875	274.371122460461	NNLS	0.0100343124466613
93	384.750112939439	391.229322071069	NNLS	0.0101213176522229
94	188.040970962781	144.984001166866	NNLS	0.0100540310333457
95	12.5447570383924	21.3638161448937	NNLS	0.0100008030290873
96	37.4153657764659	259.372919489839	NNLS	0.0101192621458637
97	42.5451266142557	44.9363702351663	NNLS	0.0100021662441524
98	11.7922250201701	12.0742681766304	NNLS	0.010000277707404
99	400.255902898897	495.170089372497	NNLS	0.0100134522330066
100	43.1479951853073	58.027892201509	NNLS	0.0100011309451055
101	19.7528269067306	27.6343447320373	NNLS	0.0100004302152162
102	682.882694691236	1217.18713928207	NNLS	0.0117951147227355
103	42.1205432044617	22.7733767458902	NNLS	0.0100010446141814
104	43.8823139741891	37.0578545039646	NNLS	0.0100034835284043
105	20.2956010380532	13.7239464315571	NNLS	0.0100001824405741
106	14.3551819194018	18.4231968864012	NNLS	0.0100000717245853
107	9.80463966896611	14.3050504884817	NNLS	0.010000376731506
108	15.9781749832525	17.1422561198626	NNLS	0.0100003240140067
109	17.597401584976	22.9585711638914	NNLS	0.0100001032501414
110	19.5744221976655	14.6046092985822	NNLS	0.0100009607324725
111	36.2198812198926	49.2021873610206	NNLS	0.0100012513789184
112	9.52052144867809	9.20846882735454	NNLS	0.010000197859841
113	15.6398271257114	13.6487326261918	NNLS	0.0100005802423879
114	11.5825331452411	19.1651112176283	NNLS	0.0100002894439235
115	9.16328958620941	12.5774969409015	NNLS	0.0100001232127412
116	15.197459917577	16.4128320566755	NNLS	0.0100002359545753
117	9.73605694321087	10.7058762207482	NNLS	0.0100001141019033
118	13.7340592595055	12.958288108644	NNLS	0.0100005365932175
119	22.5024926373218	14.5342583129214	NNLS	0.0100002149392507
120	32.7793456476517	24.8418856453409	NNLS	0.0100010849004531
121	109.9850101075	27.3947425255563	NNLS	0.0100032343126388
122	28.1894798281813	22.7800123691564	NNLS	0.0100000412380067
123	33.2473792431983	21.4322796303108	NNLS	0.0100002121608299
124	10.7235196460852	36.717430265624	NNLS	0.0100011294733704
125	19.250219399203	12.7415068919153	NNLS	0.0100012914665698
126	117.054795080586	103.510702692394	NNLS	0.0100050068486969
127	46.3385300993931	11.2475953461228	NNLS	0.010003970978191
128	23.1416962375535	42.9110031584063	NNLS	0.0100023209325498
129	22.324549559277	12.9366000213517	NNLS	0.0100017540693024
130	13.3197572466858	11.227400173126	NNLS	0.0100005714224623
131	14.9402819591475	19.6981403255051	NNLS	0.0100001236108215
132	22.4228248718331	15.2562207364567	NNLS	0.0100020836613746
133	31.9950627192896	25.6115774232598	NNLS	0.0100000968545073
134	8.98446048950309	11.1300797455487	NNLS	0.0100000199462465
135	288.230394542472	28.5967068035226	NNLS	0.0102435688955181
136	21.2623864507398	124.735446582142	NNLS	0.0100007687516731
137	21.8612474220717	13.6104435912738	NNLS	0.0100010194814729
138	8.82087800796851	19.100189247353	NNLS	0.0100008401309488
139	30.9036731035375	78.213582963474	NNLS	0.0100088144211466
140	11.91835398248	20.7663249241235	NNLS	0.0100005944533512
141	134.402969560796	185.311418609955	NNLS	0.0100110180520507
142	78.6876536500117	79.2472721310827	NNLS	0.0100048210923026
143	61.223165066578	128.796004024295	NNLS	0.0100167662824206
144	7753.89436835701	9476.30583572162	NNLS	0.0102707876979234
145	84.4245049003864	186.191398660562	NNLS	0.0100246541585344
146	12.0342360577645	16.541889039141	NNLS	0.0100001820935324
147	16.3091017099523	16.1139977723083	NNLS	0.0100002682383127
148	22.2290911473193	23.7230300608594	NNLS	0.0100004569707819
149	11.5317205335125	12.1906130378258	NNLS	0.0100001618483952
150	11.9302399917952	17.0642644195359	NNLS	0.0100002473340361
151	14.7905253563906	15.2157130101599	NNLS	0.0100002079713241
152	20.0233017657282	26.0013169826036	NNLS	0.0100002225180918
153	13.0746484793126	9.99001910119518	NNLS	0.0100006560155151
154	15.1641889828228	14.056295504347	NNLS	0.0100005186209251
155	12.7017738670837	18.2831405562868	NNLS	0.01000013745372
156	13.5783843325135	13.8737124713013	NNLS	0.0100002058972732
157	104.367147097369	109.466904297781	NNLS	0.0100085946390282
158	13.5669402234237	16.516086769459	NNLS	0.0100000035349124
159	15.0514618989475	16.4315589754108	NNLS	0.0100002980943687
160	38.4628751408168	42.0579202540568	NNLS	0.0100013978389938
161	162.630828419207	581.46630420498	NNLS	0.0104903704624116
162	251.139644059748	460.281627888402	NNLS	0.0101319397220507
163	11.5844618638373	12.2589705257997	NNLS	0.0100000383001976
164	84.6650218838795	28.7304715404984	NNLS	0.0100064932519351
165	349.376064676507	21.6584894555649	NNLS	0.0104114674871714
166	78.7666649032826	850.786973855837	NNLS	0.011388648285729
167	88.2931783932877	64.4583256259652	NNLS	0.0100135069828668
168	44.2251915124992	153.546676310623	NNLS	0.0100491830230539
169	33.9328627827606	14.117531312824	NNLS	0.0100042616320578
170	13.9633704581493	12.1605849048808	NNLS	0.0100007389666172
171	35.5999448076144	42.1269772315207	NNLS	0.0100001001407552
172	11.2824312339462	17.1410989071711	NNLS	0.0100002867631336
173	14.0516827310567	141.817461573557	NNLS	0.0100045192824818
174	9.5859066218563	11.7467502802698	NNLS	0.0100000046774967
175	9.44206414311578	13.0843687810599	NNLS	0.0100001587467563
176	10.4406739548599	65.6663691122044	NNLS	0.0100035498183439
177	7.22157886211193	13.6755213468172	NNLS	0.0100005608576591
178	12.9160050522324	30.576439813668	NNLS	0.0100014660248555
179	33.9912312062763	37.2557576057738	NNLS	0.010001014196048
180	10.4882782782115	11.6663848658816	NNLS	0.0100001158774161
181	7.21983980405374	10.3435940064369	NNLS	0.0100001659565501
182	478.97975279488	544.903889248494	NNLS	0.0100687622730677
183	7.79636927347319	9.31202365376321	NNLS	0.0100000193040383
184	14.4951881344418	21.5911733626378	NNLS	0.0100005953305325
185	16.683296363162	58.0253336827669	NNLS	0.0100057416302491
186	7.89214859755076	40.7345389279103	NNLS	0.0100044704915919
187	11.0790921687682	50.6950529827874	NNLS	0.01000295997202
188	12.1236530265851	39.2049467351737	NNLS	0.0100019821643403
189	12.6108340641181	362.21501256181	NNLS	0.0100456236041106
190	8.5202713171756	12.6865222462561	NNLS	0.0100002720036646
191	11.5548645813887	13.0094022246984	NNLS	0.0100001555869716
192	12.1113244164233	13.7825562367477	NNLS	0.0100000804626232
193	11.3172371719337	12.2589705257997	NNLS	0.0100001492632363
194	9.45767060062545	13.1806350858553	NNLS	0.0100002032714821
195	111.905346520699	15.8587828299698	NNLS	0.0100502718904244
196	40.9888138788006	97.2968038563099	NNLS	0.0100020391469796
197	15.371773775489	215.688295966375	NNLS	0.0100405658416008
198	250.390346511481	304.409584938692	NNLS	0.0100006780702492
199	23.6533690340978	24.0493057397603	NNLS	0.0100007136397371
200	276.921538850296	30.6835299389071	NNLS	0.0101560122471218
201	10.1503589560306	229.872146666118	NNLS	0.0100621272279222
202	25.6553591708288	52.6304200174202	NNLS	0.0100014625016774
203	21.8030563161546	30.7336094289519	NNLS	0.0100002931052784
204	11.7921393208553	14.3050504884817	NNLS	0.0100000082266735
205	11.3936198625726	9.00755473076816	NNLS	0.0100005470081613
206	22.3452605607001	269.009957003216	NNLS	0.0101666702519408
207	10.0307311438268	152.224298518706	NNLS	0.0100358411072006
208	20.8218356879315	1271.18136109086	NNLS	0.0137684951313397
209	25.184506090387	1444.68542440138	NNLS	0.015333413236272
210	7.02483539818475	341.319572348193	NNLS	0.0102907188333596
211	42.2289907343913	172.765670747695	NNLS	0.0100195549037146
212	23.9659460279186	28.3971327596452	NNLS	0.0100002084160835
213	15.9094324292508	26.7664666525839	NNLS	0.0100014541314606
214	29.9805434456967	703.399761861384	NNLS	0.0106382476197518
215	102.591318389753	1413.1026485102	NNLS	0.01378014372216
216	7.44150590852798	128.095133161212	NNLS	0.0100445718302444
217	17.2731657436934	153.831709596277	NNLS	0.0100045517786753
218	9.48805565494345	218.848737488399	NNLS	0.0100510305807276
219	163.617962813071	41.226184309114	NNLS	0.0100836064814072
220	47.1693525167947	97.5206900979977	NNLS	0.0100082286295214
221	84.8462996444075	49.3857996585942	NNLS	0.0100194628743905
222	15.5356683965953	117.592252270833	NNLS	0.0100044534845884
223	520.70924308778	365.121904951064	NNLS	0.0103980167418043
224	48.046388914702	46.2744275434662	NNLS	0.0100025219412394
225	8.31663475397892	60.9672670484728	NNLS	0.0100071871963203
226	11.493394181588	170.147616067176	NNLS	0.0100380996578958
227	23.7075574452403	21.8923457733312	NNLS	0.0100012450530642
228	15.0434430034482	75.9212190178158	NNLS	0.0100090728065827
229	9.65689408017914	38.5463292367508	NNLS	0.0100009687573721
230	10.8154495860924	13.0459918314087	NNLS	0.0100000125470786
231	324.163865788954	509.162707892263	NNLS	0.0102570558385803
232	47.0203601467072	66.8771243928025	NNLS	0.0100015480179618
233	10.8634813911766	74.2789353763467	NNLS	0.0100032134000905
234	23.2051394225983	24.7039310575915	NNLS	0.0100005096132296
235	40.4883988208235	47.1661837708394	NNLS	0.0100006378764947
236	140.790555597428	11.4792855819457	NNLS	0.0100786819409124
237	14.7087535631566	119.505644873597	NNLS	0.0100009500140393
238	236.979884073416	526.366922566503	NNLS	0.0103485731762332
239	40.980019701287	54.0524199193	NNLS	0.0100011465888633
240	52.2913785598	21.398640753047	NNLS	0.0100021795733161
241	146.296290892424	265.078443856193	NNLS	0.0100348769341076
242	112.646790506079	169.816011662272	NNLS	0.0100157980262286
243	176.319822073689	191.646716327456	NNLS	0.0100181951722829
244	309.354588026383	410.239891574641	NNLS	0.0100449888300101
245	176.254992671573	120.035300487772	NNLS	0.0100382263306367
246	30.5905629624432	11.6663848658816	NNLS	0.0100002654474435
247	43.8478632895766	18.446056939918	NNLS	0.0100032858381135
248	114.449645937503	120.942271968779	NNLS	0.0100169115046909
249	8.82686514840932	11.3456803348123	NNLS	0.0100000357725172
250	554.670430243362	501.639508939536	NNLS	0.0103988506920692
251	195.23177158272	422.974952425138	NNLS	0.0102376771468696
252	346.849610313036	474.957891625235	NNLS	0.0101045983593068
253	523.815846022399	22.637846903835	NNLS	0.0102366221324109
254	194.483985754822	205.607115774778	NNLS	0.0100145292970613
255	73.2792534578045	7.13131495968602	NNLS	0.0100021606540903
256	124.418807881676	230.617068226263	NNLS	0.0100675729216155
257	83.9217695322979	219.640977828934	NNLS	0.0100588214139096
258	24.105213522499	23.5470776280462	NNLS	0.0100007040971146
259	121.542804328447	145.139106901882	NNLS	0.0100007982483448
260	21.9470748919225	24.662486952092	NNLS	0.0100002393786115
261	147.772858230559	18.3770550683472	NNLS	0.0100133311182703
262	54.9940466981716	63.3497088190428	NNLS	0.010000520335286
263	319.804207994795	443.990604899145	NNLS	0.0100751277549365
264	108.978623091023	183.046305891845	NNLS	0.0100160386040329
265	52.3269274123729	48.9566788500906	NNLS	0.0100013498392571
266	57.9252131924417	64.2241095564327	NNLS	0.01000070496885
267	15.6384502875225	11.7191041919743	NNLS	0.0100007554278751
268	33.6544015300081	45.8402348776474	NNLS	0.0100002619466933
269	9.99640558062253	17.677650618598	NNLS	0.0100005628409028
270	162.257588645012	362.509483204682	NNLS	0.0102018336415178
271	116.168331828642	163.11347771392	NNLS	0.0100099542706673
272	98.4490836881199	129.721964271874	NNLS	0.0100023960750534
273	254.953297719183	186.698514997352	NNLS	0.0100741187362207
274	13.9907900725733	22.3078912215653	NNLS	0.0100007951169233
275	11.7350691705042	11.8462456743131	NNLS	0.0100002676840417
276	19.3448108143973	28.9680688446123	NNLS	0.0100003038388405
277	9.29718715792673	11.1846122712745	NNLS	0.0100000203380928
278	8.45172877508035	9.35166129339069	NNLS	0.0100000959172769
279	13.9844046599606	27.1189917563836	NNLS	0.0100017418398824
280	6.9980925632858	7.7603462562216	NNLS	0.0100001130436527
281	11.3742285826658	16.357890647743	NNLS	0.0100003033398305
282	9.71143163311429	12.8522326094146	NNLS	0.0100001247327789
283	54.9436247322504	21.3056059834119	NNLS	0.0100013405679552
284	8.60627850614305	10.9327268624548	NNLS	0.010000021285634
285	17.2811479940857	22.6188567368064	NNLS	0.010000243071488
286	52.9934703968348	19.1150643293865	NNLS	0.0100056024970622
287	8.54887976531125	10.6872086635834	NNLS	0.0100000438519442
288	49.9448773097215	52.7482577929112	NNLS	0.0100019478638263
289	11.848989136981	9.24319293412558	NNLS	0.0100004805976762
290	40.6327253023013	12.2886980265153	NNLS	0.0100003891586354
291	7.02702257501789	11.3851057286511	NNLS	0.0100002769044657
292	16.7978620608615	14.172951667741	NNLS	0.0100003650872016
293	29.6456477114338	12.6579788246305	NNLS	0.0100004905350341
294	13.5923850298616	10.76843519393	NNLS	0.0100004701624955
295	28.8898988514779	24.2837609047242	NNLS	0.010000832315825
296	44.1471551489261	12.2277947160269	NNLS	0.0100006405636966
297	43.6735564520389	11.2175672131778	NNLS	0.0100027893903329
298	49.4579850175568	8.10351641720188	NNLS	0.0100003632349124
299	19.6793875944074	20.1591747125151	NNLS	0.0100003193527467
300	16.3564109851167	14.6949235420274	NNLS	0.010000299900211
301	8.29728278004789	11.5222872491217	NNLS	0.0100000840705394
302	12.1217026194717	14.9503061401968	NNLS	0.0100000190751163
303	99.6944465561615	10.6189168849875	NNLS	0.0100238909423911
304	12.1768402114036	15.2528657327261	NNLS	0.0100000102340794
305	8.89266921749565	8.71288142009695	NNLS	0.0100002382650661
306	10.6859218063451	14.0857951316798	NNLS	0.0100001258678395
307	13.9283425592207	18.3353312224188	NNLS	0.0100001044772386
308	58.5397245417446	21.7574489093669	NNLS	0.0100015415864739
309	91.744945015421	163.901939704179	NNLS	0.0100094203018322
310	24.1178559890283	25.6966342942841	NNLS	0.0100004651617495
311	10.3991120682836	40.3434570837924	NNLS	0.0100033309685807
312	28.4303561260418	28.5799621917227	NNLS	0.0100003663050934
313	142.210038661424	11.8560786342613	NNLS	0.0100586320354411
314	131.699103093043	101.490633605391	NNLS	0.0100249974428335
315	9.6580161494013	15.5381793151128	NNLS	0.0100004041949511
316	9.4621114405455	8.86021807543257	NNLS	0.0100003066898984
317	21.7888337224813	30.7747895577487	NNLS	0.0100002048538569
318	19.9257790298453	24.4029697210856	NNLS	0.0100000197954149
319	13.5764880597535	11.8169605597929	NNLS	0.0100007604914265
320	25.9866767719298	28.3779231834085	NNLS	0.0100006072649604
321	8.45172877508035	7.43582123030545	NNLS	0.0100004024910493
322	14.7109841397626	13.9090377209554	NNLS	0.0100006625066505
323	18.3485255796005	22.3938335017708	NNLS	0.0100000023085325
324	399.14826914802	230.814081105907	NNLS	0.010408782239905
325	40.4683985546883	146.28735645391	NNLS	0.0100103196803993
326	158.703255047081	27.1672100927971	NNLS	0.0100156502189481
327	16.3262256553341	13.9969830043698	NNLS	0.0100001320824248
328	15.1953467526245	80.6968547666267	NNLS	0.0100056849805109
329	152.912890429067	141.152244299423	NNLS	0.0100256923926286
330	11.3794954738032	11.090425730839	NNLS	0.0100004169214364
331	9.59831114035363	9.61063496445204	NNLS	0.010000290788835
332	20.7931225833365	23.2082526147784	NNLS	0.0100001260854653
333	10.4546205946179	10.0729525229016	NNLS	0.0100002657011451
334	23.0128525745005	15.2562207364567	NNLS	0.0100022397699418
335	9.73641181129355	11.2719957087017	NNLS	0.0100000597212239
336	7.2472260663581	6.33305002726364	NNLS	0.0100003046747322
337	75.3450772176362	14.4492984145006	NNLS	0.010005854312784
338	14.931432942988	17.82735859423	NNLS	0.0100000394441877
339	11.4662255369849	15.2292533145613	NNLS	0.0100001697189383
340	40.9074955274917	21.0697726885422	NNLS	0.0100063225977242
341	15.4315093070762	21.1881326410148	NNLS	0.010000480569161
342	10.4652415179177	12.0365701653748	NNLS	0.0100000271963277
343	46.0727680382764	54.9093295613257	NNLS	0.0100003214477248
344	11.2207132536452	17.4943611206949	NNLS	0.0100003670368024
345	109.379239458451	651.238130226779	NNLS	0.010999447939006
346	14.2570335594626	17.685442631077	NNLS	0.0100000516496025
347	16.18607448913	22.4356524883836	NNLS	0.010000607475317
348	8.03452384845232	9.13518811858291	NNLS	0.0100000578108117
349	49.3638665382144	9.75336969289098	NNLS	0.0100111748680146
350	15.2305343888884	15.4630112493491	NNLS	0.0100003398570654
351	115.781380560203	216.673370392685	NNLS	0.0100397561513897
352	66.1401076654039	68.581040181003	NNLS	0.0100024082906606
353	26.8673765646171	13.7577802466094	NNLS	0.0100021050638289
354	199.867741504107	160.934184242278	NNLS	0.0100688734366328
355	124.226569533721	112.64693006525	NNLS	0.0100158684445503
356	144.758608160699	66.2225945694564	NNLS	0.0100282584759992
357	175.149423657183	200.294972886262	NNLS	0.0100132851252235
358	10.3349913058341	9.72885453327136	NNLS	0.0100003928309845
359	35.4986281403085	49.3282374879997	NNLS	0.0100008396857288
360	19.9261695853573	34.0987366485867	NNLS	0.0100012270053527
361	8.21956434106839	9.71124571791855	NNLS	0.0100000384811183
362	28.3752958030897	19.4819624271903	NNLS	0.0100008768660271
363	12.9926763562158	10.7460583673262	NNLS	0.0100002869948607
364	20.1551715099727	25.4119661013129	NNLS	0.0100000877519313
365	55.7899625986687	62.2585375358032	NNLS	0.0100017085452336
366	44.830160067528	13.5099367187308	NNLS	0.010001402700636
367	47.0740233654919	10.1468787860356	NNLS	0.0100025472873049
368	18.6594243337058	13.9805545803465	NNLS	0.0100011542313922
369	10.9825586786661	14.4947450043494	NNLS	0.0100001338675846
370	514.398125451504	760.980468009321	NNLS	0.0102651786144781
371	78.2821466386821	152.034015265098	NNLS	0.010018676152855
372	37.9253984976222	26.1285415135816	NNLS	0.0100013917118806
373	12.6637271001829	14.6263663888175	NNLS	0.0100001244807871
374	11.5816076930202	208.271825168191	NNLS	0.0101126199205774
375	65.5734751794472	110.19340745451	NNLS	0.0100013590837395
376	32.1705589382555	178.903319914726	NNLS	0.0100545811096868
377	13.2490593592166	25.11729705059	NNLS	0.0100000024793393
378	224.575536022926	59.2321394542999	NNLS	0.0101251462337943
379	36.0274554841856	39.3027576806164	NNLS	0.0100005844924296
380	26.6704141428643	133.373377794521	NNLS	0.0100350416882153
381	426.028818552536	580.806167669688	NNLS	0.0100501110833543
382	117.602208112985	58.295787534292	NNLS	0.0100035306857085
383	24.8321915169678	89.010130660128	NNLS	0.0100045679125337
384	94.0880117928569	22.2128541700464	NNLS	0.0100036770482587
385	258.339134588319	355.392836725799	NNLS	0.0100428677276766
386	151.328056067812	152.208932811075	NNLS	0.0100081351425598
387	33.7027607782162	60.8119129365771	NNLS	0.0100028398076665
388	11.0107684523995	8.07468548678926	NNLS	0.0100007567714383
389	89.4295059881489	114.955718151033	NNLS	0.0100009019998533
390	10.3077890439612	7.13131495968602	NNLS	0.0100003813840778
391	47.9153390628198	55.1059513308307	NNLS	0.0100006004935788
392	18.7816105317222	8.12260454714025	NNLS	0.0100011112621763
393	43.9389520608894	24.5374229558632	NNLS	0.0100005564543072
394	85.6847980919599	10.3512379240363	NNLS	0.0100134680906902
395	14.4280972334905	15.1552492822763	NNLS	0.0100002297353263
396	37.578531590838	11.5222872491217	NNLS	0.0100006530942906
397	1493.17577113302	28.8002687244949	NNLS	0.0169241623701194
398	47.1115948116135	12.4257593357073	NNLS	0.0100052536125106
399	160.375504296566	173.72675672525	NNLS	0.0100137861588203
400	25.4575767229086	25.274643083574	NNLS	0.0100011320630214
401	93.2562971236279	136.369306744526	NNLS	0.0100070468086256
402	536.041630113438	602.446373170513	NNLS	0.0101259731807071
403	14.6717455909431	15.835261166187	NNLS	0.0100000624908673
404	130.463828527845	156.307112431419	NNLS	0.0100008465876437
405	20.7820069985886	15.5990826256013	NNLS	0.0100009738491741
406	20.5552132909079	19.488622145853	NNLS	0.0100007843618082
407	348.637097500884	25.3623192954907	NNLS	0.0101997649183864
408	58.9390656760141	12.431750348589	NNLS	0.0100018786532889
409	74.9968403333346	79.3250481561543	NNLS	0.0100010086446086
410	12.5397073385838	22.6487504801984	NNLS	0.0100001026563812
411	23.5659565912771	25.8776757665345	NNLS	0.010000090195157
412	50.6978122790385	14.2902700680146	NNLS	0.0100012193355554
413	122.392565193318	108.736212074855	NNLS	0.0100131852670623
414	66.1681938332328	40.7442538292788	NNLS	0.01000419228935
415	131.666312163787	345.685906859455	NNLS	0.0102026792678521
416	15.3279931451431	17.82735859423	NNLS	0.0100001094063463
417	28.7524466871416	1149.74586026143	NNLS	0.0122257198340092
418	72.3222106273328	81.9286713727158	NNLS	0.0100003498485491
419	23.2458179862622	12.2235541482792	NNLS	0.010000950207817
420	13.1020751825552	17.2139337852255	NNLS	0.0100001142175949
421	14.3808710020616	15.5239266252325	NNLS	0.0100002131571586
422	731.744210260151	1116.15169446566	NNLS	0.0107014951437747
423	310.967894242537	199.856972929129	NNLS	0.0100967882354372
424	51.8911913472632	16.0740768034522	NNLS	0.010002153884521
425	145.875170364448	290.397950834608	NNLS	0.0100876682456593
426	29.6892300975046	45.8188671907938	NNLS	0.0100000602118096
427	11.1016359661557	35.6117389757881	NNLS	0.010001280487717
428	86.6754350701809	14.7872433485545	NNLS	0.0100177661830865
429	49.5103450671796	85.6537659121763	NNLS	0.0100036476159881
430	21.9221602520228	33.0845900235762	NNLS	0.0100010444370454
431	14.2383479054636	20.9485948995123	NNLS	0.0100006152319704
432	165.273760546867	156.174623869749	NNLS	0.0100313777198815
433	101.477653399518	87.2861602339535	NNLS	0.0100079508537976
434	41.695843174439	63.8686967261271	NNLS	0.0100012035195169
435	64.5465170545944	92.8529097922597	NNLS	0.0100007606123715
436	45.4695568018769	83.000218948317	NNLS	0.0100073399325953
437	134.815938166699	231.984885156573	NNLS	0.0100211825787934
438	186.364929235378	184.34495314157	NNLS	0.0100213146893605
439	10.7414428597975	11.9666451521229	NNLS	0.0100000560541005
440	89.1519533311707	122.501620372999	NNLS	0.010000480561877
441	22.9942372091549	25.3430263214786	NNLS	0.0100005543255012
442	11.4319462144971	9.59597110049621	NNLS	0.0100004447274886
443	60.0183057950195	111.670070007396	NNLS	0.0100088757986793
444	7420.59731658566	8828.99368967599	NNLS	0.0150234383125932
445	12.8776701666365	12.848317147142	NNLS	0.0100003618095719
446	16.2813474467851	19.6554038948756	NNLS	0.010000025236788
447	13.6352639160431	16.1266674200156	NNLS	0.0100000190276706
448	16.2502649606362	20.6807099357224	NNLS	0.0100000596485457
449	16.1162756541924	14.4947450043494	NNLS	0.0100004010096304
450	11.1969276009247	13.791826744321	NNLS	0.0100000176042489
451	144.140910559496	45.8624513441551	NNLS	0.0100794956892635
452	8.5093031411653	15.5062781473098	NNLS	0.0100005826871085
453	13.7876630768517	21.7924319374598	NNLS	0.0100005252956625
454	242.012825796065	444.187349325264	NNLS	0.0101698759165478
455	61.1103131914777	48.4242946106072	NNLS	0.0100005907377968
456	10.6158284486616	13.7739505526837	NNLS	0.0100000888547153
457	24.7370047497054	28.5952881346582	NNLS	0.0100001243855455
458	18.9843105610567	18.1171717150365	NNLS	0.0100001588917022
459	18.4296265881884	11.0802772831149	NNLS	0.0100010385606194
460	52.8937086761259	19.1347302492829	NNLS	0.0100014394247635
461	12.5492378418205	15.453325751466	NNLS	0.01000002052681
462	16.6785457721076	19.9316193102911	NNLS	0.0100000791270197
463	14.5567388548785	25.0394220904438	NNLS	0.0100007639421368
464	12.0004685175875	14.0505600718765	NNLS	0.0100000997305015
465	11.9968351580608	11.0119101071997	NNLS	0.0100001505404422
466	51.3152638349935	14.1956594259126	NNLS	0.0100018918768863
467	12.6822109985696	14.2112909006528	NNLS	0.0100001341813565
468	25.413058816967	15.0288120758947	NNLS	0.0100008326976237
469	15.4908017802527	18.6144654605271	NNLS	0.010000033039389
470	87.1501118074694	107.447131406267	NNLS	0.0100003590452833
471	11.9383756811343	12.9956538024776	NNLS	0.010000157934675
472	30.8756369459455	16.8107600801302	NNLS	0.0100011919021862
473	13.5353148795105	12.8316839351257	NNLS	0.0100002726383936
474	9.17254826570178	9.87390384447951	NNLS	0.0100001516775562
475	44.7962121144583	63.3675751813449	NNLS	0.0100005093733257
476	580.919858251596	795.316876103638	NNLS	0.0100489725578093
477	92.0258451665862	14.516182456048	NNLS	0.0100266307140426
478	57.0830783686366	32.1801876354264	NNLS	0.0100001256049618
479	31.5075429649769	21.1452048329678	NNLS	0.0100010065216504
480	684.280949470708	706.656719171994	NNLS	0.0104978133753686
481	203.870459628431	203.7750063573	NNLS	0.0100130714326518
482	76.6041273775565	19.389074631621	NNLS	0.0100062801697556
483	49.7731941946237	112.296358672664	NNLS	0.010002135932767
484	20.6043945344478	12.111633870464	NNLS	0.0100003875581268
485	154.170752595737	11.3649038685133	NNLS	0.0101079337900898
486	432.883160259851	18.4275458524496	NNLS	0.0106338613770375
487	32.2607815929778	21.6874396674331	NNLS	0.010000647555639
488	25.6088110682666	12.4700393835071	NNLS	0.0100035806619879
489	7.67323427365012	11.9632331430188	NNLS	0.0100002379241295
490	89.068253386804	50.8705837733037	NNLS	0.0100170098557335
491	25.1936519047947	36.2967062413805	NNLS	0.0100012497816991
492	15.3843501698215	18.6496704529865	NNLS	0.0100000136833679
493	12.0824640398055	16.7897302604251	NNLS	0.0100002021039743
494	20.6542816939556	17.9265381267534	NNLS	0.0100012395696144
495	26.3509819157672	22.180851461678	NNLS	0.0100008236164325
496	17.0979689738882	19.6366200634798	NNLS	0.0100001269471526
497	225.196448360331	375.53442212168	NNLS	0.0100904911718287
498	26.3077834059143	91.6562297125607	NNLS	0.0100156695855792
499	3823.05879728965	4869.86812533667	NNLS	0.0104802561406395
500	14.0544121176434	14.3375753890656	NNLS	0.0100002542944635
501	57.1640214554142	176.542893402377	NNLS	0.0100474348326297
502	223.560390660763	328.582122190746	NNLS	0.0100599132366954
503	13.5353148795105	11.4047649614066	NNLS	0.0100003625582362
504	529.983327605431	646.358140439934	NNLS	0.0100000418021114
505	84.0374124406444	13.8348538631722	NNLS	0.0100233904925285
506	123.022410824276	42.7719220241396	NNLS	0.0100156258261231
507	48.3188592626012	14.1943658004591	NNLS	0.010000192298326
508	28.7103638388037	12.0365701653748	NNLS	0.0100013712694071
509	95.9692188690388	180.912160334769	NNLS	0.0100179239386394
510	475.769869520735	74.9315791023908	NNLS	0.0103347413780123
511	97.2333053003455	55.0152535439954	NNLS	0.0100005149248092
512	28.7041074165073	11.806063527735	NNLS	0.0100026520114271
513	8114.01300821095	10490.8173460151	NNLS	0.0233164826784664
514	82.6316330340982	28.0420982532738	NNLS	0.0100018730375017
515	87.0443631093518	274.790216114188	NNLS	0.0101105209417298
516	14.8319474860618	33.9300428434506	NNLS	0.0100026838541207
517	10.0998764106024	13.7423464568039	NNLS	0.0100001814617202
518	45.6665140468331	71.6087609356333	NNLS	0.0100048500457031
519	16.664566973456	16.0329078321868	NNLS	0.0100004525965978
520	23.83670796496	18.2900421570623	NNLS	0.0100006854260911
521	570.579750238574	866.514098752676	NNLS	0.0100061260518242
522	86.9265663821685	61.4577301832987	NNLS	0.0100115227533047
523	180.618269232334	385.382879502703	NNLS	0.010188632244512
524	106.588319620679	237.929886271604	NNLS	0.0100918094135808
525	297.186956954549	270.51008405646	NNLS	0.0101535487996199
526	30.2324179825614	93.6298587479145	NNLS	0.0100112368377151
527	135.38986397099	54.7546863570916	NNLS	0.0100378450172731
528	114.640086886108	348.060184790181	NNLS	0.0101846196277268
529	1182.61129928288	1963.86684633034	NNLS	0.0143732929395254
530	172.976752882666	49.0177562745571	NNLS	0.010020954602226
531	83.1846203120385	15.9134218561689	NNLS	0.0100017341424136
532	28.2564656471293	20.8308656024002	NNLS	0.0100004458614538
533	13.2173287545738	15.1586524407948	NNLS	0.0100000218560162
534	141.832833564467	196.852397407455	NNLS	0.0100143638952529
535	335.871169218508	409.005605678698	NNLS	0.0100009166855837
536	133.957660247918	53.5461575641314	NNLS	0.0100180197204008
537	764.830898800589	795.69007679837	NNLS	0.0105306531553413
538	49.174527658315	39.36567756395	NNLS	0.0100010619396474
539	44.8533886347987	336.230015842769	NNLS	0.0100888477604341
540	233.33315669001	363.386126059425	NNLS	0.010109107157515
541	19.6859483923955	13.3471747112463	NNLS	0.0100003752831191
542	21.4806199695483	21.2545828262125	NNLS	0.0100006787496138
543	12.7969277647429	15.3899841433376	NNLS	0.0100000339175612
544	13.9047463128933	18.5826993663874	NNLS	0.0100000356082732
545	107.029172155459	142.674661337695	NNLS	0.0100008389236836
546	106.033421888576	144.345603113649	NNLS	0.01000723953711
547	120.206720927155	118.945879158532	NNLS	0.0100116978281632
548	227.906575603494	159.140445480144	NNLS	0.0101008234559613
549	9.71278713810074	257.221312112686	NNLS	0.0100478746039547
550	38.6369434759551	43.9077114362218	NNLS	0.0100008124278755
551	12.11638706917	14.1843564228107	NNLS	0.0100000036917668
552	11.1969276009247	15.432770390679	NNLS	0.0100001824976844
553	289.149193071911	479.657261863348	NNLS	0.0101529527605221
554	3099.32299417848	5435.30037159588	NNLS	0.0416416832328423
555	24.3183417494946	29.6709251570005	NNLS	0.0100000010378304
556	16.7405442435679	16.679014164431	NNLS	0.0100003594737292
557	454.366944884022	715.960875714375	NNLS	0.0102748478859573
558	79.9117941182845	66.159529619807	NNLS	0.0100087099383124
559	42.4530800466302	45.0972464715958	NNLS	0.0100003104039598
560	565.547827378494	402.537364371171	NNLS	0.0104976028300377
561	33.8382871987764	155.592871326581	NNLS	0.0100231704024537
562	91.1710573763476	51.6757438800528	NNLS	0.0100195183854818
563	108.142918909278	119.450697985827	NNLS	0.0100043807720179
564	8.4582329281799	10.3063963383139	NNLS	0.010000000673733
565	478.345088837939	478.750061244664	NNLS	0.010171642181607
566	28.8214589632464	27.2313080543148	NNLS	0.0100004756408667
567	186.982406350901	161.392923517151	NNLS	0.0100222362337978
568	11.2824312339462	13.1821085322817	NNLS	0.0100000571538052
569	235.224854504511	13.7423464568039	NNLS	0.0101859149957016
570	14.1787548965374	13.9489963596048	NNLS	0.0100000068936259
571	62.9542443491613	318.030535046969	NNLS	0.0101203104712809
572	27.4781860295075	366.297545081971	NNLS	0.0101776790530189
573	194.589963632248	298.798629673059	NNLS	0.0100486521040337
574	105.49287606439	190.894737217284	NNLS	0.0100307500383505
575	59.2260190206832	162.317727821701	NNLS	0.0100290771490991
576	35.9130137985826	21.1897698116712	NNLS	0.0100007519337336
577	31.9900937505627	16.5552832125817	NNLS	0.0100018736826708
578	35.8276040608295	23.123869153381	NNLS	0.0100009833638851
579	23.2896829364385	42.8213918776162	NNLS	0.0100011721131786
580	50.9367183189045	22.6228748019666	NNLS	0.0100026387986656
581	14.9593053425979	12.1887602462766	NNLS	0.0100000762644059
582	28.6172738870191	26.7161930123615	NNLS	0.0100017352561684
583	78.5446681367209	102.563913838688	NNLS	0.0100016683252565
584	11.2560903779863	13.0481667978748	NNLS	0.0100001196036566
585	160.772480013041	77.4236854889195	NNLS	0.0100141381486833
586	561.554840479346	789.761688441033	NNLS	0.0101792218544138
587	279.550636854559	203.788618954803	NNLS	0.0100744975934316
588	477.626957361013	1500.03456197303	NNLS	0.0137589243916394
589	113.862499720301	12.9656264170206	NNLS	0.0100313830959993
590	12.7190152922918	13.9311201679675	NNLS	0.0100001855717435
591	72.4257472637398	11.9115739706373	NNLS	0.0100014924454774
592	43.3521030314568	11.5619345766905	NNLS	0.0100041200851131
593	21.1935834820438	139.009386288902	NNLS	0.0100156153182904
594	283.993392774687	288.326696521386	NNLS	0.010070416214677
595	11.1413300563881	10.7426023052677	NNLS	0.0100002633976213
596	86.0696435493202	16.3807803877554	NNLS	0.0100094146851772
597	71.013795914604	20.3825053245543	NNLS	0.0100017177840093
598	15.0955954400927	19.6004710336234	NNLS	0.0100001392691135
599	25.6161941718342	47.7812796799215	NNLS	0.0100020770165241
600	16.545195692222	154.826863798255	NNLS	0.0100359247455833
601	25.3428550895165	270.201202861005	NNLS	0.0101111539627613
602	16.9977056265833	28.265622961155	NNLS	0.0100000904077864
603	24.5451285750778	28.6784187418645	NNLS	0.0100000707568717
604	11.7921393208553	16.6005082287331	NNLS	0.0100000925614758
605	32.2338517993717	29.5852091815643	NNLS	0.0100016280206393
606	889.580240401156	22.4493807753014	NNLS	0.012524353453046
607	311.160419608537	21.7483429779216	NNLS	0.0101968503414529
608	73.7927434045928	87.3100213107383	NNLS	0.0100003109909105
609	75.4088907559974	823.875676958476	NNLS	0.011504900097505
610	35.931270994326	49.5989769848057	NNLS	0.0100018013647343
611	101.631083215655	65.5551732199417	NNLS	0.0100122191783625
612	24.2293770663975	33.4704763243432	NNLS	0.0100002545728118
613	37.5634793661155	48.7700103549621	NNLS	0.010000196484394
614	1631.06826686278	2180.3429587677	NNLS	0.0112353256071229
615	39.1836064209948	46.2847953902655	NNLS	0.0100001533176867
616	38.6675019514917	40.2752929259763	NNLS	0.0100008971180687
617	20.8956221094023	20.439613318814	NNLS	0.0100009496282216
618	16.6594618387631	15.4002023880616	NNLS	0.0100005660184492
619	65.037783823086	1815.25794983656	NNLS	0.0158984058112084
620	147.849969297049	179.340037706721	NNLS	0.010000400254731
621	78.0059519247208	209.849381421737	NNLS	0.0100502004094485
622	9.8453827504222	10.5005498563962	NNLS	0.0100000472563658
623	19.8185662852245	23.3702736790179	NNLS	0.0100001480383212
624	146.836131812449	67.6010214548687	NNLS	0.0100303788518727
625	120.635891578598	24.1364242493886	NNLS	0.0100282066765779
626	21.5826600386104	21.0155657667157	NNLS	0.0100008453159412
627	10.0509395050979	17.7479033755481	NNLS	0.0100003838135149
628	277.509313871704	217.852015420843	NNLS	0.0100988084738963
629	84.1025043670812	116.719533073892	NNLS	0.0100015042649291
630	10.4872261452576	12.5536438364708	NNLS	0.0100000171380405
631	12.7485058969929	10.2332008328477	NNLS	0.0100005222387162
632	50.7549623047709	112.766124379143	NNLS	0.0100074493696737
633	8.69481673733896	48.6836113721295	NNLS	0.0100033193038333
634	69.9680723334158	146.498294082258	NNLS	0.0100203948912683
635	25.6534740885384	40.3314025145678	NNLS	0.0100021866499565
636	13.2705744278788	12.3227027281714	NNLS	0.010000320434269
637	3274.25891843005	3451.16283693407	NNLS	0.0143737018248163
638	71.9968169179759	60.6569228307941	NNLS	0.0100001044495652
639	22.0602609229628	11.6015885914002	NNLS	0.0100029985054659
640	30.8197961941235	24.9961811459243	NNLS	0.0100020725560083
641	15.612212241067	13.6755213468172	NNLS	0.0100002182049906
642	12.8328662646974	17.1887000176473	NNLS	0.0100001066719798
643	77.9280097157616	15.5476269902852	NNLS	0.0100095886778073
644	12.9262963479408	9.42986142925412	NNLS	0.0100004064737713
645	34.7031481175784	30.3406747336172	NNLS	0.0100005579509362
646	25.4863698552179	15.6879245108514	NNLS	0.0100001504402208
647	13.7580305515925	39.8143314865248	NNLS	0.0100012414443763
648	35.5790151375013	44.347589660687	NNLS	0.0100002128334212
649	145.311662982132	173.3899192497	NNLS	0.0100004301188364
650	13.7887846443255	13.9519466847376	NNLS	0.0100003807698599
651	62.5283926597142	149.752516050136	NNLS	0.0100125375300485
652	35.5469674109429	13.7510337093832	NNLS	0.0100017571854418
653	17.8231200255888	12.3240610208222	NNLS	0.0100006513015317
654	18.9425834256973	19.4984853925407	NNLS	0.0100000352689882
655	14.4022041601118	15.028339591719	NNLS	0.010000181682081
656	14.1687480838591	19.1727258228918	NNLS	0.0100002751162564
657	15.0955724336091	12.6838026150371	NNLS	0.0100006503575302
658	31.8878509743118	44.5673751326495	NNLS	0.0100013486546795
659	11.5230161023122	12.4347419888703	NNLS	0.0100001406770297
660	16.8525548039036	12.0352621064361	NNLS	0.0100009248370068
661	9.80625827849073	11.1574036589273	NNLS	0.0100000883523797
662	7.49781139950858	7.43582123030545	NNLS	0.0100001382922162
663	9.73605694321087	10.4909306617725	NNLS	0.0100000732739499
664	13.7891122042499	14.9895968526986	NNLS	0.0100001664344695
665	11.9460225463323	14.2843180066644	NNLS	0.0100000076071907
666	128.655683597422	164.291027724155	NNLS	0.0100031487550288
667	22.021536904799	33.2698471771038	NNLS	0.0100006364023112
668	12.2407799069612	11.519048210546	NNLS	0.0100001867620206
669	13.1122758809425	23.1117888831132	NNLS	0.010000594671221
670	16.3241700458324	18.8507719870606	NNLS	0.0100001403577249
671	18.8893194561599	19.9477139813529	NNLS	0.0100003816068116
672	17.3807972973583	18.4087317343143	NNLS	0.0100002556213859
673	13.5923850298616	24.3152440043625	NNLS	0.0100005969730186
674	13.0435559048059	9.40036254940941	NNLS	0.0100003485662368
675	21.5434100907536	24.8025116155612	NNLS	0.0100002959151406
676	10.9100077367647	10.7426023052677	NNLS	0.010000263079926
677	13.1020751825552	11.4472235440324	NNLS	0.0100005141523356
678	12.6097833631741	11.6105392778629	NNLS	0.0100005457881708
679	11.6420933898018	22.4951906922456	NNLS	0.0100009044689766
680	12.5947116897183	899.622556210731	NNLS	0.0118629218614694
681	12.6465478022136	13.8702168574791	NNLS	0.0100001129890228
682	48.4268152754354	440.227248958741	NNLS	0.0101715290905449
683	14.0565765603816	10.3335472811642	NNLS	0.0100006332900311
684	13.730488058994	21.3679978105963	NNLS	0.0100005843158476
685	58.7704627697728	67.6438447096776	NNLS	0.0100010683708442
686	39.2103567989215	52.1564323934736	NNLS	0.0100001118966326
687	14.6928312283726	18.1605856136433	NNLS	0.0100000214780795
688	13.1278114050038	12.9148304520682	NNLS	0.010000429908424
689	29.1556124679178	31.1406321200881	NNLS	0.0100009459613975
690	33.0993217703337	17.8952400308837	NNLS	0.0100013023414357
691	11.5263161820239	16.3655267356245	NNLS	0.0100002704247298
692	208.261103694002	227.141155664113	NNLS	0.0100186660785979
693	13.7145887306935	11.3749505937861	NNLS	0.0100007382455619
694	783.611500320152	1277.68233786902	NNLS	0.0111210563852571
695	66.8431009451103	95.1059120507745	NNLS	0.0100018786991393
696	19.1690585989742	13.0839366766873	NNLS	0.0100007881744792
697	28.954750314471	189.826980087776	NNLS	0.010040091784154
698	474.818164338231	418.941460524689	NNLS	0.0102716580533826
699	29.8534955582476	28.6000404439724	NNLS	0.0100013885884764
700	18.5357556742657	10.6195054145473	NNLS	0.0100013502189233
701	37.8249888391865	100.945860151626	NNLS	0.0100082139078527
702	24.5567642296225	77.4020976611779	NNLS	0.0100085461844895
703	24.3624825264329	103.120303076529	NNLS	0.0100180915927772
704	163.603811044706	168.237517706708	NNLS	0.0100137860133065
705	16.6262406215315	18.0251188391847	NNLS	0.0100002720456992
706	36.3660905381884	44.2712470153083	NNLS	0.0100000043095875
707	16.2689943503422	25.6080256118768	NNLS	0.0100006534915218
708	50.4578900926954	40.7635018675137	NNLS	0.0100010454587737
709	27.2122771913612	20.6632320516163	NNLS	0.0100000731495713
710	168.185220053078	225.102525796518	NNLS	0.0100076822663727
711	56.4544043634633	11.5515723636419	NNLS	0.0100000029446818
712	41.1905172780278	27.9048398328027	NNLS	0.010003119192349
713	25.6797490760472	15.4377626960524	NNLS	0.0100006852308981
714	33.4000248157189	44.7034240213668	NNLS	0.0100002776149236
715	62.0671718998417	2404.19519322277	NNLS	0.0229497919019383
716	72.6663643107805	74.3583700469425	NNLS	0.0100011650607193
717	79.6415074380717	209.485946752658	NNLS	0.0100398042751051
718	45.1059456845411	15.1683379386779	NNLS	0.0100007281196678
719	30.4648874531584	9.4836059015592	NNLS	0.0100022636463995
720	32.4156053453493	28.0512300248107	NNLS	0.0100021526541752
721	29.2643453418508	44.552370651115	NNLS	0.0100000018067526
722	13.3714621368179	166.843854118864	NNLS	0.0100332910956446
723	67.9770124392394	93.7957179874314	NNLS	0.010002537474231
724	149.312818941066	65.5050566167092	NNLS	0.0100461255876791
725	69.918670413245	87.3397862348858	NNLS	0.0100007167657037
726	391.071978648076	303.914113494111	NNLS	0.0103944953547319
727	27.9300322801495	470.604486427244	NNLS	0.010395890083002
728	12.4636192921045	15.9581445787603	NNLS	0.0100000658654435
729	16.6404737641147	19.0125435077436	NNLS	0.0100000869980906
730	12.5483123895997	11.3749505937861	NNLS	0.0100005226276271
731	16.9327884478347	17.7739169233934	NNLS	0.0100002860268663
732	58.6679669220637	28.4373155042136	NNLS	0.0100013905140164
733	11.0687243819758	202.477837673117	NNLS	0.0100603019041562
734	73.8946529778754	13.905116901945	NNLS	0.0100048865785249
735	52.3501632189115	20.3527553317607	NNLS	0.0100090416966489
736	97.0916819171208	140.290287464186	NNLS	0.0100069915846769
737	21.6801321746907	26.9093999661066	NNLS	0.0100000235846359
738	11.6732972097066	139.046639829388	NNLS	0.0100374023310532
739	66.781304852563	50.9543838627973	NNLS	0.0100051363522221
740	487.047792015459	114.386925536587	NNLS	0.0111490998558873
741	60.6504747740067	63.1937080094125	NNLS	0.0100010974504639
742	365.898583485538	165.296488195653	NNLS	0.0102682996586102
743	135.967220503652	69.2599178177617	NNLS	0.0100522094314306
744	15.181897596212	16.2772711321938	NNLS	0.0100002480840638
745	123.848916704905	246.444931815276	NNLS	0.0100976219597016
746	39.9102465577366	33.0845900235762	NNLS	0.0100011810218093
747	65.914432800744	8.8524696741072	NNLS	0.0100038515378247
748	56.583294331575	15.4569553842851	NNLS	0.0100004858151709
749	10.4568166717412	13.8168938550628	NNLS	0.010000066992537
750	20.9903023979457	31.9928243349366	NNLS	0.0100011522977367
751	1401.05565438404	1699.75121463648	NNLS	0.0100078619479724
752	10.6497453129788	11.3103173405054	NNLS	0.010000116932626
753	18.8120377322527	21.9397685927954	NNLS	0.0100001172645264
754	207.772689242499	207.731866195548	NNLS	0.0100166927031418
755	324.577999717682	326.128804304506	NNLS	0.0100645283756162
756	140.591660437977	163.268430318099	NNLS	0.0100022465522788
757	14565.2236054667	20958.6416246222	NNLS	0.0204256062332073
758	240.409825710749	288.747626596774	NNLS	0.0100056153470959
759	55.0352895942108	78.7533843686108	NNLS	0.0100026485529169
760	48.9813558650295	71.3159578129153	NNLS	0.010000239698379
761	684.601801241039	39.2938646570071	NNLS	0.0116082774963441
762	256.293111178414	22.1365986049723	NNLS	0.010076643972991
763	18.9146750447612	30.4115181735209	NNLS	0.0100007484303934
764	23.2030334458012	28.8170667412841	NNLS	0.0100000682802218
765	41.0658306596038	39.4813512997834	NNLS	0.0100023306767309
766	10.2691951234668	402.11783065323	NNLS	0.0103352668604758
767	33.5756309202919	9.38026726924545	NNLS	0.0100002653687214
768	126.313148919474	44.3846188068516	NNLS	0.0100198159390522
769	79.4447053124018	16.3372121542785	NNLS	0.0100232762171174
770	26.0010752071112	12.4341514048207	NNLS	0.0100000944434313
771	9.67308224150159	14.935041170159	NNLS	0.0100004025636585
772	28.2926881334372	25.0422417831574	NNLS	0.0100014420109548
773	19.3993991068692	13.9489963596048	NNLS	0.0100006640790493
774	103.543333345614	244.750845058277	NNLS	0.0100496155505372
775	81.2853623520106	84.157720873788	NNLS	0.0100046559079765
776	26.8803419955757	12.0950006584477	NNLS	0.0100006198809612
777	16.0154386086389	251.634998485773	NNLS	0.010075160212008
778	10.6650601691586	12.4749241354484	NNLS	0.0100000386096533
779	15.6289024511926	399.680905997708	NNLS	0.0102326635966615
780	10.6949712467203	14.4847780254043	NNLS	0.010000221238062
781	102.81257397897	1511.48866267195	NNLS	0.0152381657312213
782	378.893437338497	1293.4369585416	NNLS	0.0136941693681165
783	953.916877026092	2442.88520515795	NNLS	0.0214018934700504
784	93.2944244678491	945.837049783175	NNLS	0.0113451722889882
785	31.9664019918811	25.8445533383639	NNLS	0.0100016502687089
786	13.1402184912068	13.6889155202579	NNLS	0.0100004061197002
787	14.7195967727139	15.677862127727	NNLS	0.0100000938363341
788	62.5415039603584	20.8405277221053	NNLS	0.010004172173789
789	15.9927930084624	12.5378933788469	NNLS	0.0100005079968506
790	76.4968520410141	13.1370291946233	NNLS	0.0100008495840977
791	35.7817466231514	32.1863639728278	NNLS	0.0100002651458065
792	38.561883256904	10.2226371152317	NNLS	0.0100027807107149
793	64.4490191979295	78.9848041220354	NNLS	0.010000042871716
794	13.6338928588477	12.632210367329	NNLS	0.0100006049893418
795	54.929319897059	67.6034420486849	NNLS	0.0100001673367001
796	13.1590596335915	18.0957000496237	NNLS	0.0100001939826838
797	19.0478793222121	15.9523962868379	NNLS	0.010001161147962
798	74.1593506876004	11.4674869557892	NNLS	0.0100088769497871
799	35.1251465614283	12.0132482495452	NNLS	0.0100000418270876
800	13.0583959886398	16.884340902527	NNLS	0.0100001087767456
801	14.8246657337433	14.361894612831	NNLS	0.0100003906372054
802	13.0449193328894	39.0848074548297	NNLS	0.0100022213551534
803	85.813680798447	20.4676083365149	NNLS	0.0100240800918366
804	14.0254949077241	12.4347419888703	NNLS	0.010000352064394
805	9.44740780649744	14.0433811495783	NNLS	0.0100001772619281
806	16.6066999464471	16.6018274887509	NNLS	0.0100001066033775
807	132.029099386286	466.059694092188	NNLS	0.0103372948278674
808	17.7310459890508	20.3065113678506	NNLS	0.0100000847125144
809	12.0304686133516	141.476060240096	NNLS	0.0100147655195781
810	11.6813820120356	35.0527316651516	NNLS	0.0100019212311771
811	53.7062240112059	11.1773850665997	NNLS	0.0100012750016101
812	11.9383756811343	14.1061659748887	NNLS	0.0100000521999437
813	231.755725655585	518.127845204531	NNLS	0.0103448779393563
814	38.6649218962732	14.055624352805	NNLS	0.0100042509322139
815	9.64885741566003	16.0217189119516	NNLS	0.0100003210780407
816	17.0277239391744	16.1586045975003	NNLS	0.0100007487498745
817	375.664423579403	580.912339999339	NNLS	0.0100946595663112
818	25.6752791895576	13.791826744321	NNLS	0.0100004997828357
819	169.121537033966	187.468029517565	NNLS	0.0100085141928935
820	88.2930514291873	92.0195148070324	NNLS	0.0100013667550883
821	26.8339522328855	60.5581693523203	NNLS	0.010001156698018
822	80.7796593108883	51.5406052439037	NNLS	0.0100066120402804
823	62.5950223661016	78.7315357071101	NNLS	0.0100001199596843
824	28.7336285774568	24.4430080831886	NNLS	0.010000484426905
825	37.1198065151975	29.3333900802006	NNLS	0.0100015736067861
826	103.913203469532	18.4314632888217	NNLS	0.0100159553600879
827	123.457239873109	249.726929409841	NNLS	0.0100703240377458
828	36.5320818684958	26.7978054122229	NNLS	0.010000064048725
829	40.4437150010509	209.338609349835	NNLS	0.0100012989887276
830	665.377956559864	805.441470461721	NNLS	0.0100070313908614
831	33.1891311201915	41.0550327017081	NNLS	0.0100000052833168
832	59.1509337819909	79.9980357018825	NNLS	0.0100022043942333
833	189.609491866465	55.1427704238208	NNLS	0.0101284569200853
834	182.279828030533	230.572176814973	NNLS	0.0100063794013474
835	194.305551143372	154.79719739135	NNLS	0.0100396334852217
836	119.359917525121	168.179039819218	NNLS	0.010002228354701
837	147.030054712304	40.5845537007008	NNLS	0.0100266071387798
838	125.199342925235	379.801193397843	NNLS	0.0101705170604103
839	47.2907564383521	23.0823026456494	NNLS	0.0100029543063657
840	11.9425346869432	16.9169277642004	NNLS	0.0100002825098745
841	16.8282334589578	19.8125735101594	NNLS	0.0100000896723773
842	21.8341052259851	17.5391769543876	NNLS	0.0100013884072213
843	174.945431372145	333.344930270765	NNLS	0.0101085187179865
844	14.6391766244519	18.3197921498559	NNLS	0.0100000215092909
845	151.293545551155	205.467672669555	NNLS	0.0100187474519772
846	336.728904487474	704.327831437156	NNLS	0.0105108688045827
847	615.695507483967	957.892021157035	NNLS	0.0107308121075111
848	590.052921875792	758.336525970612	NNLS	0.0100686532557451
849	1065.61511619968	1448.43612717434	NNLS	0.010728164217638
850	357.189653928282	217.859275898912	NNLS	0.0101983679656434
851	470.634424660694	228.378183110189	NNLS	0.0104111707673391
852	58.6596690932519	16.1289993828816	NNLS	0.0100077959959985
853	109.130827315757	158.366652240285	NNLS	0.0100141455937972
854	12.9952166341716	14.5968962580098	NNLS	0.0100000257285701
855	192.076590887638	272.993128871962	NNLS	0.0100487645894887
856	82.9708844191802	164.069566616408	NNLS	0.0100268801674136
857	78.6922428563322	25.3055106631849	NNLS	0.0100036806441536
858	109.333478150224	11.1979012932813	NNLS	0.0100197926055714
859	344.142496492364	118.565830630994	NNLS	0.0104191464456993
860	18.5503061100274	319.617253602804	NNLS	0.0101867956523858
861	32.9271327853322	145.779524459345	NNLS	0.0100252278513033
862	888.545974966125	1270.34521909933	NNLS	0.010576878961597
863	14.5702516727733	13.1263572457969	NNLS	0.0100003165044317
864	70.8804876433314	24.4177033866191	NNLS	0.0100040412026163
865	95.1502344286638	172.035508972728	NNLS	0.0100176014656673
866	87.2242775440564	64.9099989199688	NNLS	0.0100149366939926
867	14.7227001279985	782.008243633309	NNLS	0.0117794552298576
868	12.0129162391902	16.1981212155243	NNLS	0.0100001667451608
869	12.4428139504119	14.4001343622475	NNLS	0.0100000653046605
870	10.4415018155614	9.8423725154162	NNLS	0.0100002215163624
871	15.2972040359371	19.2266314796536	NNLS	0.0100000415359124
872	18.6918491314166	13.2116074121264	NNLS	0.0100009285716618
873	86.5883164439998	138.851482753685	NNLS	0.0100059891049835
874	13.5312527640722	17.1040694909927	NNLS	0.010000016855816
875	14.4498864125263	15.9232445342944	NNLS	0.0100000879204648
876	36.6517727784623	38.7355505209548	NNLS	0.010000479601338
877	17.6543932852018	24.2113452145482	NNLS	0.0100004290502503
878	181.692405948944	352.131411553119	NNLS	0.0100658429528165
879	16.1511684540287	22.3134680126338	NNLS	0.0100005452355206
880	11.4985619188568	13.5476347299864	NNLS	0.0100000268171566
881	13.9496168923303	15.2063532818755	NNLS	0.0100002464716128
882	229.385112998323	240.916240557317	NNLS	0.010042152063084
883	281.258526141167	339.107272891492	NNLS	0.0100044454208767
884	13.7754813891768	18.363505970675	NNLS	0.0100001702004808
885	17.2945569097485	16.327581142858	NNLS	0.0100001654047928
886	172.399063830248	208.028061968943	NNLS	0.0100016494081236
887	29.6179100444622	29.6078091576757	NNLS	0.0100009504947885
888	73.773029967535	160.13224460395	NNLS	0.0100093582802816
889	13.8495629882911	30.3366758773559	NNLS	0.010000338404436
890	117.950290565578	68.0293556084201	NNLS	0.0100260921761656
891	46.8743110131835	2086.39261149088	NNLS	0.0154451903383548
892	132.503320550635	462.552230684151	NNLS	0.0100299133449572
893	34.8358948332003	124.416477206957	NNLS	0.0100080157107287
894	15.8665890172636	20.2322081445385	NNLS	0.0100000297149205
895	17.693355411336	200.566611143313	NNLS	0.0100468933476212
896	314.425356791138	675.991431795953	NNLS	0.0107094299474796
897	88.2758546110628	275.695020787721	NNLS	0.0100922441103802
898	133.625903841057	59.1554683133376	NNLS	0.0100088784449238
899	15.4332217425799	110.19340745451	NNLS	0.0100054414283112
900	267.910500241644	368.932790790674	NNLS	0.0100409747195184
901	11.046706952354	15.9581445787603	NNLS	0.0100003935202106
902	62.2990041310738	86.3754434644537	NNLS	0.0100010268997112
903	60.9673827594494	150.591561875137	NNLS	0.0100276609643147
904	249.692761186438	40.7650106491084	NNLS	0.010200227472725
905	385.078899848412	12.9956538024776	NNLS	0.0109688918595526
906	30.1366746529397	34.7222441785396	NNLS	0.0100004149976285
907	13.3674471977864	16.6758314836615	NNLS	0.0100000343222092
908	54.6445495251744	19.4531343782878	NNLS	0.0100009689503653
909	163.311681076505	158.602249400397	NNLS	0.0100187671266336
910	166.900891884947	190.230043444074	NNLS	0.0100097731209284
911	121.12689538959	140.170898596645	NNLS	0.0100034495048831
912	40.8746483870482	146.680345321932	NNLS	0.0100186005525463
913	38.6246145048973	128.057859931464	NNLS	0.0100124523449433
914	177.53069670763	566.331543787116	NNLS	0.0106955475525209
915	39.700028234688	20.5197579069927	NNLS	0.0100011347739036
916	248.591719232939	237.842272534639	NNLS	0.0100544261243089
917	223.255153496601	214.598648020381	NNLS	0.0100052282870447
918	71.9190099008843	173.00502540539	NNLS	0.0100040266404242
919	103.560769300993	53.0563278932311	NNLS	0.0100078229901125
920	112.722991783156	268.548686457853	NNLS	0.0100950432979262
921	48.0864599026235	44.0273565144059	NNLS	0.0100014251022539
922	69.2941125839361	42.5817130869791	NNLS	0.0100023383083226
923	18.6255176769346	18.4988616893241	NNLS	0.010000362905923
924	39.734356859204	14.5868021098879	NNLS	0.0100037959366258
925	38.981894638691	39.9916140764456	NNLS	0.0100004280946507
926	26.7036507581542	15.3217124696208	NNLS	0.0100006245662761
927	30.6339216040727	378.02039037082	NNLS	0.0101455540122719
928	35.0252064094838	106.643501540361	NNLS	0.0100130745136584
929	27.8515274955832	42.8467213386917	NNLS	0.0100016765891802
930	39.6896816885566	68.5942989542825	NNLS	0.0100020550213622
931	27.7134268246433	41.8558400542127	NNLS	0.0100005228233428
932	10.0800752417164	9.39052958946116	NNLS	0.0100000092629701
933	97.0875285414934	93.4108798880753	NNLS	0.0100088960664129
934	20.8537326629015	17.7801022337306	NNLS	0.0100010567229786
935	19.993231662292	22.5597313705223	NNLS	0.0100001638314933
936	85.7123571300698	217.788211904837	NNLS	0.0100401568980082
937	163.517148966726	82.6277852206749	NNLS	0.010058968899307
938	155.290037356892	98.8213606255336	NNLS	0.0100012506933094
939	21.3571840089463	72.9852248223236	NNLS	0.0100007432197644
940	116.314659012233	49.9902702743836	NNLS	0.0100034154981363
941	21.6100858343396	20.3274688124183	NNLS	0.0100006191271271
942	162.144196461904	343.606731231212	NNLS	0.0101253683614341
943	84.9043552217762	94.8303577890141	NNLS	0.0100014126999279
944	137.581181148115	31.704171486499	NNLS	0.0100176735736119
945	205.393285267653	123.379692023127	NNLS	0.0100920243270577
946	33.3777143113611	30.980575396121	NNLS	0.0100023167626975
947	18.747637845138	24.5246374429112	NNLS	0.010000128233648
948	10.1609574933045	12.5536438364708	NNLS	0.0100000198665409
949	22.8756605086425	22.0017788980008	NNLS	0.0100007240254314
950	74.2620999845523	32.1385175166842	NNLS	0.0100013437695411
951	198.345754446648	335.174645490524	NNLS	0.0100870401519358
952	16.3374020103869	29.8959483546616	NNLS	0.0100008962296911
953	8.60478645357458	81.4406321862614	NNLS	0.0100107075376342
954	23.3320155317765	177.083103341895	NNLS	0.0100560578631835
955	15.9069866557269	18.9484172532305	NNLS	0.0100000142645771
956	840.252344658441	1654.79273419496	NNLS	0.0140201524512646
957	18.3089882790453	19.2751547805015	NNLS	0.0100002640245473
958	19.850650187924	41.5897329832601	NNLS	0.0100018792253135
959	40.8243899183741	41.1083465336231	NNLS	0.0100012264590067
960	10.7563439307523	16.9978915250997	NNLS	0.0100004474571332
961	136.669051943881	130.653725090317	NNLS	0.010001456604553
962	76.9920510513652	13.3701853530507	NNLS	0.0100139674594201
963	18.1492085269764	18.6319233075617	NNLS	0.0100000246660157
964	14.7809254635776	8.71249563336942	NNLS	0.0100003482242084
965	32.3800045133822	81.0787088160669	NNLS	0.010000273730196
966	84.419439561071	150.345281732152	NNLS	0.0100224179765608
967	31.1066482359983	73.7353022724423	NNLS	0.0100017633303843
968	13.5476193179313	16.2709160935225	NNLS	0.0100000123974818
969	75.8475009563276	28.2191790633704	NNLS	0.0100026629406572
970	33.9545454053457	37.1793188210753	NNLS	0.0100005787595577
971	12.6480867086151	16.3687501141234	NNLS	0.0100000525633239
972	192.831468509526	379.856912839989	NNLS	0.0101467525723335
973	169.651325712816	14.0433811495783	NNLS	0.0100550847866774
974	107.842386141617	115.462328219839	NNLS	0.0100020863958409
975	141.357994720613	149.78418739081	NNLS	0.0100077211407387
976	32.7755981144327	36.5262145327968	NNLS	0.010000144543235
977	62.0327457087673	307.277306365126	NNLS	0.0101984529826036
978	1567.20409876075	3459.64537649461	NNLS	0.0297221343475597
979	32.8182243664401	50.9597335195079	NNLS	0.0100022882381785
980	22.2231167898818	29.1843745489567	NNLS	0.0100003804522122
981	73.4711542576628	84.4759245303284	NNLS	0.0100007436771874
982	21.8665580200552	16.5417429081803	NNLS	0.0100009675049335
983	78.3997521639804	16.8853551089473	NNLS	0.0100056366026763
984	26.4992735418216	17.9894533228149	NNLS	0.0100001152009882
985	18.2426386102198	21.6719634192322	NNLS	0.0100000530667673
986	10.1609574933045	13.9198846468242	NNLS	0.010000128338837
987	112.88302027287	169.473244461057	NNLS	0.0100140807932337
988	21.7795787776548	35.7760207683889	NNLS	0.0100018690717367
989	19.3369651945642	49.9018859231263	NNLS	0.010003856364709
990	78.8967499883291	88.1785932195177	NNLS	0.0100006472276595
991	32.2351343887316	25.0940905713145	NNLS	0.0100014648665104
992	69.4843438450265	28.0551623344936	NNLS	0.010001081068138
993	75.7771103719879	134.04172273804	NNLS	0.010008468239285
994	168.722644386844	307.67064600269	NNLS	0.0101072578469994
995	101.247383156169	105.610639636349	NNLS	0.0100069546655791
996	53.1881423280537	101.755250192412	NNLS	0.0100030546442286
997	41.5831737698946	58.2917414353419	NNLS	0.010001212380328
998	21.4055232795807	153.377195252659	NNLS	0.0100162890336642
999	8.60627850614305	124.302966286541	NNLS	0.0100072088394222
1000	61.1928952930829	133.251860232351	NNLS	0.010011783399791
1001	109.580132034027	135.121364990664	NNLS	0.0100004982392107
1002	45.777172247587	66.0955511143131	NNLS	0.0100002960227126
1003	13.3098345542036	55.4396494287448	NNLS	0.0100012915901809
1004	115.563579261274	56.2854063475879	NNLS	0.0100302787410232
1005	27.3228707306632	20.8950178320055	NNLS	0.0100014559565743
1006	928.009266278861	1450.70356106514	NNLS	0.0119688883501451
1007	11.6430786665947	11.995284811939	NNLS	0.010000336594845
1008	11.1206593496061	10.4441163891495	NNLS	0.0100005273363207
1009	17.7102748966598	20.5298419798898	NNLS	0.0100001758554352
1010	17.0635449732904	19.9804278871527	NNLS	0.0100001333662317
1011	27.0352395149557	28.5799621917227	NNLS	0.0100004375232566
1012	39.424712749663	12.3864274959143	NNLS	0.0100045702376065
1013	9.1362408805117	13.1529998354616	NNLS	0.0100001126394746
1014	22.1016023365268	26.693138088877	NNLS	0.0100000435917408
1015	9.32401076960559	10.1339052518047	NNLS	0.0100001171478476
1016	85.6449296691526	93.2197462890777	NNLS	0.0100015745906337
1017	33.4252491967215	14.6565679235022	NNLS	0.0100025177333952
1018	17.3069091505652	21.1897698116712	NNLS	0.0100000015517234
1019	80.3637245913437	60.9825827427859	NNLS	0.0100057447978705
1020	70.6382106793947	96.0836692819674	NNLS	0.0100009734353116
1021	39.0403167095196	11.5726252780528	NNLS	0.0100001188268646
1022	45.3979246502428	11.806063527735	NNLS	0.0100015402435805
1023	35.0050997034342	62.4575418706577	NNLS	0.0100013610991448
1024	29.4418508514469	9.8817043552091	NNLS	0.0100003639862658
1025	138.743419309255	9.42002846930587	NNLS	0.0100347391335608
1026	186.160340292419	234.879556758257	NNLS	0.0100069472793085
1027	36.6566466570711	72.6426518274464	NNLS	0.0100008032312542
1028	74.4855899195881	88.4934869747633	NNLS	0.0100008862301935
1029	66.5548496456335	65.5405015860171	NNLS	0.0100004287957172
1030	14.2292792962955	19.9404953585475	NNLS	0.0100004096444224
1031	55.7315234453955	135.640604886344	NNLS	0.0100260136156714
1032	155.403522079128	154.554492186632	NNLS	0.0100250011755635
1033	23.9379681059102	69.5732410483886	NNLS	0.0100004953787641
1034	59.193167862373	130.575912779064	NNLS	0.0100112832520311
1035	131.34054703271	141.521646168112	NNLS	0.0100089850126235
1036	335.225551123836	306.289164305397	NNLS	0.0101522059788942
1037	175.929684699942	243.311234357008	NNLS	0.0100276520315812
1038	238.277495683336	371.792666729452	NNLS	0.0100832721146027
1039	31.4340509056776	47.8174439855858	NNLS	0.0100013052380791
1040	31.1854770938928	86.2548036466044	NNLS	0.0100058273006432
1041	17.9733406741595	24.8810175512591	NNLS	0.0100001890091821
1042	26.2081913895691	10.6585708996972	NNLS	0.0100009811106237
1043	20.6158097626455	12.331243476046	NNLS	0.0100003319897414
1044	42.6963406511666	62.7516980434057	NNLS	0.0100001442769676
1045	12.3431298576241	13.4631069359382	NNLS	0.0100002000952888
1046	100.103946554871	135.988503688047	NNLS	0.0100016373703497
1047	14.6662601065673	16.8638834435345	NNLS	0.0100001353263692
1048	46.3543084876288	58.435119227646	NNLS	0.010000402645983
1049	84.3719165460649	159.747906678382	NNLS	0.0100357744734973
1050	179.882256869624	155.325705841642	NNLS	0.0100276838917922
1051	42.8193527592775	68.0470621216134	NNLS	0.0100028139067486
1052	230.58192381901	414.197571823837	NNLS	0.0101857303109103
1053	11.5424793500928	12.958288108644	NNLS	0.0100001481878028
1054	52.6244660949093	13.2529614193151	NNLS	0.0100038556414766
1055	16.9448796798319	11.5028499500961	NNLS	0.0100002801815135
1056	10.5650158369331	12.5504047978952	NNLS	0.0100000540527516
1057	29.173569275513	31.5210018700293	NNLS	0.0100000188602364
1058	125.236072822976	11.3550709085651	NNLS	0.0100398194648715
1059	174.691670339656	261.135203932176	NNLS	0.0100298464140879
1060	61.2793694180222	128.841863508401	NNLS	0.0100280734471887
1061	30.486487894725	37.7244058540398	NNLS	0.0100000951966957
1062	43.9986961860233	151.18951207027	NNLS	0.0100057326860682
1063	96.5320565931522	12.985607824693	NNLS	0.0100095561263863
1064	82.1786640164663	54.0859492978131	NNLS	0.0100100371326933
1065	75.9309966740655	26.8046525258159	NNLS	0.0100061629680865
1066	12.0354290785552	228.883729120487	NNLS	0.0100764690135348
1067	65.0276182288735	50.3512457178435	NNLS	0.0100051315430719
1068	33.9921926645398	16.913606452011	NNLS	0.0100007027907013
1069	49.7155556266854	77.7702140244992	NNLS	0.0100029138866016
1070	418.762500298958	774.759266896504	NNLS	0.0108945381173981
1071	9.65862211961803	11.7562858701754	NNLS	0.0100000023009943
1072	19.1018268268928	17.0094588488908	NNLS	0.0100003251215506
1073	7.95843031465085	12.1217890053291	NNLS	0.010000330825825
1074	41.2087890688957	31.2590685616909	NNLS	0.0100004205968196
1075	58.4636060261132	69.6847475595855	NNLS	0.0100004645385133
1076	158.513299957303	113.114887099718	NNLS	0.0100050401104783
1077	56.1181359796496	328.904816886374	NNLS	0.0101116572352814
1078	240.503695786263	450.799127878283	NNLS	0.010233300019752
1079	299.870831950062	279.711435285297	NNLS	0.0100839888622993
1080	185.564638642953	462.989070654558	NNLS	0.0103979119616999
1081	45.2390471386288	397.681631056616	NNLS	0.0102054885864095
1082	27.3148274256716	277.234021728872	NNLS	0.0101209915383882
1083	316.108683739178	326.846759091897	NNLS	0.0100757806055492
1084	58.0930304826951	64.1986021959505	NNLS	0.0100025005597087
1085	65.2072474631142	72.2987950432219	NNLS	0.0100013323718803
1086	14.8461878383499	18.5691144462742	NNLS	0.0100000624679982
1087	429.923056365613	256.904952917255	NNLS	0.0103308708725809
1088	10.1503589560306	43.2852784881168	NNLS	0.0100025232272368
1089	28.449772481153	66.28777777146	NNLS	0.0100017484572289
1090	15.3545839719673	23.5470776280462	NNLS	0.0100004529062427
1091	397.671889822522	489.579173850751	NNLS	0.0100083034099906
1092	11.2881616070448	13.6219442793105	NNLS	0.0100000163581041
1093	14.4693310382855	1064.12924532304	NNLS	0.0126853663216362
1094	13.0398774785953	13.9664831622745	NNLS	0.0100003156602745
1095	174.900170772618	27.8268773416281	NNLS	0.010112866208641
1096	317.379385551848	588.387082309521	NNLS	0.0104447607841104
1097	251.926062153456	320.788070265661	NNLS	0.0100111185233498
1098	19.2312767318598	667.530631177986	NNLS	0.0111767909856186
1099	263.735458919015	2018.59762157726	NNLS	0.0168714245640599
1100	194.626909524696	183.459953824345	NNLS	0.0100398353820167
1101	2176.44948828272	2592.239976497	NNLS	0.0102827333997
1102	224.014875538948	261.34354577243	NNLS	0.0100113505860968
1103	79.9639650423118	101.353208134374	NNLS	0.010000282337373
1104	175.061636916932	188.195423228989	NNLS	0.0100132969586392
1105	11.3009709967684	34.8118867062094	NNLS	0.0100000420139699
1106	33.4101286194448	34.2721884366938	NNLS	0.0100014009768511
1107	9.68464834334628	9.18845007205782	NNLS	0.0100004203637036
1108	53.6399585409629	17.7204361508651	NNLS	0.0100051912776485
1109	20.8626534914297	102.796546554784	NNLS	0.0100066216853359
1110	15.5555253120728	98.9983106243565	NNLS	0.0100269634225416
1111	102.328278438252	416.09813468948	NNLS	0.0103944392995101
1112	114.906665162642	211.231161262211	NNLS	0.010050306885061
1113	341.922297715199	476.78236274292	NNLS	0.0100990444337049
1114	47.0061103384802	50.2745801391731	NNLS	0.0100003132671857
1115	136.336378953955	176.303560474948	NNLS	0.0100046061221198
1116	29.372449474322	16.0664411571878	NNLS	0.0100022791613418
1117	8.05912820506876	9.41657240724735	NNLS	0.0100000408568316
1118	12.9208001911058	9.97543490624489	NNLS	0.0100006968027598
1119	93.9365614138507	124.097184273256	NNLS	0.0100025595964658
1120	10.5841386548418	11.8137215212172	NNLS	0.0100001619666352
1121	242.886180834928	374.370327095104	NNLS	0.0101229534006838
1122	160.886824101556	306.90626373335	NNLS	0.0101045258121559
1123	380.622709051409	1341.15412132978	NNLS	0.0127144451102888
1124	90.8820865256992	105.306735800286	NNLS	0.0100015194014366
1125	56.5709110264289	73.9950237605215	NNLS	0.0100006415200023
1126	66.3160765388499	13.0459918314087	NNLS	0.0100015700964979
1127	7.99639650423118	24.6345017371441	NNLS	0.010000969107847
1128	30.7272782099718	13.7385875583767	NNLS	0.0100009221330211
1129	18.388924123609	21.9610739126606	NNLS	0.0100000227803315
1130	8.72193886769194	11.1390612774798	NNLS	0.0100000414734953
1131	150.973079966131	311.296507667591	NNLS	0.010110225853386
1132	43.948909593299	60.8928801735849	NNLS	0.0100012757647663
1133	49.5310796497619	11.5619345766905	NNLS	0.0100061093628223
1134	65.4521527021519	67.3633959780349	NNLS	0.0100015896964086
1135	10.6033421888576	34.5345696505785	NNLS	0.0100006806964554
1136	11.6721041889159	17.9348901781089	NNLS	0.0100004485607935
1137	4896.78529509081	5041.77246009201	NNLS	0.0415331643381197
1138	5031.28800539857	6457.76934728335	NNLS	0.0203227545790392
1139	11403.9422736923	6919.30649388118	NNLS	0.451267977565168
1140	49.508888741694	50.3260335135816	NNLS	0.0100001059862685
1141	33.6898990073105	10.6382673171081	NNLS	0.0100010256193769
1142	153.771223877658	107.70114995609	NNLS	0.0100269440082927
1143	112.280986776369	165.564765737139	NNLS	0.0100120435533105
1144	17.5471838600122	20.0207620668696	NNLS	0.0100001325128988
1145	84.2617571157055	12.7795470226646	NNLS	0.0100010315471347
1146	433.61048579289	735.589379204875	NNLS	0.0101692717416583
1147	9.42789823894132	22.823788524809	NNLS	0.0100012612872137
1148	46.4025928246412	827.019119711919	NNLS	0.0111377808469711
1149	21.3236460836941	11.150706572207	NNLS	0.0100015387354707
1150	55.1640991092677	36.6108332361645	NNLS	0.0100025591769951
1151	13.8027792356421	13.6929492179261	NNLS	0.0100003811569125
1152	13.4318803417813	15.2528657327261	NNLS	0.0100001892415119
1153	8.67652151709558	10.0111930933657	NNLS	0.0100000650416455
1154	17.7975678035717	25.1342954031361	NNLS	0.0100002182404407
1155	26.6626504228964	69.0532977930341	NNLS	0.010002483338265
1156	9.37740321363041	279.598935608022	NNLS	0.010084059953376
1157	49.058905857961	42.2483865801128	NNLS	0.0100019031373164
1158	370.831146821681	401.048623675498	NNLS	0.0100937504648493
1159	13.7354226875889	15.6042920396207	NNLS	0.0100001058926115
1160	11.8921932248945	78.0176123073812	NNLS	0.0100147727793526
1161	6.33636930213014	12.3477826531096	NNLS	0.0100006543937473
1162	17.2277335881411	92.0145999837196	NNLS	0.010006040726013
1163	11.704380111964	12.2159688586237	NNLS	0.0100002021894979
1164	9.37009420102547	14.3157224373081	NNLS	0.0100003310918132
1165	7.76122542038073	9.41615214178158	NNLS	0.0100000078622817
1166	30.1998281877391	25.8634528538836	NNLS	0.0100020217640423
1167	69.4367267706068	37.9556048200837	NNLS	0.0100055674716788
1168	42.6740893814814	17.3633113880304	NNLS	0.0100010857297106
1169	200.963176188152	241.632126710188	NNLS	0.0100015153804085
1170	138.103057168005	255.98417641712	NNLS	0.0100766851213345
1171	21.1206445573803	9.01770317849224	NNLS	0.010000718677636
1172	10.3301020908673	14.3132030447537	NNLS	0.0100001845188257
1173	16.8282334589578	15.59089786618	NNLS	0.0100004100093697
1174	236.940657917954	203.302521478131	NNLS	0.0100697176345367
1175	55.9847405062864	31.1578114587763	NNLS	0.0100023259662183
1176	34.4490791843866	48.6680968036864	NNLS	0.0100015258922941
1177	24.4061214244998	31.4554591646164	NNLS	0.0100001378793872
1178	11.7355234730452	549.130268065694	NNLS	0.0104046096708977
1179	242.59214503711	244.539089784612	NNLS	0.0100632178550285
1180	72.048272065112	111.654402003662	NNLS	0.0100047952309372
1181	203.544451979011	14.9662538502009	NNLS	0.0100531445051152
1182	14.078980577522	16.237583764862	NNLS	0.0100001405090807
1183	36.5525631075309	59.6281943302021	NNLS	0.010003447969565
1184	14.8205406341038	103.296456459624	NNLS	0.0100018730491566
1185	11.7017851502478	10.0880387702341	NNLS	0.0100001603373417
1186	11.4778912120747	15.2805930807686	NNLS	0.0100000480643405
1187	138.805178492134	218.050911304672	NNLS	0.010022916466286
1188	72.9062345965762	18.6452583395693	NNLS	0.0100059987267912
1189	10.2498054578432	11.4047649614066	NNLS	0.0100000626688795
1190	24.5179778995516	13.5814179430929	NNLS	0.010001097973056
1191	98.3117670865158	28.0620094480866	NNLS	0.0100046802154365
1192	57.2940430759969	50.7304090705778	NNLS	0.0100002184460085
1193	190.221365168833	368.947263221226	NNLS	0.0101232882112084
1194	11.6176392063463	15.4316068187054	NNLS	0.0100001596048272
1195	8.03742676226057	70.1607169335833	NNLS	0.0100060725659313
1196	9.09017594402877	9.36916230850646	NNLS	0.0100002147688205
1197	101142.986875651	123050.063522771	NNLS	0.0404963046766672
1198	175.785855094572	178.356033452103	NNLS	0.0100255468708316
1199	535.518982206847	745.70687955152	NNLS	0.010224279911945
1200	27.1309272404423	46.5693522729061	NNLS	0.0100005061470736
1201	144.478391614414	1252.47983230921	NNLS	0.0134396112559335
1202	150.953089188221	248.407601814024	NNLS	0.0100581088460351
1203	90.437135863737	47.8004568092323	NNLS	0.0100122528614427
1204	189.657939802274	140.868407777417	NNLS	0.0100591127426606
1205	211.512162466036	136.138632234626	NNLS	0.010064176197508
1206	94.1255810745957	15.3765899698969	NNLS	0.0100040881032134
1207	134.398460524893	83.8966862188567	NNLS	0.0100183033847502
1208	452.048121101784	774.729162806091	NNLS	0.0105725070474363
1209	484.859616684394	254.792957039929	NNLS	0.0105799457217963
1210	13.3542304548825	12.3689414873016	NNLS	0.0100001538733397
1211	414.112184789155	336.084239471714	NNLS	0.0102524289268671
1212	75.9536121479564	31.8811020569896	NNLS	0.0100063555921284
1213	23.84120442371	196.489620782059	NNLS	0.0100446587155659
1214	35.5054725062061	24.297155078165	NNLS	0.010001350254296
1215	45.1920840120981	10.2073156440063	NNLS	0.0100036660237102
1216	496.309392560022	571.962409890433	NNLS	0.0100152788748843
1217	46.9965916670981	18.1033736619337	NNLS	0.0100001518158145
1218	27.5663645468472	19.3072168184148	NNLS	0.0100008525757493
1219	305.338808507503	412.896475643931	NNLS	0.0100631670408308
1220	127.812328700999	142.098200028186	NNLS	0.0100071342653213
1221	65.639249980778	135.643678236506	NNLS	0.0100171892157979
1222	71.1568877261535	103.08205802218	NNLS	0.0100026338386316
1223	216.221876706354	301.704151352122	NNLS	0.0100316429701714
1224	257.335149500969	12.5378933788469	NNLS	0.0101908684929186
1225	18.209246041046	17.7185756476365	NNLS	0.010000122968601
1226	65.6976764145459	13.9489963596048	NNLS	0.0100021622905154
1227	88.2810359426889	13.2714438288416	NNLS	0.0100181112256917
1228	167.772825120837	150.738799682893	NNLS	0.0100343267590786
1229	45.2717968365981	18.4840539053852	NNLS	0.0100007862901606
1230	14.3969933764615	14.5412933060799	NNLS	0.0100003460619962
1231	19.5765348904712	22.2103690153348	NNLS	0.0100001637952701
1232	10.7840981939194	9.61226943989064	NNLS	0.010000391698323
1233	11.9870898079209	515.624743890398	NNLS	0.0103429535827226
1234	8.01528359737383	13.3472523763116	NNLS	0.0100004996476152
1235	160.608336656384	133.217963197456	NNLS	0.0100283046605875
1236	9.53954483212845	13.72909804058	NNLS	0.0100002389024415
1237	46.3285552352303	160.192166825755	NNLS	0.0100190506560542
1238	46.8455693581492	35.0088717133718	NNLS	0.0100000205536745
1239	22.9740648293726	17.5204810033142	NNLS	0.0100014223047375
1240	132.085364195896	207.790101210493	NNLS	0.0100505588359044
1241	130.881069597765	223.716383026577	NNLS	0.0100548077516871
1242	51.2031466543467	124.326581820598	NNLS	0.0100142159853109
1243	297.131617618678	328.777943541282	NNLS	0.0100289249842548
1244	130.474870637004	216.342093437545	NNLS	0.0100381791645967
1245	152.257230569725	151.360292768986	NNLS	0.0100086950663881
1246	196.383470586391	232.549491056805	NNLS	0.0100063011399207
1247	21.0201637200338	11.0505646379457	NNLS	0.0100003624780072
1248	135.815386138506	422.123119327671	NNLS	0.0104205364755124
1249	45.186942981812	187.318979902649	NNLS	0.0100302760795958
1250	32.8737144473087	10.6282205918354	NNLS	0.0100005645671617
1251	167.324411521774	157.03409408949	NNLS	0.0100278602296446
1252	31.9346930915902	32.0792098378143	NNLS	0.0100006517449088
1253	1141.74186213678	3541.20224412281	NNLS	0.0325075977966955
1254	187.969639382322	157.180006306555	NNLS	0.0100236034068112
1255	10.6416685407822	11.5319064437454	NNLS	0.0100000535255795
1256	67.6275709905422	13.3203178984695	NNLS	0.0100033124855675
1257	20.3904793123669	13.1665718399822	NNLS	0.010000700528081
1258	90.8303139843839	100.197114266267	NNLS	0.0100003876581935
1259	117.126406894654	125.918354960852	NNLS	0.0100071305431018
1260	16.1259799414574	146.950300276612	NNLS	0.0100124985665212
1261	63.2172091804053	70.8875613638256	NNLS	0.0100018354781267
1262	77.5422506061253	187.341945154367	NNLS	0.0100545111174253
1263	72.8043659344908	179.261443185294	NNLS	0.0100386111191996
1264	74.867682627819	272.68442923494	NNLS	0.0101210924645468
1265	14.7583586189178	90.9266733477957	NNLS	0.0100028547706846
1266	9.67742340957586	175.771032465889	NNLS	0.0100573616600248
1267	137.65467834736	109.427738744045	NNLS	0.0100308599578525
1268	92.0980284720182	27.867240241652	NNLS	0.0100168180389669
1269	132.514500942924	415.563599327004	NNLS	0.0102023019831472
1270	86.6118221687514	120.467029192317	NNLS	0.0100044022745713
1271	96.0707969452608	72.3174415968241	NNLS	0.0100192334605778
1272	10.6638278856392	74.1842484084216	NNLS	0.0100089861246205
1273	165.697047551897	268.369318563115	NNLS	0.0100346172187199
1274	71.7206155760961	2093.63246835336	NNLS	0.0197194752453661
1275	62.3856764731131	12.6621218836773	NNLS	0.0100080392985491
1276	23.1546696400968	26.9021173788263	NNLS	0.0100001065795884
1277	29.1262291458641	45.7325721712436	NNLS	0.0100018222199382
1278	15.1953467526245	15.7307119247036	NNLS	0.0100002143738302
1279	34.9140407497054	237.340539650261	NNLS	0.0100706411137563
1280	53.9877545844874	73.9413973749559	NNLS	0.0100004166933922
1281	283.221642645989	657.155463879544	NNLS	0.0106692402868345
1282	132.75416540472	80.0119816199987	NNLS	0.0100046360676457
1283	45.2208464100168	37.0981022522011	NNLS	0.010001653335551
1284	82.3817962294721	294.665402192837	NNLS	0.0101891461892656
1285	48.6041110577769	51.8988672421942	NNLS	0.0100004006657001
1286	23.3148008421789	29.5861168009141	NNLS	0.0100001487595083
1287	128.101681924007	167.617023380788	NNLS	0.0100062189314953
1288	41.4432122366314	73.282778488623	NNLS	0.0100004105397851
1289	24.7497537473944	16.8633506966936	NNLS	0.0100017391435502
1290	16.4917477585971	14.8140316954359	NNLS	0.0100000439743163
1291	45.6904092260104	31.6384602944608	NNLS	0.0100044664079847
1292	48.6926016505477	11.9743587959476	NNLS	0.0100026655831157
1293	10.3389716677711	13.8896831121396	NNLS	0.0100001647464706
1294	107.175618953099	96.1329886208736	NNLS	0.0100064176055635
1295	31.0197488928578	47.496652326553	NNLS	0.0100010356499508
1296	22.7462834742343	32.7592191610074	NNLS	0.0100005077321589
1297	24.7621422215919	33.1524298561433	NNLS	0.0100006069854684
1298	28.0417821223509	40.1693317078314	NNLS	0.0100005466178851
1299	15.2374061225463	14.9036948770191	NNLS	0.0100001536598799
1300	9.64629554290528	8.86966524865325	NNLS	0.0100003336257711
1301	10.4822891584702	17.0262568656799	NNLS	0.0100002509165159
1302	17.317228536203	14.4197995346558	NNLS	0.0100007015688753
1303	9.18058493022093	13.5476347299864	NNLS	0.0100001341954856
1304	33.0766525419971	15.1707287865357	NNLS	0.0100026956083848
1305	13.2211524700448	15.0411301530798	NNLS	0.0100000603250787
1306	12.6496407035199	12.1056726072741	NNLS	0.0100001919617089
1307	13.3161836879818	15.9581445787603	NNLS	0.0100000133997952
1308	9.96161748572069	78.5572293781949	NNLS	0.0100049290048001
1309	51.279469797516	13.3237414552661	NNLS	0.0100003478624141
1310	11.8932060834641	9.15489138610374	NNLS	0.0100003756325077
1311	17.2210810217118	14.8132345491821	NNLS	0.0100003093565745
1312	88.0984622174829	132.2266441207	NNLS	0.0100046596697162
1313	13.5509576292709	13.5476347299864	NNLS	0.0100000942667638
1314	79.2824232944684	12.5049522683935	NNLS	0.0100092973391881
1315	39.6498980293103	192.837607431492	NNLS	0.0100472725041902
1316	50.6739317841821	138.247174752116	NNLS	0.0100086848715194
1317	12.6826456161267	14.4984632142418	NNLS	0.0100001042499419
1318	43.1010425312399	24.6304249141787	NNLS	0.0100014078508245
1319	296.963571049858	103.296789262315	NNLS	0.0101350694689426
1320	60.0017232587553	14.1560334294698	NNLS	0.0100012263863067
1321	8.94415839468069	10.0590758306307	NNLS	0.0100000977179881
1322	16.3564109851167	19.1898654982603	NNLS	0.010000084605616
1323	19.062323552031	112.274639739904	NNLS	0.010002363017775
1324	14.3761108469522	17.235143915432	NNLS	0.0100000230035183
1325	102.599674784417	264.048014666368	NNLS	0.0100697754099778
1326	11.6211270657355	67.9476262172966	NNLS	0.0100060352516872
1327	35.1482720492638	57.5671514095824	NNLS	0.0100002989472914
1328	19.6102145573617	36.2513439806752	NNLS	0.0100015860714793
1329	21.6671406272297	66.3243176657053	NNLS	0.0100014839417515
1330	69.1314495440886	52.922143440107	NNLS	0.0100083372333068
1331	12.330909910493	63.6050344986955	NNLS	0.0100012001297353
1332	9.85379294090903	15.0491836665917	NNLS	0.0100003251917445
1333	19.1618643409625	32.3468025396827	NNLS	0.0100007642786346
1334	13.4593070450239	21.879972277024	NNLS	0.0100005702684721
1335	10.3104110935301	27.5372794259795	NNLS	0.0100012155828077
1336	8.87987328270216	11.0100670035918	NNLS	0.0100000148293624
1337	13.8411055875667	16.4615236247529	NNLS	0.0100000025688414
1338	95.2564773520659	109.500799941057	NNLS	0.0100006812391965
1339	13.1526382106039	51.1514248913961	NNLS	0.0100003451924347
1340	449.722930671929	554.695239286235	NNLS	0.0100138559721439
1341	79.4050162060985	91.9060809989587	NNLS	0.0100011125260233
1342	14.2847878226298	10.8835620627136	NNLS	0.0100006943323678
1343	10.8736792266442	14.2843180066644	NNLS	0.0100001009728656
1344	51.6667045128828	89.2275182908021	NNLS	0.0100039185461442
1345	202.656983843242	640.995598710203	NNLS	0.010807691912904
1346	253.146671906386	377.577997909859	NNLS	0.0100577999479127
1347	161.784156267497	125.368244599559	NNLS	0.0100254230984322
1348	559.541273994048	1260.55934942348	NNLS	0.0120728915300742
1349	9.48145219980793	18.4239853864452	NNLS	0.0100009268911089
1350	19.1018268268928	18.4124180626542	NNLS	0.0100003753424397
1351	115.327872232553	136.047387781778	NNLS	0.0100010651370254
1352	75.2573135700062	197.91518930654	NNLS	0.010055110424147
1353	47.192479302474	66.5236531902984	NNLS	0.0100000742779945
1354	116.650999906584	184.05136400819	NNLS	0.0100206599502002
1355	11.8557937813255	187.49424751478	NNLS	0.0100008100072664
1356	40.3800236110418	43.7211355037983	NNLS	0.0100001305552356
1357	10.7913300193052	13.7027821778744	NNLS	0.0100000287098175
1358	24.1272901836335	61.9829527288145	NNLS	0.010000909070708
1359	11.5548645813887	16.2456823259443	NNLS	0.0100001334281365
1360	15.4356144925561	15.6042920396207	NNLS	0.0100004977916089
1361	105.181893557732	1630.87959509232	NNLS	0.0152471602067872
1362	30.6019497674031	16.7026198679173	NNLS	0.0100004677725436
1363	127.955376034334	186.002587873064	NNLS	0.010019505613107
1364	1382.03416577357	6378.68700202517	NNLS	0.130005769383247
1365	184.186418903524	90.0849177715271	NNLS	0.0100286974596182
1366	80.2031288039012	13.168433625267	NNLS	0.0100154309435073
1367	14.6190255770407	10.2867779003545	NNLS	0.01000071867622
1368	15.7491026677288	20.5601616272683	NNLS	0.0100000729647418
1369	57.4896188638368	222.009605237219	NNLS	0.0101427142758801
1370	275.971513076237	238.067213549291	NNLS	0.0100976962502136
1371	34.5675233312558	42.303146351432	NNLS	0.0100000202819286
1372	1100.41551670119	1723.94257693233	NNLS	0.011953480385212
1373	15.3160432195817	112.262949411735	NNLS	0.0100062317176386
1374	6329.37455093307	6940.95795676878	NNLS	0.0331820442914853
1375	273.286283435695	343.683175310749	NNLS	0.0100094482874813
1376	10.745504273425	12.5293526309723	NNLS	0.0100000420289366
1377	12.2411074668857	11.9642972151285	NNLS	0.0100002962201227
1378	8.69774300814544	14.9210396994887	NNLS	0.0100005355469684
1379	175.220779953815	11.5477304165755	NNLS	0.0101611031427186
1380	284.342609655417	142.315161249729	NNLS	0.0100972942237891
1381	130.91483487711	268.222303648818	NNLS	0.0100811675361808
1382	31.7450611957528	15.1275737797498	NNLS	0.0100013497537291
1383	272.316674795327	258.494854569705	NNLS	0.0101123610638611
1384	59.3983279278999	131.911168880954	NNLS	0.0100008809769815
1385	15.1449653079664	16.884340902527	NNLS	0.0100001076332058
1386	217.777864562835	389.705062673087	NNLS	0.0101278477739278
1387	209.075298381512	250.963800539254	NNLS	0.010003560720949
1388	17.6837223051659	12.7009804918065	NNLS	0.0100003220095527
1389	20.4932061537695	21.3057020363631	NNLS	0.0100004507292252
1390	24.2428234515488	11.5220734837972	NNLS	0.0100013112127768
1391	31.8759854318	14.7169682443867	NNLS	0.0100013742976829
1392	20.5472540153681	12.7647126941782	NNLS	0.0100000803368935
1393	8.05912820506876	9.32239255395273	NNLS	0.0100000612545897
1394	38.0742016175328	28.0341489028056	NNLS	0.0100010484930617
1395	43.465303352222	20.1271126746018	NNLS	0.0100038763948209
1396	15.673335332279	11.7480738187187	NNLS	0.0100005958066924
1397	67.6179525896002	13.2714438288416	NNLS	0.0100025611750631
1398	276.526283807262	337.849143956562	NNLS	0.0100001608329379
1399	25.7920650961565	23.5451546932906	NNLS	0.010001357611697
1400	51.6265500840985	34.1148424037099	NNLS	0.0100036863497616
1401	21.9822973410922	112.670955271704	NNLS	0.010016464275799
1402	14.5830500966788	25.8439709496197	NNLS	0.0100005934812699
1403	15.2462494988816	13.9777895686491	NNLS	0.0100004383909802
1404	185.03305974009	192.970880446699	NNLS	0.0100006394020258
1405	44.6756224489733	63.2311982588212	NNLS	0.0100014799967119
1406	365.134840822698	381.78100779	NNLS	0.0101194733558294
1407	22.8285811387093	598.570592860224	NNLS	0.0104318876539084
1408	34.4571316057337	26.7750898719887	NNLS	0.0100004244992914
1409	11.2881616070448	13.3024417068322	NNLS	0.0100000255084778
1410	69.9121892496364	72.4854822121626	NNLS	0.0100012948378664
1411	73.5364283973532	183.920458813926	NNLS	0.0100348179616843
1412	73.2935101473706	12.6950629941307	NNLS	0.0100103902182542
1413	148.50321679532	89.9907044795959	NNLS	0.0100292557147785
1414	59.2657953031814	12.1507519449325	NNLS	0.0100014629870043
1415	14.7421860857562	16.9303219376411	log-normal	0.0100558600488588
1416	121.7049691382	25.1670741520708	log-normal	0.0100806827973957
1417	271.07525703067	256.655187806245	log-normal	0.0101892060500173
1418	165.353485561824	195.398634406025	log-normal	0.0100315131957753
1419	206.427528960524	230.201005328718	log-normal	0.0100173705480022
1420	14.4396796081075	14.4703726600375	log-normal	0.0100713759267379
1421	53.2333887907257	19.6463876912162	log-normal	0.0101434560510881
1422	55.8042367983511	1529.90423682529	log-normal	0.0105181412897466
1423	21.908748539998	12.2980886002681	log-normal	0.0103772504935663
1424	14.078980577522	18.3097827722075	log-normal	0.0100083629342114
1425	71.6016105778158	19.601890129086	log-normal	0.0103588692061532
1426	13.8990656952684	16.8464255964999	log-normal	0.0100127818358072
1427	13.6926371298343	30.9545520092488	log-normal	0.0106539315080626
1428	181.925750217211	771.825783988636	log-normal	0.0106296448429557
1429	751.731288120583	454.143072629892	log-normal	0.0106565715696214
1430	378.277275731863	102.890232994649	log-normal	0.010982120550737
1431	187.237259026217	44.2797798059036	log-normal	0.011312800920835
1432	898.295175085726	1811.39446773568	log-normal	0.0103718906620274
1433	60.4109980524599	159.917272184501	log-normal	0.0101564991136992
1434	10.654422369156	8.11180538623579	log-normal	0.0103635502291249
1435	117.776251867703	89.4746203406608	log-normal	0.0101492672095784
1436	55.7162451125805	157.619414654413	log-normal	0.0102461639929981
1437	25.0752132287237	28.6432553581229	log-normal	0.0100728656803132
1438	26.5428359521029	55.7363998324719	log-normal	0.0100120290919499
1439	8.7329440815601	49.0227802325459	log-normal	0.0101864825513654
1440	9.21462843136428	14.9191791962602	log-normal	0.0101684479672034
1441	8.76408744264122	11.0100670035918	log-normal	0.0100043302210758
1442	209.521179290534	143.96748599679	log-normal	0.010418150505057
1443	757.639927479001	3072.50554478036	log-normal	0.0105651051376701
1444	162.590290206571	1993.59403722422	log-normal	0.0102786963263661
1445	135.362298204981	95.4456859478422	log-normal	0.0102350449518059
1446	39.8928742557623	59.4632540813832	log-normal	0.0100867159982092
1447	184.384632602019	468.670187898539	log-normal	0.0104001086142971
1448	9.20133635311014	10.526898474017	log-normal	0.0100242080981805
1449	14.114818955787	155.705599670243	log-normal	0.0104272042036373
1450	474.606900905205	40.1198622280988	log-normal	0.011528192596277
1451	10.5841386548418	14.1843564228107	log-normal	0.0100107004401115
1452	34.9932787265118	29.6847333659935	log-normal	0.0102139922504056
1453	16.0265142538868	15.9313430953767	log-normal	0.0101158006100841
1454	41.8024557729966	52.1287564724771	log-normal	0.0100018554617565
1455	43.7519365909176	37.7985510490211	log-normal	0.010049254161695
1456	253.280033563468	460.40494945131	log-normal	0.0101919998306029
1457	191.343086176363	292.985247286867	log-normal	0.0101307124078656
1458	140.026340711263	214.013199800252	log-normal	0.0101322279851245
1459	52.0876071805686	11.6015885914002	log-normal	0.0102181816021516
1460	155.331299384355	153.153814661769	log-normal	0.0100800876621238
1461	102.558629784477	234.637012742139	log-normal	0.0103159675419219
1462	423.433164085293	129.348668700061	log-normal	0.0108726030032887
1463	26.540033117004	58.2719463466691	log-normal	0.0100615447484799
1464	1991.98538175551	2207.87242482586	log-normal	0.0100064923014367
1465	100.961776818416	105.501455281426	log-normal	0.0100608193504315
1466	64.7095161838886	82.3210115497171	log-normal	0.0100025085286144
1467	94.0609985633915	282.739627026575	log-normal	0.0104384555993506
1468	74.0991045579653	124.336572524434	log-normal	0.010117694321773
1469	155.591044193243	127.156161333416	log-normal	0.0102928059908073
1470	137.65326542698	67.1437524201646	log-normal	0.0102218849431234
1471	15.264042595456	20.6771786352254	log-normal	0.0100593534321433
1472	820.568484564518	2612.91877314403	log-normal	0.0108112524096836
1473	43.7280002876614	50.4322828121116	log-normal	0.0100727797970574
1474	187.774976776779	68.8590689393555	log-normal	0.0104209183249796
1475	106.943336252093	186.780023921314	log-normal	0.0100742232633723
1476	97.4349773938756	73.7276243279061	log-normal	0.0100317332712284
1477	364.423838765694	156.690068616299	log-normal	0.0110964594363373
1478	28.0985726876782	8.94495878370593	log-normal	0.0102516549752279
1479	65.6328608885566	64.7673736734647	log-normal	0.0100772339224814
1480	45.5592699726176	204.071266792722	log-normal	0.0102152102613679
1481	120.445976616071	117.479011818435	log-normal	0.010115120648594
1482	47.2944440795918	120.838215901685	log-normal	0.0100369388228842
1483	11.5541594633934	29.9020003961401	log-normal	0.0101875338164027
1484	87.6058733347878	264.875585887447	log-normal	0.010148211688752
1485	28.0431252227572	42.791139877821	log-normal	0.0100136930135892
1486	328.809952797277	227.161802388029	log-normal	0.0100115656324358
1487	204.021424972168	159.465785217829	log-normal	0.010304195730451
1488	19.2442518151762	15.6577229761667	log-normal	0.0101561531030346
1489	37.2244499057856	89.4941194200503	log-normal	0.0100140646941508
1490	27.5782244084999	51.6125439507266	log-normal	0.0101520037261979
1491	252.28810517475	334.695420744734	log-normal	0.0100317080103868
1492	11.3063318033612	17.8677728062007	log-normal	0.0101590728745594
1493	124.527980007001	91.1210283495307	log-normal	0.0102539217936643
1494	11.817199860831	14.9345800038901	log-normal	0.0100036206437536
1495	83.6510918119803	13.4809110705499	log-normal	0.0103424517434676
1496	27.746207163619	27.0198734374615	log-normal	0.0100245608988949
1497	14.0528599025431	13.2061754020368	log-normal	0.0101860962265019
1498	53.6870642384884	13.4880017974155	log-normal	0.010444849781042
1499	67.520871681195	13.6219442793105	log-normal	0.0100617837587422
1500	16.5902650409313	17.1410989071711	log-normal	0.0100092342250367
1501	40.9325877270159	12.8522326094146	log-normal	0.0102928979495469
1502	109.728302864734	206.504354856594	log-normal	0.0101729842316154
1503	45.3771727391291	40.5189999122807	log-normal	0.0100033461909119
1504	194.363481751042	185.699220447916	log-normal	0.0101238856818575
1505	75.7159871970239	136.648057464438	log-normal	0.0101527061073974
1506	173.199725978875	274.371122460461	log-normal	0.010097571967633
1507	384.750112939439	391.229322071069	log-normal	0.010151164127976
1508	188.040970962781	144.984001166866	log-normal	0.0103132591272367
1509	12.5447570383924	21.3638161448937	log-normal	0.0102114455195016
1510	37.4153657764659	259.372919489839	log-normal	0.0106620990011081
1511	42.5451266142557	44.9363702351663	log-normal	0.0102803163538171
1512	11.7922250201701	12.0742681766304	log-normal	0.0101135843584422
1513	400.255902898897	495.170089372497	log-normal	0.0100082789618907
1514	43.1479951853073	58.027892201509	log-normal	0.010057024974581
1515	19.7528269067306	27.6343447320373	log-normal	0.0100613517773623
1516	682.882694691236	1217.18713928207	log-normal	0.0103004988157194
1517	42.1205432044617	22.7733767458902	log-normal	0.0101230617002944
1518	43.8823139741891	37.0578545039646	log-normal	0.0103213685071124
1519	20.2956010380532	13.7239464315571	log-normal	0.0100195624427738
1520	14.3551819194018	18.4231968864012	log-normal	0.0100084063783862
1521	9.80463966896611	14.3050504884817	log-normal	0.0101662648607305
1522	15.9781749832525	17.1422561198626	log-normal	0.0101056065752653
1523	17.597401584976	22.9585711638914	log-normal	0.0100116729833975
1524	19.5744221976655	14.6046092985822	log-normal	0.0102124597493246
1525	36.2198812198926	49.2021873610206	log-normal	0.0100971707449392
1526	9.52052144867809	9.20846882735454	log-normal	0.0100798188842951
1527	15.6398271257114	13.6487326261918	log-normal	0.0101637167720714
1528	11.5825331452411	19.1651112176283	log-normal	0.0100650226950595
1529	9.16328958620941	12.5774969409015	log-normal	0.0100341013349577
1530	15.197459917577	16.4128320566755	log-normal	0.0100727929287007
1531	9.73605694321087	10.7058762207482	log-normal	0.0100525845745003
1532	13.7340592595055	12.958288108644	log-normal	0.0102079354729668
1533	22.5024926373218	14.5342583129214	log-normal	0.0100185475973158
1534	32.7793456476517	24.8418856453409	log-normal	0.0101085420612831
1535	109.9850101075	27.3947425255563	log-normal	0.0101116496470653
1536	28.1894798281813	22.7800123691564	log-normal	0.01000456113723
1537	33.2473792431983	21.4322796303108	log-normal	0.0100015562558108
1538	10.7235196460852	36.717430265624	log-normal	0.0102234333125779
1539	19.250219399203	12.7415068919153	log-normal	0.0103205356096811
1540	117.054795080586	103.510702692394	log-normal	0.0100783323606771
1541	46.3385300993931	11.2475953461228	log-normal	0.0104249999763514
1542	23.1416962375535	42.9110031584063	log-normal	0.0102860512441416
1543	22.324549559277	12.9366000213517	log-normal	0.0103770624391756
1544	13.3197572466858	11.227400173126	log-normal	0.0101984805379187
1545	14.9402819591475	19.6981403255051	log-normal	0.0100186004621936
1546	22.4228248718331	15.2562207364567	log-normal	0.0105399039407075
1547	31.9950627192896	25.6115774232598	log-normal	0.0100205427621556
1548	8.98446048950309	11.1300797455487	log-normal	0.0100051676954316
1549	288.230394542472	28.5967068035226	log-normal	0.0114787672446933
1550	21.2623864507398	124.735446582142	log-normal	0.0102405910773688
1551	21.8612474220717	13.6104435912738	log-normal	0.0101839642740159
1552	8.82087800796851	19.100189247353	log-normal	0.0102560244149733
1553	30.9036731035375	78.213582963474	log-normal	0.0102732851639691
1554	11.91835398248	20.7663249241235	log-normal	0.0101426385115321
1555	134.402969560796	185.311418609955	log-normal	0.0100509280462891
1556	78.6876536500117	79.2472721310827	log-normal	0.0101082162834696
1557	61.223165066578	128.796004024295	log-normal	0.0102172989811334
1558	7753.89436835701	9476.30583572162	log-normal	0.0100125432929042
1559	84.4245049003864	186.191398660562	log-normal	0.0101696644436138
1560	12.0342360577645	16.541889039141	log-normal	0.0100409928550814
1561	16.3091017099523	16.1139977723083	log-normal	0.0100633007716344
1562	22.2290911473193	23.7230300608594	log-normal	0.0100955547912088
1563	11.5317205335125	12.1906130378258	log-normal	0.0100584247072934
1564	11.9302399917952	17.0642644195359	log-normal	0.0100590639031177
1565	14.7905253563906	15.2157130101599	log-normal	0.0100554969290771
1566	20.0233017657282	26.0013169826036	log-normal	0.0100254387930949
1567	13.0746484793126	9.99001910119518	log-normal	0.0102312466984365
1568	15.1641889828228	14.056295504347	log-normal	0.0101574355459375
1569	12.7017738670837	18.2831405562868	log-normal	0.0100269208097978
1570	13.5783843325135	13.8737124713013	log-normal	0.0100602243265538
1571	104.367147097369	109.466904297781	log-normal	0.0101532605806565
1572	13.5669402234237	16.516086769459	log-normal	0.0100124429188627
1573	15.0514618989475	16.4315589754108	log-normal	0.0101167108831752
1574	38.4628751408168	42.0579202540568	log-normal	0.0102086198603186
1575	162.630828419207	581.46630420498	log-normal	0.0105158591638955
1576	251.139644059748	460.281627888402	log-normal	0.0101582259987356
1577	11.5844618638373	12.2589705257997	log-normal	0.0100107178812707
1578	84.6650218838795	28.7304715404984	log-normal	0.0100752514189041
1579	349.376064676507	21.6584894555649	log-normal	0.0117677040109227
1580	78.7666649032826	850.786973855837	log-normal	0.0109091683105389
1581	88.2931783932877	64.4583256259652	log-normal	0.0102978102114354
1582	44.2251915124992	153.546676310623	log-normal	0.0105747767130827
1583	33.9328627827606	14.117531312824	log-normal	0.0104413256726844
1584	13.9633704581493	12.1605849048808	log-normal	0.0103040366879968
1585	35.5999448076144	42.1269772315207	log-normal	0.0100140415752238
1586	11.2824312339462	17.1410989071711	log-normal	0.0100706430005319
1587	14.0516827310567	141.817461573557	log-normal	0.0104668660135628
1588	9.5859066218563	11.7467502802698	log-normal	0.0100072691826357
1589	9.44206414311578	13.0843687810599	log-normal	0.0100462425549425
1590	10.4406739548599	65.6663691122044	log-normal	0.0101135696420589
1591	7.22157886211193	13.6755213468172	log-normal	0.0102309982057164
1592	12.9160050522324	30.576439813668	log-normal	0.0102899147351826
1593	33.9912312062763	37.2557576057738	log-normal	0.0100759039556166
1594	10.4882782782115	11.6663848658816	log-normal	0.0100523495501787
1595	7.21983980405374	10.3435940064369	log-normal	0.0100654332130517
1596	478.97975279488	544.903889248494	log-normal	0.0100613626529575
1597	7.79636927347319	9.31202365376321	log-normal	0.0100182491212836
1598	14.4951881344418	21.5911733626378	log-normal	0.0101471035353318
1599	16.683296363162	58.0253336827669	log-normal	0.010708669728266
1600	7.89214859755076	40.7345389279103	log-normal	0.0110240041666204
1601	11.0790921687682	50.6950529827874	log-normal	0.0104631807583793
1602	12.1236530265851	39.2049467351737	log-normal	0.0103473771376488
1603	12.6108340641181	362.21501256181	log-normal	0.0102478957510208
1604	8.5202713171756	12.6865222462561	log-normal	0.0101010504600332
1605	11.5548645813887	13.0094022246984	log-normal	0.0100830888373209
1606	12.1113244164233	13.7825562367477	log-normal	0.0100307786215986
1607	11.3172371719337	12.2589705257997	log-normal	0.0100586360651246
1608	9.45767060062545	13.1806350858553	log-normal	0.0100672739901632
1609	111.905346520699	15.8587828299698	log-normal	0.0112938203973927
1610	40.9888138788006	97.2968038563099	log-normal	0.0101181238413017
1611	15.371773775489	215.688295966375	log-normal	0.0101855769518574
1612	250.390346511481	304.409584938692	log-normal	0.0100162550015297
1613	23.6533690340978	24.0493057397603	log-normal	0.0100615419507338
1614	276.921538850296	30.6835299389071	log-normal	0.0109823463498807
1615	10.1503589560306	229.872146666118	log-normal	0.0103660981526162
1616	25.6553591708288	52.6304200174202	log-normal	0.0101364335284206
1617	21.8030563161546	30.7336094289519	log-normal	0.0100333014751539
1618	11.7921393208553	14.3050504884817	log-normal	0.0100138545709154
1619	11.3936198625726	9.00755473076816	log-normal	0.010221579839448
1620	22.3452605607001	269.009957003216	log-normal	0.0109628470179882
1621	10.0307311438268	152.224298518706	log-normal	0.0105034797197726
1622	20.8218356879315	1271.18136109086	log-normal	0.0112973717701247
1623	25.184506090387	1444.68542440138	log-normal	0.0113735792650257
1624	7.02483539818475	341.319572348193	log-normal	0.0112068697675316
1625	42.2289907343913	172.765670747695	log-normal	0.0101016831940455
1626	23.9659460279186	28.3971327596452	log-normal	0.0100346900771141
1627	15.9094324292508	26.7664666525839	log-normal	0.0101367725680178
1628	29.9805434456967	703.399761861384	log-normal	0.0104831440211055
1629	102.591318389753	1413.1026485102	log-normal	0.0108992921663449
1630	7.44150590852798	128.095133161212	log-normal	0.0109344277045026
1631	17.2731657436934	153.831709596277	log-normal	0.0101890302948042
1632	9.48805565494345	218.848737488399	log-normal	0.0102928172761471
1633	163.617962813071	41.226184309114	log-normal	0.0110593388562511
1634	47.1693525167947	97.5206900979977	log-normal	0.0101668486137562
1635	84.8462996444075	49.3857996585942	log-normal	0.010490712867777
1636	15.5356683965953	117.592252270833	log-normal	0.0104351577654597
1637	520.70924308778	365.121904951064	log-normal	0.0103811013346854
1638	48.046388914702	46.2744275434662	log-normal	0.0101079612441975
1639	8.31663475397892	60.9672670484728	log-normal	0.0103945152958458
1640	11.493394181588	170.147616067176	log-normal	0.0104094178561995
1641	23.7075574452403	21.8923457733312	log-normal	0.0101122036818312
1642	15.0434430034482	75.9212190178158	log-normal	0.010343792657411
1643	9.65689408017914	38.5463292367508	log-normal	0.0102091742072513
1644	10.8154495860924	13.0459918314087	log-normal	0.0100125187214778
1645	324.163865788954	509.162707892263	log-normal	0.0102034023594226
1646	47.0203601467072	66.8771243928025	log-normal	0.0100428350945354
1647	10.8634813911766	74.2789353763467	log-normal	0.0104354540043333
1648	23.2051394225983	24.7039310575915	log-normal	0.0100453096104613
1649	40.4883988208235	47.1661837708394	log-normal	0.0100505481031413
1650	140.790555597428	11.4792855819457	log-normal	0.0115271971716558
1651	14.7087535631566	119.505644873597	log-normal	0.0102256524630624
1652	236.979884073416	526.366922566503	log-normal	0.0103580511292557
1653	40.980019701287	54.0524199193	log-normal	0.0100307608050985
1654	52.2913785598	21.398640753047	log-normal	0.0102132077231238
1655	146.296290892424	265.078443856193	log-normal	0.0101156084684485
1656	112.646790506079	169.816011662272	log-normal	0.010098977522408
1657	176.319822073689	191.646716327456	log-normal	0.0100967785663437
1658	309.354588026383	410.239891574641	log-normal	0.0100397154923082
1659	176.254992671573	120.035300487772	log-normal	0.0102998105300712
1660	30.5905629624432	11.6663848658816	log-normal	0.0100899831404171
1661	43.8478632895766	18.446056939918	log-normal	0.010248290081667
1662	114.449645937503	120.942271968779	log-normal	0.0101664464645753
1663	8.82686514840932	11.3456803348123	log-normal	0.0100062482473064
1664	554.670430243362	501.639508939536	log-normal	0.0102585833250379
1665	195.23177158272	422.974952425138	log-normal	0.0103620703356984
1666	346.849610313036	474.957891625235	log-normal	0.0100760124768446
1667	523.815846022399	22.637846903835	log-normal	0.0109551994468961
1668	194.483985754822	205.607115774778	log-normal	0.0100718474773275
1669	73.2792534578045	7.13131495968602	log-normal	0.0103565456800415
1670	124.418807881676	230.617068226263	log-normal	0.010280925357287
1671	83.9217695322979	219.640977828934	log-normal	0.0103334049894494
1672	24.105213522499	23.5470776280462	log-normal	0.0101226660874911
1673	121.542804328447	145.139106901882	log-normal	0.0100150123693676
1674	21.9470748919225	24.662486952092	log-normal	0.0100510693515401
1675	147.772858230559	18.3770550683472	log-normal	0.0105332273518787
1676	54.9940466981716	63.3497088190428	log-normal	0.010032712826285
1677	319.804207994795	443.990604899145	log-normal	0.0100682053189957
1678	108.978623091023	183.046305891845	log-normal	0.0100996875432624
1679	52.3269274123729	48.9566788500906	log-normal	0.010067439663168
1680	57.9252131924417	64.2241095564327	log-normal	0.0100348758072793
1681	15.6384502875225	11.7191041919743	log-normal	0.0102141031974571
1682	33.6544015300081	45.8402348776474	log-normal	0.0100160867993079
1683	9.99640558062253	17.677650618598	log-normal	0.0101642563852037
1684	162.257588645012	362.509483204682	log-normal	0.0104132756742052
1685	116.168331828642	163.11347771392	log-normal	0.0100601351793326
1686	98.4490836881199	129.721964271874	log-normal	0.0100179301739842
1687	254.953297719183	186.698514997352	log-normal	0.0102800232163644
1688	13.9907900725733	22.3078912215653	log-normal	0.0102042539714694
1689	11.7350691705042	11.8462456743131	log-normal	0.0101029189504961
1690	19.3448108143973	28.9680688446123	log-normal	0.0100404382734331
1691	9.29718715792673	11.1846122712745	log-normal	0.0100257762944698
1692	8.45172877508035	9.35166129339069	log-normal	0.0100510023356946
1693	13.9844046599606	27.1189917563836	log-normal	0.0104598971680735
1694	6.9980925632858	7.7603462562216	log-normal	0.0101072348095804
1695	11.3742285826658	16.357890647743	log-normal	0.010084690128451
1696	9.71143163311429	12.8522326094146	log-normal	0.0100352153043356
1697	54.9436247322504	21.3056059834119	log-normal	0.0101677017387863
1698	8.60627850614305	10.9327268624548	log-normal	0.010002685937408
1699	17.2811479940857	22.6188567368064	log-normal	0.0100149013912507
1700	52.9934703968348	19.1150643293865	log-normal	0.0103569915177424
1701	8.54887976531125	10.6872086635834	log-normal	0.0100002515714937
1702	49.9448773097215	52.7482577929112	log-normal	0.0101468746374882
1703	11.848989136981	9.24319293412558	log-normal	0.0101695469737869
1704	40.6327253023013	12.2886980265153	log-normal	0.0101284793294833
1705	7.02702257501789	11.3851057286511	log-normal	0.0101090877169857
1706	16.7978620608615	14.172951667741	log-normal	0.0100787694701532
1707	29.6456477114338	12.6579788246305	log-normal	0.0100191070106553
1708	13.5923850298616	10.76843519393	log-normal	0.0101383607459976
1709	28.8898988514779	24.2837609047242	log-normal	0.0101001032926347
1710	44.1471551489261	12.2277947160269	log-normal	0.0100461702572742
1711	43.6735564520389	11.2175672131778	log-normal	0.0101758685469757
1712	49.4579850175568	8.10351641720188	log-normal	0.0101267149130714
1713	19.6793875944074	20.1591747125151	log-normal	0.0100644212847692
1714	16.3564109851167	14.6949235420274	log-normal	0.0100663644668276
1715	8.29728278004789	11.5222872491217	log-normal	0.0100229941451528
1716	12.1217026194717	14.9503061401968	log-normal	0.0100076006243553
1717	99.6944465561615	10.6189168849875	log-normal	0.0109490832663364
1718	12.1768402114036	15.2528657327261	log-normal	0.0100001318442415
1719	8.89266921749565	8.71288142009695	log-normal	0.0101196563993406
1720	10.6859218063451	14.0857951316798	log-normal	0.0100308297351738
1721	13.9283425592207	18.3353312224188	log-normal	0.0100109633020033
1722	58.5397245417446	21.7574489093669	log-normal	0.0100028225273772
1723	91.744945015421	163.901939704179	log-normal	0.0100703548974458
1724	24.1178559890283	25.6966342942841	log-normal	0.0100843635523577
1725	10.3991120682836	40.3434570837924	log-normal	0.0106485872223343
1726	28.4303561260418	28.5799621917227	log-normal	0.010039433483578
1727	142.210038661424	11.8560786342613	log-normal	0.0112644763419912
1728	131.699103093043	101.490633605391	log-normal	0.0102776326372278
1729	9.6580161494013	15.5381793151128	log-normal	0.0101265758903042
1730	9.4621114405455	8.86021807543257	log-normal	0.010147759172787
1731	21.7888337224813	30.7747895577487	log-normal	0.0100227644538388
1732	19.9257790298453	24.4029697210856	log-normal	0.0100099799542016
1733	13.5764880597535	11.8169605597929	log-normal	0.0103478681821026
1734	25.9866767719298	28.3779231834085	log-normal	0.0101228014015588
1735	8.45172877508035	7.43582123030545	log-normal	0.0102688623985165
1736	14.7109841397626	13.9090377209554	log-normal	0.0102750608644903
1737	18.3485255796005	22.3938335017708	log-normal	0.0100120488258006
1738	399.14826914802	230.814081105907	log-normal	0.0106067696893516
1739	40.4683985546883	146.28735645391	log-normal	0.010067887679262
1740	158.703255047081	27.1672100927971	log-normal	0.010495993226604
1741	16.3262256553341	13.9969830043698	log-normal	0.0100240132434057
1742	15.1953467526245	80.6968547666267	log-normal	0.0101523618520309
1743	152.912890429067	141.152244299423	log-normal	0.010189887924536
1744	11.3794954738032	11.090425730839	log-normal	0.0102150768684658
1745	9.59831114035363	9.61063496445204	log-normal	0.0101666631528759
1746	20.7931225833365	23.2082526147784	log-normal	0.0100113330707853
1747	10.4546205946179	10.0729525229016	log-normal	0.010107572923445
1748	23.0128525745005	15.2562207364567	log-normal	0.0105704571737963
1749	9.73641181129355	11.2719957087017	log-normal	0.0100324176461586
1750	7.2472260663581	6.33305002726364	log-normal	0.0101953885100044
1751	75.3450772176362	14.4492984145006	log-normal	0.0101036139154726
1752	14.931432942988	17.82735859423	log-normal	0.0100206156019777
1753	11.4662255369849	15.2292533145613	log-normal	0.010044055117802
1754	40.9074955274917	21.0697726885422	log-normal	0.010816015395341
1755	15.4315093070762	21.1881326410148	log-normal	0.0100435221170637
1756	10.4652415179177	12.0365701653748	log-normal	0.0100105735422183
1757	46.0727680382764	54.9093295613257	log-normal	0.0100467748588097
1758	11.2207132536452	17.4943611206949	log-normal	0.0100950046809279
1759	109.379239458451	651.238130226779	log-normal	0.0109934850698009
1760	14.2570335594626	17.685442631077	log-normal	0.0100091998076235
1761	16.18607448913	22.4356524883836	log-normal	0.0100574757638262
1762	8.03452384845232	9.13518811858291	log-normal	0.0100318868244563
1763	49.3638665382144	9.75336969289098	log-normal	0.0108558250063181
1764	15.2305343888884	15.4630112493491	log-normal	0.0101001054832754
1765	115.781380560203	216.673370392685	log-normal	0.0101947217848336
1766	66.1401076654039	68.581040181003	log-normal	0.0100738258445164
1767	26.8673765646171	13.7577802466094	log-normal	0.0103465144176805
1768	199.867741504107	160.934184242278	log-normal	0.0103300400278655
1769	124.226569533721	112.64693006525	log-normal	0.0101756966647927
1770	144.758608160699	66.2225945694564	log-normal	0.0104305885485707
1771	175.149423657183	200.294972886262	log-normal	0.0100734874294818
1772	10.3349913058341	9.72885453327136	log-normal	0.0102033516537034
1773	35.4986281403085	49.3282374879997	log-normal	0.0100342796484422
1774	19.9261695853573	34.0987366485867	log-normal	0.010177654709044
1775	8.21956434106839	9.71124571791855	log-normal	0.0100333781130823
1776	28.3752958030897	19.4819624271903	log-normal	0.0101141405485006
1777	12.9926763562158	10.7460583673262	log-normal	0.010079023149087
1778	20.1551715099727	25.4119661013129	log-normal	0.0100037618768003
1779	55.7899625986687	62.2585375358032	log-normal	0.0101238282988721
1780	44.830160067528	13.5099367187308	log-normal	0.0102142262079631
1781	47.0740233654919	10.1468787860356	log-normal	0.010335202941679
1782	18.6594243337058	13.9805545803465	log-normal	0.0103044133341589
1783	10.9825586786661	14.4947450043494	log-normal	0.0100324691421093
1784	514.398125451504	760.980468009321	log-normal	0.0100979274272903
1785	78.2821466386821	152.034015265098	log-normal	0.010175387886715
1786	37.9253984976222	26.1285415135816	log-normal	0.0101299568180237
1787	12.6637271001829	14.6263663888175	log-normal	0.0100691100123875
1788	11.5816076930202	208.271825168191	log-normal	0.0110631161742599
1789	65.5734751794472	110.19340745451	log-normal	0.0100120457727611
1790	32.1705589382555	178.903319914726	log-normal	0.0105542196143062
1791	13.2490593592166	25.11729705059	log-normal	0.0100096083075259
1792	224.575536022926	59.2321394542999	log-normal	0.0109680486337482
1793	36.0274554841856	39.3027576806164	log-normal	0.0100438038635896
1794	26.6704141428643	133.373377794521	log-normal	0.0105753266374262
1795	426.028818552536	580.806167669688	log-normal	0.0100418314958186
1796	117.602208112985	58.295787534292	log-normal	0.0100207022118676
1797	24.8321915169678	89.010130660128	log-normal	0.0103373427796987
1798	94.0880117928569	22.2128541700464	log-normal	0.0100663563502106
1799	258.339134588319	355.392836725799	log-normal	0.0100584397865808
1800	151.328056067812	152.208932811075	log-normal	0.0100680267671714
1801	33.7027607782162	60.8119129365771	log-normal	0.0101108444728204
1802	11.0107684523995	8.07468548678926	log-normal	0.0103965100493519
1803	89.4295059881489	114.955718151033	log-normal	0.0100065076049591
1804	10.3077890439612	7.13131495968602	log-normal	0.010137653601513
1805	47.9153390628198	55.1059513308307	log-normal	0.0100501107018819
1806	18.7816105317222	8.12260454714025	log-normal	0.0102479380303732
1807	43.9389520608894	24.5374229558632	log-normal	0.0100019764872327
1808	85.6847980919599	10.3512379240363	log-normal	0.01073600158346
1809	14.4280972334905	15.1552492822763	log-normal	0.0100685098855659
1810	37.578531590838	11.5222872491217	log-normal	0.0100124828700299
1811	1493.17577113302	28.8002687244949	log-normal	0.0120408175367612
1812	47.1115948116135	12.4257593357073	log-normal	0.0104176688165918
1813	160.375504296566	173.72675672525	log-normal	0.0100890724561289
1814	25.4575767229086	25.274643083574	log-normal	0.0102418938623782
1815	93.2562971236279	136.369306744526	log-normal	0.0100638321693935
1816	536.041630113438	602.446373170513	log-normal	0.0100839765834284
1817	14.6717455909431	15.835261166187	log-normal	0.0100151178208334
1818	130.463828527845	156.307112431419	log-normal	0.0100152391559045
1819	20.7820069985886	15.5990826256013	log-normal	0.0101973539512109
1820	20.5552132909079	19.488622145853	log-normal	0.0101816039169031
1821	348.637097500884	25.3623192954907	log-normal	0.0110016450930814
1822	58.9390656760141	12.431750348589	log-normal	0.0102725383213692
1823	74.9968403333346	79.3250481561543	log-normal	0.010028943706647
1824	12.5397073385838	22.6487504801984	log-normal	0.0100243193827505
1825	23.5659565912771	25.8776757665345	log-normal	0.0100128869543015
1826	50.6978122790385	14.2902700680146	log-normal	0.0100199887757671
1827	122.392565193318	108.736212074855	log-normal	0.0101586868575815
1828	66.1681938332328	40.7442538292788	log-normal	0.0101984461274834
1829	131.666312163787	345.685906859455	log-normal	0.0104964742054701
1830	15.3279931451431	17.82735859423	log-normal	0.0100435559036708
1831	28.7524466871416	1149.74586026143	log-normal	0.010845188205246
1832	72.3222106273328	81.9286713727158	log-normal	0.0100113084672128
1833	23.2458179862622	12.2235541482792	log-normal	0.0101473174634016
1834	13.1020751825552	17.2139337852255	log-normal	0.0100198285616066
1835	14.3808710020616	15.5239266252325	log-normal	0.0100682824139161
1836	731.744210260151	1116.15169446566	log-normal	0.0101262293084404
1837	310.967894242537	199.856972929129	log-normal	0.0103010216172025
1838	51.8911913472632	16.0740768034522	log-normal	0.0100562248431165
1839	145.875170364448	290.397950834608	log-normal	0.0102595698222032
1840	29.6892300975046	45.8188671907938	log-normal	0.0100010199927127
1841	11.1016359661557	35.6117389757881	log-normal	0.0102470365794226
1842	86.6754350701809	14.7872433485545	log-normal	0.0107982054052873
1843	49.5103450671796	85.6537659121763	log-normal	0.0100827244384156
1844	21.9221602520228	33.0845900235762	log-normal	0.0101527050388422
1845	14.2383479054636	20.9485948995123	log-normal	0.0101748012719737
1846	165.273760546867	156.174623869749	log-normal	0.0101937244607968
1847	101.477653399518	87.2861602339535	log-normal	0.0101408052961674
1848	41.695843174439	63.8686967261271	log-normal	0.0100393449071877
1849	64.5465170545944	92.8529097922597	log-normal	0.0100117166736483
1850	45.4695568018769	83.000218948317	log-normal	0.0101768747671475
1851	134.815938166699	231.984885156573	log-normal	0.0100861923080748
1852	186.364929235378	184.34495314157	log-normal	0.0101138290448245
1853	10.7414428597975	11.9666451521229	log-normal	0.0100200139919955
1854	89.1519533311707	122.501620372999	log-normal	0.0100061537731043
1855	22.9942372091549	25.3430263214786	log-normal	0.0100593990578444
1856	11.4319462144971	9.59597110049621	log-normal	0.0101691078638346
1857	60.0183057950195	111.670070007396	log-normal	0.010137178354369
1858	7420.59731658566	8828.99368967599	log-normal	0.0100463444037493
1859	12.8776701666365	12.848317147142	log-normal	0.0101386192197024
1860	16.2813474467851	19.6554038948756	log-normal	0.0100201901921152
1861	13.6352639160431	16.1266674200156	log-normal	0.01000747535852
1862	16.2502649606362	20.6807099357224	log-normal	0.0100048791275739
1863	16.1162756541924	14.4947450043494	log-normal	0.0100973458106684
1864	11.1969276009247	13.791826744321	log-normal	0.0100103235054816
1865	144.140910559496	45.8624513441551	log-normal	0.0110574182737412
1866	8.5093031411653	15.5062781473098	log-normal	0.0102068819880177
1867	13.7876630768517	21.7924319374598	log-normal	0.0101135596643613
1868	242.012825796065	444.187349325264	log-normal	0.0102158535262889
1869	61.1103131914777	48.4242946106072	log-normal	0.0100080856001217
1870	10.6158284486616	13.7739505526837	log-normal	0.0100182449269123
1871	24.7370047497054	28.5952881346582	log-normal	0.0100231078430318
1872	18.9843105610567	18.1171717150365	log-normal	0.0100271876918495
1873	18.4296265881884	11.0802772831149	log-normal	0.010243098594002
1874	52.8937086761259	19.1347302492829	log-normal	0.0101847454109308
1875	12.5492378418205	15.453325751466	log-normal	0.0100117173383993
1876	16.6785457721076	19.9316193102911	log-normal	0.0100587145912542
1877	14.5567388548785	25.0394220904438	log-normal	0.010152970319936
1878	12.0004685175875	14.0505600718765	log-normal	0.0100763886878862
1879	11.9968351580608	11.0119101071997	log-normal	0.010041952451491
1880	51.3152638349935	14.1956594259126	log-normal	0.0100303816261634
1881	12.6822109985696	14.2112909006528	log-normal	0.0100521553900172
1882	25.413058816967	15.0288120758947	log-normal	0.0101090869405327
1883	15.4908017802527	18.6144654605271	log-normal	0.0100215075297084
1884	87.1501118074694	107.447131406267	log-normal	0.0100108518191769
1885	11.9383756811343	12.9956538024776	log-normal	0.0100604670877422
1886	30.8756369459455	16.8107600801302	log-normal	0.0101230978023505
1887	13.5353148795105	12.8316839351257	log-normal	0.0100778865134036
1888	9.17254826570178	9.87390384447951	log-normal	0.0100793410864022
1889	44.7962121144583	63.3675751813449	log-normal	0.010015089734967
1890	580.919858251596	795.316876103638	log-normal	0.0100224193342241
1891	92.0258451665862	14.516182456048	log-normal	0.0109998362286429
1892	57.0830783686366	32.1801876354264	log-normal	0.0100411865006146
1893	31.5075429649769	21.1452048329678	log-normal	0.0101007351824676
1894	684.280949470708	706.656719171994	log-normal	0.010186464778191
1895	203.870459628431	203.7750063573	log-normal	0.0100654680219382
1896	76.6041273775565	19.389074631621	log-normal	0.0104099200119795
1897	49.7731941946237	112.296358672664	log-normal	0.0100041890599354
1898	20.6043945344478	12.111633870464	log-normal	0.0100832793848548
1899	154.170752595737	11.3649038685133	log-normal	0.0117254782475469
1900	432.883160259851	18.4275458524496	log-normal	0.0118884854659994
1901	32.2607815929778	21.6874396674331	log-normal	0.0100848942697955
1902	25.6088110682666	12.4700393835071	log-normal	0.0109345187386889
1903	7.67323427365012	11.9632331430188	log-normal	0.0100842610557886
1904	89.068253386804	50.8705837733037	log-normal	0.0104299588074079
1905	25.1936519047947	36.2967062413805	log-normal	0.0100785297240318
1906	15.3843501698215	18.6496704529865	log-normal	0.0100167052453879
1907	12.0824640398055	16.7897302604251	log-normal	0.0100462429871524
1908	20.6542816939556	17.9265381267534	log-normal	0.0103334405085407
1909	26.3509819157672	22.180851461678	log-normal	0.0101145057358618
1910	17.0979689738882	19.6366200634798	log-normal	0.0100382343401253
1911	225.196448360331	375.53442212168	log-normal	0.0101479659818869
1912	26.3077834059143	91.6562297125607	log-normal	0.0104240780711914
1913	3823.05879728965	4869.86812533667	log-normal	0.0100029841398924
1914	14.0544121176434	14.3375753890656	log-normal	0.0100758036024041
1915	57.1640214554142	176.542893402377	log-normal	0.0104218201428674
1916	223.560390660763	328.582122190746	log-normal	0.010106382767279
1917	13.5353148795105	11.4047649614066	log-normal	0.0101022079928659
1918	529.983327605431	646.358140439934	log-normal	0.0100030642313865
1919	84.0374124406444	13.8348538631722	log-normal	0.0109807034371819
1920	123.022410824276	42.7719220241396	log-normal	0.0104162826080173
1921	48.3188592626012	14.1943658004591	log-normal	0.0100914821165325
1922	28.7103638388037	12.0365701653748	log-normal	0.0101630205188595
1923	95.9692188690388	180.912160334769	log-normal	0.0101208181628618
1924	475.769869520735	74.9315791023908	log-normal	0.0109638165745668
1925	97.2333053003455	55.0152535439954	log-normal	0.0100732899058857
1926	28.7041074165073	11.806063527735	log-normal	0.010422002598305
1927	8114.01300821095	10490.8173460151	log-normal	0.0100268434046031
1928	82.6316330340982	28.0420982532738	log-normal	0.0100592801923074
1929	87.0443631093518	274.790216114188	log-normal	0.0104513821526355
1930	14.8319474860618	33.9300428434506	log-normal	0.0105706624620938
1931	10.0998764106024	13.7423464568039	log-normal	0.0100552228237319
1932	45.6665140468331	71.6087609356333	log-normal	0.0102881914311398
1933	16.664566973456	16.0329078321868	log-normal	0.0101178043594414
1934	23.83670796496	18.2900421570623	log-normal	0.0101018519837743
1935	570.579750238574	866.514098752676	log-normal	0.0100119463064241
1936	86.9265663821685	61.4577301832987	log-normal	0.0102773861663345
1937	180.618269232334	385.382879502703	log-normal	0.0103403391927914
1938	106.588319620679	237.929886271604	log-normal	0.0104058710997195
1939	297.186956954549	270.51008405646	log-normal	0.010301644576991
1940	30.2324179825614	93.6298587479145	log-normal	0.0102805704981613
1941	135.38986397099	54.7546863570916	log-normal	0.0106096070323871
1942	114.640086886108	348.060184790181	log-normal	0.0104815249672823
1943	1182.61129928288	1963.86684633034	log-normal	0.0102628585876224
1944	172.976752882666	49.0177562745571	log-normal	0.0104229222125129
1945	83.1846203120385	15.9134218561689	log-normal	0.0102704591448973
1946	28.2564656471293	20.8308656024002	log-normal	0.0100428996360249
1947	13.2173287545738	15.1586524407948	log-normal	0.0100066162534526
1948	141.832833564467	196.852397407455	log-normal	0.0100597546049228
1949	335.871169218508	409.005605678698	log-normal	0.010016729708496
1950	133.957660247918	53.5461575641314	log-normal	0.0103839378588039
1951	764.830898800589	795.69007679837	log-normal	0.010164741667958
1952	49.174527658315	39.36567756395	log-normal	0.0100503214499613
1953	44.8533886347987	336.230015842769	log-normal	0.0101853886273384
1954	233.33315669001	363.386126059425	log-normal	0.0101676760341435
1955	19.6859483923955	13.3471747112463	log-normal	0.0100597668656902
1956	21.4806199695483	21.2545828262125	log-normal	0.0101462742429013
1957	12.7969277647429	15.3899841433376	log-normal	0.0100348412894071
1958	13.9047463128933	18.5826993663874	log-normal	0.0100054276150315
1959	107.029172155459	142.674661337695	log-normal	0.0100084577150713
1960	106.033421888576	144.345603113649	log-normal	0.0100489686947666
1961	120.206720927155	118.945879158532	log-normal	0.0101296275440305
1962	227.906575603494	159.140445480144	log-normal	0.0104274038446336
1963	9.71278713810074	257.221312112686	log-normal	0.01006698279928
1964	38.6369434759551	43.9077114362218	log-normal	0.0100570175572439
1965	12.11638706917	14.1843564228107	log-normal	0.0100012534686148
1966	11.1969276009247	15.432770390679	log-normal	0.0100452380208501
1967	289.149193071911	479.657261863348	log-normal	0.0101558285294061
1968	3099.32299417848	5435.30037159588	log-normal	0.0102711397496848
1969	24.3183417494946	29.6709251570005	log-normal	0.0100102638240387
1970	16.7405442435679	16.679014164431	log-normal	0.0100902747445728
1971	454.366944884022	715.960875714375	log-normal	0.0101241184547423
1972	79.9117941182845	66.159529619807	log-normal	0.0102111903784556
1973	42.4530800466302	45.0972464715958	log-normal	0.0100209753395306
1974	565.547827378494	402.537364371171	log-normal	0.0103935482117754
1975	33.8382871987764	155.592871326581	log-normal	0.0102441914518542
1976	91.1710573763476	51.6757438800528	log-normal	0.0104654675795247
1977	108.142918909278	119.450697985827	log-normal	0.0100598573540815
1978	8.4582329281799	10.3063963383139	log-normal	0.0100052768087686
1979	478.345088837939	478.750061244664	log-normal	0.0101466211559245
1980	28.8214589632464	27.2313080543148	log-normal	0.0100546023425094
1981	186.982406350901	161.392923517151	log-normal	0.0101397276371364
1982	11.2824312339462	13.1821085322817	log-normal	0.0100288494623836
1983	235.224854504511	13.7423464568039	log-normal	0.0116508638695033
1984	14.1787548965374	13.9489963596048	log-normal	0.0100002597075511
1985	62.9542443491613	318.030535046969	log-normal	0.0104017749164964
1986	27.4781860295075	366.297545081971	log-normal	0.0105048573073722
1987	194.589963632248	298.798629673059	log-normal	0.0100991562027172
1988	105.49287606439	190.894737217284	log-normal	0.0101843103257928
1989	59.2260190206832	162.317727821701	log-normal	0.0102827229154272
1990	35.9130137985826	21.1897698116712	log-normal	0.0101002206896739
1991	31.9900937505627	16.5552832125817	log-normal	0.0102147113541228
1992	35.8276040608295	23.123869153381	log-normal	0.0100746438336302
1993	23.2896829364385	42.8213918776162	log-normal	0.0101269753257009
1994	50.9367183189045	22.6228748019666	log-normal	0.0101242315884429
1995	14.9593053425979	12.1887602462766	log-normal	0.0100124751916463
1996	28.6172738870191	26.7161930123615	log-normal	0.0101400954000904
1997	78.5446681367209	102.563913838688	log-normal	0.010026488751602
1998	11.2560903779863	13.0481667978748	log-normal	0.0101020050849936
1999	160.772480013041	77.4236854889195	log-normal	0.0100483828369341
[truncated: 3,657 more rows]
