# Supplementary material for: Advances in mixed cell deconvolution enable quantification of cell types in spatial transcriptomic data
Source: Nat Commun. 2022 Jan 19;13:385. doi: 10.1038/s41467-022-28020-5 (PMC8770643; doi:10.1038/s41467-022-28020-5)
Supplement: Supplementary file 9 — Source data [file 41467_2022_28020_MOESM9_ESM.zip › source data/source_data_3c.csv]

gene	mean	beta0	title	color
?|100133144	3.01842283	50.26994921	CIBERSORT	#E6E6E640
?|100134869	3.254904705	64.95462296	CIBERSORT	#E6E6E640
?|10357	6.584215995	81.3274953	CIBERSORT	#E6E6E640
?|10431	9.787380536	89.73707151	CIBERSORT	#E6E6E640
?|155060	7.381244036	69.55242114	CIBERSORT	#E6E6E640
?|26823	0.507640048	11.20947032	CIBERSORT	#E6E6E640
?|340602	1.046208898	5.63962988	CIBERSORT	#E6E6E640
?|388795	1.025146567	10.12186164	CIBERSORT	#E6E6E640
?|390284	2.476247267	64.85639862	CIBERSORT	#E6E6E640
?|391343	0.330999827	2.901265928	CIBERSORT	#E6E6E640
?|391714	0.285721108	3.890076051	CIBERSORT	#E6E6E640
?|57714	8.847451403	47.61752389	CIBERSORT	#E6E6E640
?|645851	3.247966936	49.48549617	CIBERSORT	#E6E6E640
?|652919	2.418352637	6.446668907	CIBERSORT	#E6E6E640
?|653553	8.014069633	55.7680938	CIBERSORT	#E6E6E640
?|728788	0.687877033	8.886433751	CIBERSORT	#E6E6E640
?|729884	2.909351673	4.622106039	CIBERSORT	#E6E6E640
?|8225	9.321744535	85.07700011	CIBERSORT	#E6E6E640
?|90288	3.786181894	29.71365944	CIBERSORT	#E6E6E640
A1BG	6.608084969	35.49280152	CIBERSORT	#E6E6E640
A1CF	1.858004966	10.78839191	CIBERSORT	#E6E6E640
A2BP1	1.905261762	4.081808395	CIBERSORT	#E6E6E640
A2LD1	6.585081042	67.5043477	CIBERSORT	#E6E6E640
A2M	13.47670735	6.054400261	CIBERSORT	#E6E6E640
A2ML1	3.777151407	7.8338966	CIBERSORT	#E6E6E640
A4GALT	8.490950407	27.79885132	CIBERSORT	#E6E6E640
A4GNT	1.271179019	5.00401084	CIBERSORT	#E6E6E640
AAAS	9.622008331	91.94256786	CIBERSORT	#E6E6E640
AACS	9.556747214	86.0492945	CIBERSORT	#E6E6E640
AACSL	1.326271362	5.788033818	CIBERSORT	#E6E6E640
AADAC	2.878516159	6.017468783	CIBERSORT	#E6E6E640
AADACL2	0.565492082	1.661743264	CIBERSORT	#E6E6E640
AADACL4	0.187528289	0.924498532	CIBERSORT	#E6E6E640
AADAT	6.469633505	54.39717814	CIBERSORT	#E6E6E640
AAGAB	10.02325683	90.50873625	CIBERSORT	#E6E6E640
AAK1	10.00945167	73.45217297	CIBERSORT	#E6E6E640
AAMP	11.27563594	93.78521492	CIBERSORT	#E6E6E640
AANAT	0.842338622	16.36197226	CIBERSORT	#E6E6E640
AARS	11.7192974	87.43502222	CIBERSORT	#E6E6E640
AARS2	9.000539814	88.33995138	CIBERSORT	#E6E6E640
AARSD1	9.122430843	89.44822183	CIBERSORT	#E6E6E640
AASDH	7.869729356	84.36552531	CIBERSORT	#E6E6E640
AASDHPPT	9.699618801	88.28414647	CIBERSORT	#E6E6E640
AASS	8.263567543	45.91090522	CIBERSORT	#E6E6E640
AATF	10.34848629	89.00025394	CIBERSORT	#E6E6E640
AATK	6.67293094	35.83112209	CIBERSORT	#E6E6E640
ABAT	9.226522129	44.00490215	CIBERSORT	#E6E6E640
ABCA1	9.872135232	38.40253636	CIBERSORT	#E6E6E640
ABCA10	3.836857559	21.8265175	CIBERSORT	#E6E6E640
ABCA11P	6.389032488	77.96891061	CIBERSORT	#E6E6E640
ABCA12	4.549477277	11.13954836	CIBERSORT	#E6E6E640
ABCA13	4.195015736	15.41660449	CIBERSORT	#E6E6E640
ABCA17P	3.273627677	36.56158036	CIBERSORT	#E6E6E640
ABCA2	10.44053826	68.04838181	CIBERSORT	#E6E6E640
ABCA3	9.579715545	46.58495344	CIBERSORT	#E6E6E640
ABCA4	3.807477549	11.16590559	CIBERSORT	#E6E6E640
ABCA5	8.26099867	63.57541553	CIBERSORT	#E6E6E640
ABCA6	5.351319907	2.820066395	CIBERSORT	#E6E6E640
ABCA7	8.383624149	55.67586431	CIBERSORT	#E6E6E640
ABCA8	6.130626748	4.565495551	CIBERSORT	#E6E6E640
ABCA9	4.945231953	5.847941813	CIBERSORT	#E6E6E640
ABCB1	6.922441158	11.195782	CIBERSORT	#E6E6E640
ABCB10	8.718706249	82.61075208	CIBERSORT	#E6E6E640
ABCB11	1.199302357	3.903458075	CIBERSORT	#E6E6E640
ABCB5	1.952224417	5.108317438	CIBERSORT	#E6E6E640
ABCB6	9.346308059	75.86448747	CIBERSORT	#E6E6E640
ABCB7	8.681548702	86.58966873	CIBERSORT	#E6E6E640
ABCB8	9.602448049	86.61532589	CIBERSORT	#E6E6E640
ABCC1	10.4614146	71.02664698	CIBERSORT	#E6E6E640
ABCC10	9.004690402	82.92606448	CIBERSORT	#E6E6E640
ABCC11	3.28685259	29.5342186	CIBERSORT	#E6E6E640
ABCC12	0.828934889	1.811229797	CIBERSORT	#E6E6E640
ABCC13	1.114552663	2.743357687	CIBERSORT	#E6E6E640
ABCC2	4.468938586	22.82962364	CIBERSORT	#E6E6E640
ABCC3	9.094322556	31.01822073	CIBERSORT	#E6E6E640
ABCC4	8.725773808	47.15916307	CIBERSORT	#E6E6E640
ABCC5	9.929827251	73.56245845	CIBERSORT	#E6E6E640
ABCC6	5.970414453	29.55074828	CIBERSORT	#E6E6E640
ABCC6P1	3.008538256	19.18030916	CIBERSORT	#E6E6E640
ABCC6P2	4.234350478	38.84598646	CIBERSORT	#E6E6E640
ABCC8	3.116669654	6.732605148	CIBERSORT	#E6E6E640
ABCC9	7.21731237	1.912162873	CIBERSORT	#E6E6E640
ABCD1	8.949369805	67.25964008	CIBERSORT	#E6E6E640
ABCD2	3.720953724	6.645891775	CIBERSORT	#E6E6E640
ABCD3	10.28029769	81.9482448	CIBERSORT	#E6E6E640
ABCD4	9.250316876	81.02972612	CIBERSORT	#E6E6E640
ABCE1	10.43053053	86.80211931	CIBERSORT	#E6E6E640
ABCF1	10.87564581	90.96150754	CIBERSORT	#E6E6E640
ABCF2	10.43279103	92.38340028	CIBERSORT	#E6E6E640
ABCF3	10.32532828	91.11539075	CIBERSORT	#E6E6E640
ABCG1	9.313842421	45.63068566	CIBERSORT	#E6E6E640
ABCG2	6.627429161	6.656339813	CIBERSORT	#E6E6E640
ABCG4	2.893511984	22.67462628	CIBERSORT	#E6E6E640
ABCG5	2.082661605	25.91049602	CIBERSORT	#E6E6E640
ABCG8	1.309690076	5.394456497	CIBERSORT	#E6E6E640
ABHD1	3.451862678	42.47225482	CIBERSORT	#E6E6E640
ABHD10	9.465074538	88.76128906	CIBERSORT	#E6E6E640
ABHD11	9.430268781	79.59054147	CIBERSORT	#E6E6E640
ABHD12	10.80374834	83.25071833	CIBERSORT	#E6E6E640
ABHD12B	2.090294922	10.40010708	CIBERSORT	#E6E6E640
ABHD13	8.740991238	81.17511573	CIBERSORT	#E6E6E640
ABHD14A	8.35254304	73.00766003	CIBERSORT	#E6E6E640
ABHD14B	10.56332327	77.23845154	CIBERSORT	#E6E6E640
ABHD15	8.395742026	70.53388457	CIBERSORT	#E6E6E640
ABHD2	11.87852069	61.23906863	CIBERSORT	#E6E6E640
ABHD3	8.762161036	71.09514096	CIBERSORT	#E6E6E640
ABHD4	9.951279598	77.49720163	CIBERSORT	#E6E6E640
ABHD5	9.138665254	79.39458465	CIBERSORT	#E6E6E640
ABHD6	8.013996467	66.94116087	CIBERSORT	#E6E6E640
ABHD8	8.306548849	73.44161437	CIBERSORT	#E6E6E640
ABI1	10.48544937	82.85863863	CIBERSORT	#E6E6E640
ABI2	10.22489822	79.57221276	CIBERSORT	#E6E6E640
ABI3	7.678679283	4.597373018	CIBERSORT	#E6E6E640
ABI3BP	7.803101651	4.257554194	CIBERSORT	#E6E6E640
ABL1	11.10501635	74.98576415	CIBERSORT	#E6E6E640
ABL2	9.74819611	68.19756706	CIBERSORT	#E6E6E640
ABLIM1	11.31356281	60.5162774	CIBERSORT	#E6E6E640
ABLIM2	6.712332144	46.10150989	CIBERSORT	#E6E6E640
ABLIM3	8.550449048	22.25800121	CIBERSORT	#E6E6E640
ABO	4.448159467	16.74349161	CIBERSORT	#E6E6E640
ABP1	5.838893055	8.873021779	CIBERSORT	#E6E6E640
ABR	11.05879062	69.4947866	CIBERSORT	#E6E6E640
ABRA	0.951335171	3.258338195	CIBERSORT	#E6E6E640
ABT1	9.38729554	89.56068603	CIBERSORT	#E6E6E640
ABTB1	9.005875576	68.3693246	CIBERSORT	#E6E6E640
ABTB2	7.842295196	55.21080225	CIBERSORT	#E6E6E640
ACAA1	10.34912067	77.50728598	CIBERSORT	#E6E6E640
ACAA2	10.14283642	58.12411867	CIBERSORT	#E6E6E640
ACACA	10.62160419	87.81574926	CIBERSORT	#E6E6E640
ACACB	8.635172177	44.67102167	CIBERSORT	#E6E6E640
ACAD10	9.20725523	87.09820024	CIBERSORT	#E6E6E640
ACAD11	8.769196147	69.92674522	CIBERSORT	#E6E6E640
ACAD8	9.041489089	83.2908782	CIBERSORT	#E6E6E640
ACAD9	9.903259367	93.50350214	CIBERSORT	#E6E6E640
ACADL	4.294115615	13.67611232	CIBERSORT	#E6E6E640
ACADM	9.890166508	70.80449015	CIBERSORT	#E6E6E640
ACADS	9.011170197	67.18202678	CIBERSORT	#E6E6E640
ACADSB	9.495646119	63.52195187	CIBERSORT	#E6E6E640
ACADVL	12.25224153	80.66809896	CIBERSORT	#E6E6E640
ACAN	5.793843	5.58607401	CIBERSORT	#E6E6E640
ACAP2	10.13728861	76.14527453	CIBERSORT	#E6E6E640
ACAP3	9.627075738	77.31653113	CIBERSORT	#E6E6E640
ACAT1	10.16916927	70.70148839	CIBERSORT	#E6E6E640
ACAT2	9.076792022	74.6288561	CIBERSORT	#E6E6E640
ACBD3	10.46724901	84.12934443	CIBERSORT	#E6E6E640
ACBD4	7.987057778	70.87590555	CIBERSORT	#E6E6E640
ACBD5	9.736306706	80.98772173	CIBERSORT	#E6E6E640
ACBD6	8.963276166	91.55873706	CIBERSORT	#E6E6E640
ACBD7	5.459048055	52.70032139	CIBERSORT	#E6E6E640
ACCN1	2.171325438	7.14050207	CIBERSORT	#E6E6E640
ACCN2	6.517159752	48.11976927	CIBERSORT	#E6E6E640
ACCN3	4.034616955	44.13126194	CIBERSORT	#E6E6E640
ACCN4	2.172668147	17.18252156	CIBERSORT	#E6E6E640
ACCS	7.523444945	62.1548831	CIBERSORT	#E6E6E640
ACCSL	0.278398155	4.146816303	CIBERSORT	#E6E6E640
ACD	8.689272656	84.38171835	CIBERSORT	#E6E6E640
ACE	8.913280764	18.59116244	CIBERSORT	#E6E6E640
ACE2	4.960125129	19.48145539	CIBERSORT	#E6E6E640
ACER1	0.794429326	3.073872512	CIBERSORT	#E6E6E640
ACER2	5.892914593	34.4457901	CIBERSORT	#E6E6E640
ACER3	8.515495566	69.44888255	CIBERSORT	#E6E6E640
ACIN1	11.48802694	91.39088363	CIBERSORT	#E6E6E640
ACLY	11.86222752	78.37473445	CIBERSORT	#E6E6E640
ACMSD	2.04721773	5.962777524	CIBERSORT	#E6E6E640
ACN9	7.722009791	79.21071434	CIBERSORT	#E6E6E640
ACO1	10.18556965	69.19805324	CIBERSORT	#E6E6E640
ACO2	11.7071243	86.05515148	CIBERSORT	#E6E6E640
ACOT1	8.431056538	65.63473965	CIBERSORT	#E6E6E640
ACOT11	7.15450954	54.94453162	CIBERSORT	#E6E6E640
ACOT12	0.863595192	3.613034876	CIBERSORT	#E6E6E640
ACOT13	9.409182134	85.18148835	CIBERSORT	#E6E6E640
ACOT2	8.060855512	70.17036381	CIBERSORT	#E6E6E640
ACOT4	6.217572798	56.69728834	CIBERSORT	#E6E6E640
ACOT6	1.559414952	20.73179722	CIBERSORT	#E6E6E640
ACOT7	9.676447581	69.57475305	CIBERSORT	#E6E6E640
ACOT8	8.839491284	87.16026486	CIBERSORT	#E6E6E640
ACOT9	8.989174652	72.86822814	CIBERSORT	#E6E6E640
ACOX1	10.75025996	83.40875375	CIBERSORT	#E6E6E640
ACOX2	6.786448147	25.75045024	CIBERSORT	#E6E6E640
ACOX3	8.678913864	81.23936894	CIBERSORT	#E6E6E640
ACOXL	2.575980249	21.39576146	CIBERSORT	#E6E6E640
ACP1	10.67697055	94.02640518	CIBERSORT	#E6E6E640
ACP2	10.20060403	71.32849874	CIBERSORT	#E6E6E640
ACP6	8.178901233	80.25202001	CIBERSORT	#E6E6E640
ACPL2	8.51449184	66.43534688	CIBERSORT	#E6E6E640
ACPP	5.918534259	23.76937494	CIBERSORT	#E6E6E640
ACPT	0.388154834	6.678367963	CIBERSORT	#E6E6E640
ACR	1.934284554	20.1678601	CIBERSORT	#E6E6E640
ACRBP	4.91576755	35.77457165	CIBERSORT	#E6E6E640
ACRC	4.253135119	56.02921531	CIBERSORT	#E6E6E640
ACRV1	1.478624294	29.25447335	CIBERSORT	#E6E6E640
ACSBG1	3.623624222	27.85387111	CIBERSORT	#E6E6E640
ACSBG2	1.077086449	22.1353838	CIBERSORT	#E6E6E640
ACSF2	8.888125762	50.31785321	CIBERSORT	#E6E6E640
ACSF3	8.713267048	84.30136705	CIBERSORT	#E6E6E640
ACSL1	10.87128387	48.7619627	CIBERSORT	#E6E6E640
ACSL3	11.09568413	83.93521631	CIBERSORT	#E6E6E640
ACSL4	10.23459759	47.00952224	CIBERSORT	#E6E6E640
ACSL5	9.311410179	19.358738	CIBERSORT	#E6E6E640
ACSL6	3.757063786	15.13884759	CIBERSORT	#E6E6E640
ACSM1	3.492504532	19.48485195	CIBERSORT	#E6E6E640
ACSM2A	1.951814016	1.90078286	CIBERSORT	#E6E6E640
ACSM3	6.154871328	29.24866027	CIBERSORT	#E6E6E640
ACSM4	0.064110462	1.17277813	CIBERSORT	#E6E6E640
ACSM5	4.180422656	2.85246489	CIBERSORT	#E6E6E640
ACSS1	9.847665787	60.68446379	CIBERSORT	#E6E6E640
ACSS2	10.07011287	78.69630914	CIBERSORT	#E6E6E640
ACSS3	6.623307588	19.07622132	CIBERSORT	#E6E6E640
ACTA1	2.861772947	13.66377737	CIBERSORT	#E6E6E640
ACTA2	11.81639074	3.336869903	CIBERSORT	#E6E6E640
ACTB	16.54707504	72.38609666	CIBERSORT	#E6E6E640
ACTBL2	1.518183682	2.362624576	CIBERSORT	#E6E6E640
ACTC1	3.729370981	2.127666755	CIBERSORT	#E6E6E640
ACTG1	16.04452344	84.16965197	CIBERSORT	#E6E6E640
ACTG2	7.9672765	1.647937595	CIBERSORT	#E6E6E640
ACTL6A	9.988390901	87.43148399	CIBERSORT	#E6E6E640
ACTL6B	0.965420579	5.629805203	CIBERSORT	#E6E6E640
ACTL7A	0.080307052	1.304754952	CIBERSORT	#E6E6E640
ACTL7B	0.218925915	4.717810249	CIBERSORT	#E6E6E640
ACTL8	1.677163945	5.312073244	CIBERSORT	#E6E6E640
ACTN1	12.10909811	47.25191607	CIBERSORT	#E6E6E640
ACTN2	3.495554936	10.883286	CIBERSORT	#E6E6E640
ACTN3	1.106183504	9.230856567	CIBERSORT	#E6E6E640
ACTN4	13.48463479	80.67975289	CIBERSORT	#E6E6E640
ACTR10	9.931898088	89.54255056	CIBERSORT	#E6E6E640
ACTR1A	11.38243578	85.51440555	CIBERSORT	#E6E6E640
ACTR1B	10.49900509	92.1964863	CIBERSORT	#E6E6E640
ACTR2	12.37207357	77.21438042	CIBERSORT	#E6E6E640
ACTR3	11.93868857	77.39237907	CIBERSORT	#E6E6E640
ACTR3B	7.471807619	85.83736146	CIBERSORT	#E6E6E640
ACTR3C	5.178073608	60.07206079	CIBERSORT	#E6E6E640
ACTR5	7.833842104	88.68063488	CIBERSORT	#E6E6E640
ACTR6	8.877538451	90.77210939	CIBERSORT	#E6E6E640
ACTR8	8.713174811	89.29019719	CIBERSORT	#E6E6E640
ACVR1	9.742448609	70.72337472	CIBERSORT	#E6E6E640
ACVR1B	10.24003501	84.18361336	CIBERSORT	#E6E6E640
ACVR1C	4.898520271	27.75275977	CIBERSORT	#E6E6E640
ACVR2A	8.30693511	78.12214939	CIBERSORT	#E6E6E640
ACVR2B	8.233257919	81.89736524	CIBERSORT	#E6E6E640
ACVRL1	8.818942735	6.757553609	CIBERSORT	#E6E6E640
ACY1	9.739325502	73.71871786	CIBERSORT	#E6E6E640
ACY3	4.713858029	15.38297212	CIBERSORT	#E6E6E640
ACYP1	6.538612347	78.83997708	CIBERSORT	#E6E6E640
ACYP2	7.061484635	75.60389354	CIBERSORT	#E6E6E640
ADA	7.341574782	37.77707704	CIBERSORT	#E6E6E640
ADAD2	1.637679221	8.461051241	CIBERSORT	#E6E6E640
ADAL	7.272797536	82.03935488	CIBERSORT	#E6E6E640
ADAM10	10.48941264	61.74357458	CIBERSORT	#E6E6E640
ADAM11	3.977729594	36.32420846	CIBERSORT	#E6E6E640
ADAM12	7.707945322	1.74392986	CIBERSORT	#E6E6E640
ADAM15	11.37867555	72.2589056	CIBERSORT	#E6E6E640
ADAM17	9.161912513	66.53482969	CIBERSORT	#E6E6E640
ADAM19	8.291245166	10.09127266	CIBERSORT	#E6E6E640
ADAM20	1.224938489	32.23180029	CIBERSORT	#E6E6E640
ADAM21	2.203175558	35.26643814	CIBERSORT	#E6E6E640
ADAM21P1	0.942589197	15.39769433	CIBERSORT	#E6E6E640
ADAM22	4.843187741	16.58214486	CIBERSORT	#E6E6E640
ADAM23	5.063565009	11.02445077	CIBERSORT	#E6E6E640
ADAM29	0.674437119	2.792313236	CIBERSORT	#E6E6E640
ADAM30	0.100338867	1.455434267	CIBERSORT	#E6E6E640
ADAM32	2.706829446	26.77177979	CIBERSORT	#E6E6E640
ADAM33	5.242539851	4.373049772	CIBERSORT	#E6E6E640
ADAM5P	0.048868433	1.119548911	CIBERSORT	#E6E6E640
ADAM6	12.29590962	0	CIBERSORT	#E6E6E640
ADAM8	7.961861265	16.57381188	CIBERSORT	#E6E6E640
ADAM9	11.13558547	58.2073779	CIBERSORT	#E6E6E640
ADAMTS1	9.791416074	7.929828393	CIBERSORT	#E6E6E640
ADAMTS10	6.590593283	14.98352341	CIBERSORT	#E6E6E640
ADAMTS12	5.661191523	2.669601907	CIBERSORT	#E6E6E640
ADAMTS13	6.136354421	62.52805816	CIBERSORT	#E6E6E640
ADAMTS14	5.88341509	8.830207408	CIBERSORT	#E6E6E640
ADAMTS15	4.951871694	7.316753619	CIBERSORT	#E6E6E640
ADAMTS16	4.341803773	3.149497257	CIBERSORT	#E6E6E640
ADAMTS17	5.535656047	37.81895558	CIBERSORT	#E6E6E640
ADAMTS18	2.98438694	1.941769013	CIBERSORT	#E6E6E640
ADAMTS19	1.681199504	4.487833278	CIBERSORT	#E6E6E640
ADAMTS2	7.241466264	2.000090159	CIBERSORT	#E6E6E640
ADAMTS20	1.220999982	4.894625284	CIBERSORT	#E6E6E640
ADAMTS4	8.449447358	3.80196941	CIBERSORT	#E6E6E640
ADAMTS5	7.071718192	10.40252419	CIBERSORT	#E6E6E640
ADAMTS6	4.829376992	18.04012364	CIBERSORT	#E6E6E640
ADAMTS7	7.150573597	17.50061897	CIBERSORT	#E6E6E640
ADAMTS8	4.424666048	9.152243035	CIBERSORT	#E6E6E640
ADAMTS9	8.244021707	16.75151475	CIBERSORT	#E6E6E640
ADAMTSL1	6.018904063	4.828622915	CIBERSORT	#E6E6E640
ADAMTSL2	7.498686596	15.20762914	CIBERSORT	#E6E6E640
ADAMTSL3	6.274790439	5.804187885	CIBERSORT	#E6E6E640
ADAMTSL4	8.061639288	21.42548348	CIBERSORT	#E6E6E640
ADAMTSL5	5.453504474	39.61692682	CIBERSORT	#E6E6E640
ADAP1	8.206815162	49.49497061	CIBERSORT	#E6E6E640
ADAP2	7.661524255	14.68315014	CIBERSORT	#E6E6E640
ADAR	12.85391017	81.32361637	CIBERSORT	#E6E6E640
ADARB1	8.753883544	39.79625099	CIBERSORT	#E6E6E640
ADARB2	2.326761503	9.352551534	CIBERSORT	#E6E6E640
ADAT1	7.661589474	67.52288021	CIBERSORT	#E6E6E640
ADAT2	7.007870165	73.69276796	CIBERSORT	#E6E6E640
ADAT3	5.876173261	71.17854119	CIBERSORT	#E6E6E640
ADC	6.86384516	46.08575832	CIBERSORT	#E6E6E640
ADCK1	7.669628186	87.30567316	CIBERSORT	#E6E6E640
ADCK2	9.634487549	86.37885695	CIBERSORT	#E6E6E640
ADCK4	9.38781527	87.56409637	CIBERSORT	#E6E6E640
ADCK5	7.586659388	78.03052542	CIBERSORT	#E6E6E640
ADCY1	7.213441567	18.03627298	CIBERSORT	#E6E6E640
ADCY10	1.639283413	21.36213792	CIBERSORT	#E6E6E640
ADCY2	4.984553026	11.46052022	CIBERSORT	#E6E6E640
ADCY3	9.719633953	52.49652365	CIBERSORT	#E6E6E640
ADCY4	6.743672069	1.556553259	CIBERSORT	#E6E6E640
ADCY5	5.788022534	7.438110508	CIBERSORT	#E6E6E640
ADCY6	10.09438367	74.48807015	CIBERSORT	#E6E6E640
ADCY7	8.938923854	33.52112318	CIBERSORT	#E6E6E640
ADCY8	2.092461772	5.823272411	CIBERSORT	#E6E6E640
ADCY9	9.540483091	64.53659848	CIBERSORT	#E6E6E640
ADCYAP1	3.234085266	2.097125771	CIBERSORT	#E6E6E640
ADCYAP1R1	1.852606834	4.809964554	CIBERSORT	#E6E6E640
ADD1	12.26882107	80.12642472	CIBERSORT	#E6E6E640
ADD2	4.918739613	15.89941933	CIBERSORT	#E6E6E640
ADD3	10.70270621	57.31742111	CIBERSORT	#E6E6E640
ADH1A	1.938069687	1.041242133	CIBERSORT	#E6E6E640
ADH1B	6.042603513	0.594171123	CIBERSORT	#E6E6E640
ADH1C	4.273086525	2.901564544	CIBERSORT	#E6E6E640
ADH4	1.578828418	1.647214314	CIBERSORT	#E6E6E640
ADH5	11.31358666	82.25099427	CIBERSORT	#E6E6E640
ADH6	2.848606388	10.18593284	CIBERSORT	#E6E6E640
ADHFE1	6.267807429	42.28788883	CIBERSORT	#E6E6E640
ADI1	11.00192111	79.71760379	CIBERSORT	#E6E6E640
ADIPOQ	1.792048548	1.089588229	CIBERSORT	#E6E6E640
ADIPOR1	11.54557563	90.64415536	CIBERSORT	#E6E6E640
ADIPOR2	11.1295032	86.56485557	CIBERSORT	#E6E6E640
ADK	8.669912641	80.23590442	CIBERSORT	#E6E6E640
ADM	8.771578177	32.85363985	CIBERSORT	#E6E6E640
ADM2	7.237088815	37.92484567	CIBERSORT	#E6E6E640
ADNP	11.14498004	88.80475898	CIBERSORT	#E6E6E640
ADNP2	9.234809249	88.17817033	CIBERSORT	#E6E6E640
ADO	9.321976752	90.05296417	CIBERSORT	#E6E6E640
ADORA1	6.359406805	22.20675773	CIBERSORT	#E6E6E640
ADORA2A	6.863071775	21.711354	CIBERSORT	#E6E6E640
ADORA2B	5.988598845	41.22919017	CIBERSORT	#E6E6E640
ADORA3	6.593572371	6.352083973	CIBERSORT	#E6E6E640
ADPGK	10.01986163	78.24429691	CIBERSORT	#E6E6E640
ADPRH	7.848158699	33.12901829	CIBERSORT	#E6E6E640
ADPRHL1	5.577830825	59.85281787	CIBERSORT	#E6E6E640
ADPRHL2	9.637091458	83.90170429	CIBERSORT	#E6E6E640
ADRA1A	1.966748064	1.443684477	CIBERSORT	#E6E6E640
ADRA1B	4.221679152	8.057558064	CIBERSORT	#E6E6E640
ADRA1D	2.840070483	3.389517641	CIBERSORT	#E6E6E640
ADRA2A	6.683968451	5.738039131	CIBERSORT	#E6E6E640
ADRA2B	4.376847423	24.42662748	CIBERSORT	#E6E6E640
ADRA2C	5.684301741	24.5154487	CIBERSORT	#E6E6E640
ADRB1	4.019840246	18.11995073	CIBERSORT	#E6E6E640
ADRB3	1.183312973	0.767619096	CIBERSORT	#E6E6E640
ADRBK1	11.22323479	78.12888979	CIBERSORT	#E6E6E640
ADRBK2	8.802421321	49.84487387	CIBERSORT	#E6E6E640
ADRM1	11.14485945	86.41931885	CIBERSORT	#E6E6E640
ADSL	9.906956152	86.52295182	CIBERSORT	#E6E6E640
ADSS	10.2895445	89.64163473	CIBERSORT	#E6E6E640
ADSSL1	7.129328292	51.14286897	CIBERSORT	#E6E6E640
AEBP1	12.11300455	6.47846553	CIBERSORT	#E6E6E640
AEBP2	9.461034771	86.53922857	CIBERSORT	#E6E6E640
AEN	9.281470049	76.6195698	CIBERSORT	#E6E6E640
AES	12.88598273	81.69368406	CIBERSORT	#E6E6E640
AFAP1	9.936174504	52.20405042	CIBERSORT	#E6E6E640
AFAP1L1	7.904938257	17.58492271	CIBERSORT	#E6E6E640
AFAP1L2	8.768897266	22.72618651	CIBERSORT	#E6E6E640
AFARP1	1.975656973	49.40866027	CIBERSORT	#E6E6E640
AFF1	10.78065875	69.19086438	CIBERSORT	#E6E6E640
AFF2	4.919408079	9.502886468	CIBERSORT	#E6E6E640
AFF3	6.902900346	18.43298345	CIBERSORT	#E6E6E640
AFF4	11.19673759	77.74698997	CIBERSORT	#E6E6E640
AFG3L1	7.807210095	78.10371287	CIBERSORT	#E6E6E640
AFG3L2	10.55565808	89.61080647	CIBERSORT	#E6E6E640
AFM	0.863786694	1.393178011	CIBERSORT	#E6E6E640
AFMID	8.877987054	77.59151406	CIBERSORT	#E6E6E640
AFP	1.488089936	2.550220708	CIBERSORT	#E6E6E640
AFTPH	10.32906528	89.49044001	CIBERSORT	#E6E6E640
AG2	8.510189063	14.0989971	CIBERSORT	#E6E6E640
AGA	8.81041431	76.33470117	CIBERSORT	#E6E6E640
AGAP1	8.646931114	79.50581013	CIBERSORT	#E6E6E640
AGAP11	4.584735696	24.4338194	CIBERSORT	#E6E6E640
AGAP2	6.824339504	12.9789353	CIBERSORT	#E6E6E640
AGAP3	10.68279098	82.30387855	CIBERSORT	#E6E6E640
AGAP4	7.466309153	74.74145138	CIBERSORT	#E6E6E640
AGAP5	5.011058125	68.41758154	CIBERSORT	#E6E6E640
AGAP6	6.661189237	70.52751242	CIBERSORT	#E6E6E640
AGAP7	3.504723265	54.11643061	CIBERSORT	#E6E6E640
AGAP8	4.779600887	61.75640319	CIBERSORT	#E6E6E640
AGBL1	0.545483143	2.015986611	CIBERSORT	#E6E6E640
AGBL2	3.852626311	43.73138577	CIBERSORT	#E6E6E640
AGBL3	2.802563292	50.31502302	CIBERSORT	#E6E6E640
AGBL4	2.391248041	21.69946337	CIBERSORT	#E6E6E640
AGBL5	9.503477008	88.59748448	CIBERSORT	#E6E6E640
AGER	6.127153891	46.65309876	CIBERSORT	#E6E6E640
AGFG1	10.62212141	84.69551732	CIBERSORT	#E6E6E640
AGFG2	9.233142889	73.19573708	CIBERSORT	#E6E6E640
AGGF1	9.591859355	89.53784441	CIBERSORT	#E6E6E640
AGK	9.178736407	90.74688948	CIBERSORT	#E6E6E640
AGL	9.475057807	73.94621499	CIBERSORT	#E6E6E640
AGMAT	5.972385308	39.31151721	CIBERSORT	#E6E6E640
AGPAT1	11.00965967	87.53562279	CIBERSORT	#E6E6E640
AGPAT2	10.26487567	69.28522091	CIBERSORT	#E6E6E640
AGPAT3	11.1047428	81.7446516	CIBERSORT	#E6E6E640
AGPAT4	7.545457418	37.99906672	CIBERSORT	#E6E6E640
AGPAT5	9.593151765	81.17663319	CIBERSORT	#E6E6E640
AGPAT6	10.88157091	83.86876251	CIBERSORT	#E6E6E640
AGPAT9	6.419844518	25.81511361	CIBERSORT	#E6E6E640
AGPHD1	5.235321971	71.50892753	CIBERSORT	#E6E6E640
AGPS	9.980477796	81.03496114	CIBERSORT	#E6E6E640
AGR2	7.533236166	13.79380268	CIBERSORT	#E6E6E640
AGR3	4.186493813	5.378363552	CIBERSORT	#E6E6E640
AGRN	12.54697836	59.44604502	CIBERSORT	#E6E6E640
AGRP	0.871768065	4.956382756	CIBERSORT	#E6E6E640
AGT	7.958743162	14.87335021	CIBERSORT	#E6E6E640
AGTPBP1	8.358918573	70.94929076	CIBERSORT	#E6E6E640
AGTR1	4.787962745	5.627263995	CIBERSORT	#E6E6E640
AGTRAP	9.903785907	66.9568168	CIBERSORT	#E6E6E640
AGXT	1.784056062	5.416190256	CIBERSORT	#E6E6E640
AGXT2	1.453455666	1.417666521	CIBERSORT	#E6E6E640
AGXT2L1	2.351361134	5.496079558	CIBERSORT	#E6E6E640
AGXT2L2	8.793101324	70.17956723	CIBERSORT	#E6E6E640
AHCTF1	10.23466721	88.37910845	CIBERSORT	#E6E6E640
AHCY	12.03039948	88.25674323	CIBERSORT	#E6E6E640
AHCYL1	11.68708552	83.46468822	CIBERSORT	#E6E6E640
AHCYL2	9.754999416	64.47783482	CIBERSORT	#E6E6E640
AHDC1	9.784433809	70.58312604	CIBERSORT	#E6E6E640
AHI1	8.139864153	77.88596389	CIBERSORT	#E6E6E640
AHNAK	14.07187731	45.62674323	CIBERSORT	#E6E6E640
AHNAK2	9.890999481	17.00840316	CIBERSORT	#E6E6E640
AHR	10.65903113	39.32014945	CIBERSORT	#E6E6E640
AHRR	5.24827345	38.66141985	CIBERSORT	#E6E6E640
AHSA1	10.94464008	91.34202219	CIBERSORT	#E6E6E640
AHSA2	8.495937859	65.50769243	CIBERSORT	#E6E6E640
AHSG	1.634599257	5.395708262	CIBERSORT	#E6E6E640
AHSP	0.452392117	1.830715535	CIBERSORT	#E6E6E640
AICDA	1.178416115	0.60109969	CIBERSORT	#E6E6E640
AIDA	10.03224789	81.73600123	CIBERSORT	#E6E6E640
AIF1L	9.386526126	42.3363178	CIBERSORT	#E6E6E640
AIFM1	10.11577741	86.18741509	CIBERSORT	#E6E6E640
AIFM2	8.755685277	76.44342649	CIBERSORT	#E6E6E640
AIFM3	4.830904218	42.58483129	CIBERSORT	#E6E6E640
AIG1	9.476357927	80.66322483	CIBERSORT	#E6E6E640
AIM1	9.678417035	33.65400168	CIBERSORT	#E6E6E640
AIM1L	4.645290447	27.86368612	CIBERSORT	#E6E6E640
AIMP1	10.00032879	93.53978582	CIBERSORT	#E6E6E640
AIMP2	9.069453052	89.05249772	CIBERSORT	#E6E6E640
AIP	10.19144278	82.25702866	CIBERSORT	#E6E6E640
AIPL1	0.485350386	2.703057394	CIBERSORT	#E6E6E640
AIRE	0.79732933	2.607268501	CIBERSORT	#E6E6E640
AJAP1	3.928199827	7.136877148	CIBERSORT	#E6E6E640
AK1	9.628839856	67.6741123	CIBERSORT	#E6E6E640
AK2	11.14067821	84.79248001	CIBERSORT	#E6E6E640
AK3	10.58518482	75.56937707	CIBERSORT	#E6E6E640
AK3L1	8.034320585	50.27088575	CIBERSORT	#E6E6E640
AK5	4.150963082	4.882864182	CIBERSORT	#E6E6E640
AK7	4.526279756	36.46704148	CIBERSORT	#E6E6E640
AKAP1	10.69032829	87.20444017	CIBERSORT	#E6E6E640
AKAP10	8.4526045	68.43646784	CIBERSORT	#E6E6E640
AKAP11	10.15802195	72.76899266	CIBERSORT	#E6E6E640
AKAP12	9.750654254	15.7694724	CIBERSORT	#E6E6E640
AKAP13	11.37365748	57.103256	CIBERSORT	#E6E6E640
AKAP14	0.716421332	3.362307532	CIBERSORT	#E6E6E640
AKAP2	8.723362007	10.00958638	CIBERSORT	#E6E6E640
AKAP3	4.464283469	44.6083544	CIBERSORT	#E6E6E640
AKAP4	0.29522004	2.378535653	CIBERSORT	#E6E6E640
AKAP5	6.114639905	29.8900499	CIBERSORT	#E6E6E640
AKAP6	6.987432972	33.46061519	CIBERSORT	#E6E6E640
AKAP7	7.334651196	57.42554493	CIBERSORT	#E6E6E640
AKAP8	9.429601774	91.01763683	CIBERSORT	#E6E6E640
AKAP8L	9.856799975	88.7819379	CIBERSORT	#E6E6E640
AKAP9	10.48681042	74.67482964	CIBERSORT	#E6E6E640
AKD1	6.575503299	70.39372829	CIBERSORT	#E6E6E640
AKIRIN1	10.23236957	80.40161286	CIBERSORT	#E6E6E640
AKIRIN2	9.593933866	84.61178974	CIBERSORT	#E6E6E640
AKNA	9.47481543	34.30304947	CIBERSORT	#E6E6E640
AKNAD1	1.447335337	16.79782407	CIBERSORT	#E6E6E640
AKR1A1	11.23208112	76.86645759	CIBERSORT	#E6E6E640
AKR1B1	10.39215394	47.76303344	CIBERSORT	#E6E6E640
AKR1B10	4.935422289	5.544843276	CIBERSORT	#E6E6E640
AKR1B15	2.027001417	4.456007162	CIBERSORT	#E6E6E640
AKR1C1	8.273359375	16.10358034	CIBERSORT	#E6E6E640
AKR1C2	7.302705394	13.34985755	CIBERSORT	#E6E6E640
AKR1C3	9.025804371	25.26130613	CIBERSORT	#E6E6E640
AKR1CL1	0.441656724	3.276011612	CIBERSORT	#E6E6E640
AKR1D1	1.050901213	2.241083111	CIBERSORT	#E6E6E640
AKR1E2	4.048092933	31.42741459	CIBERSORT	#E6E6E640
AKR7A2	9.993071707	83.67227428	CIBERSORT	#E6E6E640
AKR7A3	5.802512109	38.26638601	CIBERSORT	#E6E6E640
AKR7L	4.241364177	56.54010596	CIBERSORT	#E6E6E640
AKT1	11.89616882	85.62801799	CIBERSORT	#E6E6E640
AKT1S1	10.2966324	89.16389001	CIBERSORT	#E6E6E640
AKT2	11.35023201	87.81426517	CIBERSORT	#E6E6E640
AKT3	9.006873784	34.41181955	CIBERSORT	#E6E6E640
AKTIP	9.030814765	83.29662008	CIBERSORT	#E6E6E640
ALAD	10.24447297	75.2999902	CIBERSORT	#E6E6E640
ALAS1	10.30787212	76.028256	CIBERSORT	#E6E6E640
ALAS2	1.221634022	2.5699459	CIBERSORT	#E6E6E640
ALB	3.701009683	6.727005643	CIBERSORT	#E6E6E640
ALCAM	10.85611438	54.1668165	CIBERSORT	#E6E6E640
ALDH16A1	9.466540538	76.9512543	CIBERSORT	#E6E6E640
ALDH18A1	10.92319992	86.45569155	CIBERSORT	#E6E6E640
ALDH1A1	10.21459743	13.40607314	CIBERSORT	#E6E6E640
ALDH1A2	5.327905866	4.208342237	CIBERSORT	#E6E6E640
ALDH1A3	8.619637049	14.85903663	CIBERSORT	#E6E6E640
ALDH1B1	9.768265013	54.3112396	CIBERSORT	#E6E6E640
ALDH1L1	6.640144372	19.79688715	CIBERSORT	#E6E6E640
ALDH1L2	7.115654907	13.28591847	CIBERSORT	#E6E6E640
ALDH2	11.51240119	48.5726245	CIBERSORT	#E6E6E640
ALDH3A1	5.489917486	18.41496964	CIBERSORT	#E6E6E640
ALDH3A2	11.10766524	75.3657986	CIBERSORT	#E6E6E640
ALDH3B1	8.603757291	34.06752407	CIBERSORT	#E6E6E640
ALDH3B2	5.83294329	21.4195367	CIBERSORT	#E6E6E640
ALDH4A1	9.764949139	63.88680365	CIBERSORT	#E6E6E640
ALDH5A1	9.323232368	69.62343289	CIBERSORT	#E6E6E640
ALDH6A1	8.417711303	58.78386697	CIBERSORT	#E6E6E640
ALDH7A1	10.19663857	74.43836347	CIBERSORT	#E6E6E640
ALDH8A1	3.924336662	29.0220347	CIBERSORT	#E6E6E640
ALDH9A1	11.13766418	80.75601427	CIBERSORT	#E6E6E640
ALDOA	14.64604951	82.64495263	CIBERSORT	#E6E6E640
ALDOB	3.931824465	12.63808233	CIBERSORT	#E6E6E640
ALDOC	9.070697436	48.80583694	CIBERSORT	#E6E6E640
ALG1	9.290686808	86.85690713	CIBERSORT	#E6E6E640
ALG10	6.597057024	81.33775603	CIBERSORT	#E6E6E640
ALG10B	7.906653434	80.75077687	CIBERSORT	#E6E6E640
ALG11	4.045557052	72.05426061	CIBERSORT	#E6E6E640
ALG12	9.279754188	87.54944185	CIBERSORT	#E6E6E640
ALG13	8.852417942	86.88552609	CIBERSORT	#E6E6E640
ALG14	7.649985373	85.25976069	CIBERSORT	#E6E6E640
ALG1L	4.834353449	43.48051282	CIBERSORT	#E6E6E640
ALG1L2	0.529693517	5.916046818	CIBERSORT	#E6E6E640
ALG2	9.657227115	86.84873024	CIBERSORT	#E6E6E640
ALG3	10.0885148	83.89010865	CIBERSORT	#E6E6E640
ALG5	9.290387309	85.42127735	CIBERSORT	#E6E6E640
ALG6	8.18723234	86.38517177	CIBERSORT	#E6E6E640
ALG8	9.543844441	88.62724854	CIBERSORT	#E6E6E640
ALG9	9.023638433	91.7985301	CIBERSORT	#E6E6E640
ALK	2.813976589	9.846946941	CIBERSORT	#E6E6E640
ALKBH1	7.890920485	90.72957456	CIBERSORT	#E6E6E640
ALKBH2	8.230475272	85.19202748	CIBERSORT	#E6E6E640
ALKBH3	8.277858175	81.1736813	CIBERSORT	#E6E6E640
ALKBH4	8.262126017	90.85987467	CIBERSORT	#E6E6E640
ALKBH5	11.1337134	88.3696067	CIBERSORT	#E6E6E640
ALKBH6	7.268223474	81.50659011	CIBERSORT	#E6E6E640
ALKBH7	9.538921831	79.80256488	CIBERSORT	#E6E6E640
ALKBH8	7.443296429	78.37657684	CIBERSORT	#E6E6E640
ALLC	0.552452717	3.720162661	CIBERSORT	#E6E6E640
ALMS1	9.10550262	83.35981097	CIBERSORT	#E6E6E640
ALMS1P	1.726028985	25.9598708	CIBERSORT	#E6E6E640
ALOX12	3.190446347	45.27756067	CIBERSORT	#E6E6E640
ALOX12B	2.434755891	13.24189039	CIBERSORT	#E6E6E640
ALOX12P2	3.544188085	20.42059303	CIBERSORT	#E6E6E640
ALOX15B	6.047500823	3.51817218	CIBERSORT	#E6E6E640
ALOX5AP	7.798227594	3.922976328	CIBERSORT	#E6E6E640
ALOXE3	2.81259951	18.42596611	CIBERSORT	#E6E6E640
ALPI	1.132294502	2.137709962	CIBERSORT	#E6E6E640
ALPK1	8.35663503	57.06395442	CIBERSORT	#E6E6E640
ALPK2	5.010307364	1.404057998	CIBERSORT	#E6E6E640
ALPK3	7.926969777	23.84686638	CIBERSORT	#E6E6E640
ALPL	8.366995779	10.51680492	CIBERSORT	#E6E6E640
ALPP	1.57661852	2.580994774	CIBERSORT	#E6E6E640
ALPPL2	1.28981239	2.007765459	CIBERSORT	#E6E6E640
ALS2	9.126718042	88.47487766	CIBERSORT	#E6E6E640
ALS2CL	8.046093404	43.98630168	CIBERSORT	#E6E6E640
ALS2CR11	2.555307362	20.69150939	CIBERSORT	#E6E6E640
ALS2CR12	1.855042616	26.73221594	CIBERSORT	#E6E6E640
ALS2CR4	8.911560394	78.1558206	CIBERSORT	#E6E6E640
ALS2CR8	6.891616022	69.4329459	CIBERSORT	#E6E6E640
ALX1	1.695157787	9.176667896	CIBERSORT	#E6E6E640
ALX3	4.556367914	63.956346	CIBERSORT	#E6E6E640
ALX4	0.981227356	3.057592268	CIBERSORT	#E6E6E640
AMAC1	0.291708721	2.027680648	CIBERSORT	#E6E6E640
AMAC1L2	1.022259172	19.69410377	CIBERSORT	#E6E6E640
AMAC1L3	0.494647001	10.45471193	CIBERSORT	#E6E6E640
AMACR	9.299052249	67.49935129	CIBERSORT	#E6E6E640
AMBN	0.197775762	1.889884546	CIBERSORT	#E6E6E640
AMBP	3.197214299	8.628511363	CIBERSORT	#E6E6E640
AMBRA1	9.776536395	89.99559391	CIBERSORT	#E6E6E640
AMD1	10.90323125	80.4140641	CIBERSORT	#E6E6E640
AMDHD1	3.79899121	19.7618444	CIBERSORT	#E6E6E640
AMDHD2	8.094468362	71.16674594	CIBERSORT	#E6E6E640
AMFR	11.33254424	85.48876714	CIBERSORT	#E6E6E640
AMH	3.37955893	23.5589087	CIBERSORT	#E6E6E640
AMHR2	1.170894649	5.301302733	CIBERSORT	#E6E6E640
AMICA1	6.954822944	1.390434263	CIBERSORT	#E6E6E640
AMIGO1	6.397843607	56.57761584	CIBERSORT	#E6E6E640
AMIGO2	8.275053022	20.56260371	CIBERSORT	#E6E6E640
AMIGO3	6.706553079	76.46697213	CIBERSORT	#E6E6E640
AMMECR1	8.47915204	78.25920687	CIBERSORT	#E6E6E640
AMMECR1L	9.449829476	90.11521835	CIBERSORT	#E6E6E640
AMN	4.603651392	21.59917217	CIBERSORT	#E6E6E640
AMN1	7.474620923	83.77363868	CIBERSORT	#E6E6E640
AMOT	8.78200053	48.86333344	CIBERSORT	#E6E6E640
AMOTL1	10.15393758	41.6789269	CIBERSORT	#E6E6E640
AMOTL2	10.36548383	52.79827803	CIBERSORT	#E6E6E640
AMPD2	9.973900016	76.0981362	CIBERSORT	#E6E6E640
AMPD3	8.137877034	41.41882472	CIBERSORT	#E6E6E640
AMPH	4.774274156	5.928548262	CIBERSORT	#E6E6E640
AMT	7.131904066	52.94228291	CIBERSORT	#E6E6E640
AMY1A	2.889491066	13.68162991	CIBERSORT	#E6E6E640
AMY2A	1.483771887	13.7353604	CIBERSORT	#E6E6E640
AMY2B	6.64697097	39.85063719	CIBERSORT	#E6E6E640
AMZ1	3.44253484	13.70801484	CIBERSORT	#E6E6E640
AMZ2	10.31879659	91.24012432	CIBERSORT	#E6E6E640
AMZ2P1	7.328521748	78.13069885	CIBERSORT	#E6E6E640
ANAPC1	9.164202754	84.1530719	CIBERSORT	#E6E6E640
ANAPC10	6.871413035	86.87328045	CIBERSORT	#E6E6E640
ANAPC11	10.42157919	84.5508239	CIBERSORT	#E6E6E640
ANAPC13	10.23655381	90.74993176	CIBERSORT	#E6E6E640
ANAPC16	10.90706349	88.21813263	CIBERSORT	#E6E6E640
ANAPC2	9.590199812	88.38792948	CIBERSORT	#E6E6E640
ANAPC4	8.745667391	86.28068171	CIBERSORT	#E6E6E640
ANAPC5	11.2408569	92.33510607	CIBERSORT	#E6E6E640
ANAPC7	10.10391017	92.11341371	CIBERSORT	#E6E6E640
ANG	7.643187661	43.15173732	CIBERSORT	#E6E6E640
ANGEL1	9.08106646	80.67269427	CIBERSORT	#E6E6E640
ANGEL2	9.101403634	90.06207021	CIBERSORT	#E6E6E640
ANGPT1	6.327478462	5.424016422	CIBERSORT	#E6E6E640
ANGPT2	7.807618219	16.42868043	CIBERSORT	#E6E6E640
ANGPTL1	5.303430023	5.093394096	CIBERSORT	#E6E6E640
ANGPTL2	9.826788395	8.127250478	CIBERSORT	#E6E6E640
ANGPTL3	1.674223675	7.213700591	CIBERSORT	#E6E6E640
ANGPTL4	8.679860232	19.07133576	CIBERSORT	#E6E6E640
ANGPTL5	0.917536247	1.985610096	CIBERSORT	#E6E6E640
ANGPTL6	2.931970593	18.72017481	CIBERSORT	#E6E6E640
ANGPTL7	2.133029545	1.64611249	CIBERSORT	#E6E6E640
ANK1	5.226941869	12.477308	CIBERSORT	#E6E6E640
ANK2	7.830418714	16.17584429	CIBERSORT	#E6E6E640
ANK3	9.023870376	47.15437444	CIBERSORT	#E6E6E640
ANKAR	4.724115553	69.53030592	CIBERSORT	#E6E6E640
ANKDD1A	6.529811976	55.51587968	CIBERSORT	#E6E6E640
ANKFN1	1.654656022	8.940541487	CIBERSORT	#E6E6E640
ANKFY1	10.66132831	79.6209091	CIBERSORT	#E6E6E640
ANKH	10.52666248	52.58688658	CIBERSORT	#E6E6E640
ANKHD1-EIF4EBP3	9.431923908	71.77460867	CIBERSORT	#E6E6E640
ANKHD1	10.81502597	89.27460595	CIBERSORT	#E6E6E640
ANKIB1	10.28073614	80.80342468	CIBERSORT	#E6E6E640
ANKK1	2.990109654	31.76348235	CIBERSORT	#E6E6E640
ANKLE1	3.794194163	44.10198475	CIBERSORT	#E6E6E640
ANKLE2	10.64749793	88.17775952	CIBERSORT	#E6E6E640
ANKMY1	7.590815286	82.28505646	CIBERSORT	#E6E6E640
ANKMY2	8.766149314	84.73512688	CIBERSORT	#E6E6E640
ANKRA2	8.050922646	88.14760449	CIBERSORT	#E6E6E640
ANKRD1	2.734548239	2.085437354	CIBERSORT	#E6E6E640
ANKRD10	10.35988415	75.59047118	CIBERSORT	#E6E6E640
ANKRD11	11.23012301	85.53786782	CIBERSORT	#E6E6E640
ANKRD12	9.732987726	71.52973406	CIBERSORT	#E6E6E640
ANKRD13A	10.20822313	76.91429943	CIBERSORT	#E6E6E640
ANKRD13B	7.358653848	60.78192539	CIBERSORT	#E6E6E640
ANKRD13C	9.010800903	86.36620338	CIBERSORT	#E6E6E640
ANKRD13D	9.256385999	76.76614443	CIBERSORT	#E6E6E640
ANKRD16	7.277770723	89.13959247	CIBERSORT	#E6E6E640
ANKRD17	11.01741171	83.35913212	CIBERSORT	#E6E6E640
ANKRD19	5.721308017	65.45682901	CIBERSORT	#E6E6E640
ANKRD2	2.265492731	6.998471373	CIBERSORT	#E6E6E640
ANKRD20A3	3.116059175	43.3368373	CIBERSORT	#E6E6E640
ANKRD20A4	1.137580131	16.88479147	CIBERSORT	#E6E6E640
ANKRD20B	2.645909466	40.7294863	CIBERSORT	#E6E6E640
ANKRD22	6.941287631	20.11893474	CIBERSORT	#E6E6E640
ANKRD23	5.355157041	65.688006	CIBERSORT	#E6E6E640
ANKRD24	4.980569838	50.8521266	CIBERSORT	#E6E6E640
ANKRD26	7.370593139	77.70027426	CIBERSORT	#E6E6E640
ANKRD26P1	0.543785539	2.151017618	CIBERSORT	#E6E6E640
ANKRD27	9.616605895	87.71307196	CIBERSORT	#E6E6E640
ANKRD28	9.97858731	81.51888575	CIBERSORT	#E6E6E640
ANKRD29	5.849346245	22.31086933	CIBERSORT	#E6E6E640
ANKRD30B	1.429689735	2.886641347	CIBERSORT	#E6E6E640
ANKRD31	1.045477614	17.68480509	CIBERSORT	#E6E6E640
ANKRD32	7.045876303	75.80409483	CIBERSORT	#E6E6E640
ANKRD33	0.839362382	7.311841446	CIBERSORT	#E6E6E640
ANKRD34A	4.752961207	43.54591815	CIBERSORT	#E6E6E640
ANKRD34B	1.784079733	5.235139156	CIBERSORT	#E6E6E640
ANKRD34C	0.739438098	1.336082258	CIBERSORT	#E6E6E640
ANKRD35	5.42815834	11.05758395	CIBERSORT	#E6E6E640
ANKRD36	6.89041912	67.53404902	CIBERSORT	#E6E6E640
ANKRD36B	4.351018349	57.73126579	CIBERSORT	#E6E6E640
ANKRD36BP1	6.202582599	39.15010027	CIBERSORT	#E6E6E640
ANKRD37	7.066799092	57.97167859	CIBERSORT	#E6E6E640
ANKRD39	7.593247106	84.1421646	CIBERSORT	#E6E6E640
ANKRD40	10.31986089	84.19653899	CIBERSORT	#E6E6E640
ANKRD42	7.836878257	80.95365766	CIBERSORT	#E6E6E640
ANKRD43	5.116018036	29.10612167	CIBERSORT	#E6E6E640
ANKRD44	5.89057003	18.01092822	CIBERSORT	#E6E6E640
ANKRD45	3.597318707	21.31689467	CIBERSORT	#E6E6E640
ANKRD46	8.784204096	79.18303103	CIBERSORT	#E6E6E640
ANKRD49	7.941751573	82.2706924	CIBERSORT	#E6E6E640
ANKRD5	7.164495755	71.8083945	CIBERSORT	#E6E6E640
ANKRD50	9.505908578	58.20586626	CIBERSORT	#E6E6E640
ANKRD52	10.41629949	82.64635177	CIBERSORT	#E6E6E640
ANKRD53	3.623589649	21.04203357	CIBERSORT	#E6E6E640
ANKRD54	8.864092047	89.22164105	CIBERSORT	#E6E6E640
ANKRD56	5.965122644	40.36834381	CIBERSORT	#E6E6E640
ANKRD57	9.258488552	74.09446377	CIBERSORT	#E6E6E640
ANKRD58	4.114236501	20.84295185	CIBERSORT	#E6E6E640
ANKRD6	7.699350374	51.68811432	CIBERSORT	#E6E6E640
ANKRD7	1.57409029	24.3887387	CIBERSORT	#E6E6E640
ANKRD9	6.892365848	74.98218046	CIBERSORT	#E6E6E640
ANKS1A	10.07525851	75.500061	CIBERSORT	#E6E6E640
ANKS1B	4.509535416	19.8556027	CIBERSORT	#E6E6E640
ANKS3	8.240637475	80.44704982	CIBERSORT	#E6E6E640
ANKS4B	2.54779305	14.82054047	CIBERSORT	#E6E6E640
ANKS6	8.8630796	80.62945705	CIBERSORT	#E6E6E640
ANKZF1	9.318918073	86.53293488	CIBERSORT	#E6E6E640
ANLN	8.776809602	51.90254677	CIBERSORT	#E6E6E640
ANO1	9.257003186	15.29836376	CIBERSORT	#E6E6E640
ANO10	9.31379878	81.04375843	CIBERSORT	#E6E6E640
ANO2	3.668340433	8.670619859	CIBERSORT	#E6E6E640
ANO3	3.063982394	5.769067801	CIBERSORT	#E6E6E640
ANO4	3.336673548	7.658207213	CIBERSORT	#E6E6E640
ANO5	5.357431887	18.83757161	CIBERSORT	#E6E6E640
ANO6	10.8372939	60.73903875	CIBERSORT	#E6E6E640
ANO7	5.097606111	53.50065054	CIBERSORT	#E6E6E640
ANO8	8.066065232	74.15492091	CIBERSORT	#E6E6E640
ANO9	6.90926353	34.86926047	CIBERSORT	#E6E6E640
ANP32A	11.30709367	92.93447783	CIBERSORT	#E6E6E640
ANP32B	11.50167301	87.21734417	CIBERSORT	#E6E6E640
ANP32C	1.563540807	57.03642947	CIBERSORT	#E6E6E640
ANP32D	0.220165089	4.00523716	CIBERSORT	#E6E6E640
ANP32E	10.43955073	78.33724484	CIBERSORT	#E6E6E640
ANPEP	9.400304329	6.956358586	CIBERSORT	#E6E6E640
ANTXR1	11.01835009	19.82714025	CIBERSORT	#E6E6E640
ANTXR2	9.449541428	21.83070983	CIBERSORT	#E6E6E640
ANTXRL	0.33728726	2.0924518	CIBERSORT	#E6E6E640
ANUBL1	6.824725187	72.33203012	CIBERSORT	#E6E6E640
ANXA1	11.7682522	21.39343859	CIBERSORT	#E6E6E640
ANXA10	1.866776737	2.79965932	CIBERSORT	#E6E6E640
ANXA11	11.86187793	71.62037881	CIBERSORT	#E6E6E640
ANXA2	13.27300126	54.94287417	CIBERSORT	#E6E6E640
ANXA2P1	6.058675058	50.27436061	CIBERSORT	#E6E6E640
ANXA2P2	11.8420448	52.84588525	CIBERSORT	#E6E6E640
ANXA2P3	2.688438007	32.97062533	CIBERSORT	#E6E6E640
ANXA3	8.295952459	31.13778572	CIBERSORT	#E6E6E640
ANXA4	11.15715589	65.86466264	CIBERSORT	#E6E6E640
ANXA5	12.62425369	64.68774628	CIBERSORT	#E6E6E640
ANXA6	11.42130942	38.10054799	CIBERSORT	#E6E6E640
ANXA7	11.35686018	86.14431601	CIBERSORT	#E6E6E640
ANXA8	5.23079526	7.193148421	CIBERSORT	#E6E6E640
ANXA8L1	0.46622293	2.676496109	CIBERSORT	#E6E6E640
ANXA8L2	4.592302633	8.967363736	CIBERSORT	#E6E6E640
ANXA9	6.60765686	50.88605149	CIBERSORT	#E6E6E640
AOAH	6.55251546	3.866981976	CIBERSORT	#E6E6E640
AOC2	4.100145582	48.49420546	CIBERSORT	#E6E6E640
AOC3	8.635236735	2.703048985	CIBERSORT	#E6E6E640
AOX1	6.672604199	6.320581516	CIBERSORT	#E6E6E640
AOX2P	0.131100313	1.521164916	CIBERSORT	#E6E6E640
AP1AR	8.840948374	85.04572748	CIBERSORT	#E6E6E640
AP1B1	11.65179141	77.74212471	CIBERSORT	#E6E6E640
AP1G1	11.03623505	89.20308137	CIBERSORT	#E6E6E640
AP1G2	9.953685403	74.98612218	CIBERSORT	#E6E6E640
AP1M1	10.27972357	82.36135432	CIBERSORT	#E6E6E640
AP1M2	8.463925351	51.38295199	CIBERSORT	#E6E6E640
AP1S1	10.083231	86.3766435	CIBERSORT	#E6E6E640
AP1S2	8.459693452	35.35510124	CIBERSORT	#E6E6E640
AP1S3	7.560842735	62.88351271	CIBERSORT	#E6E6E640
AP2A1	11.19259265	85.1992543	CIBERSORT	#E6E6E640
AP2A2	10.77734018	85.01927206	CIBERSORT	#E6E6E640
AP2B1	12.42840056	86.54902917	CIBERSORT	#E6E6E640
AP2M1	12.90759183	85.64432423	CIBERSORT	#E6E6E640
AP2S1	10.57574836	78.6378908	CIBERSORT	#E6E6E640
AP3B1	10.19738998	85.85050176	CIBERSORT	#E6E6E640
AP3B2	5.013050629	29.80998855	CIBERSORT	#E6E6E640
AP3D1	11.8388339	92.98077005	CIBERSORT	#E6E6E640
AP3M1	10.22622452	90.16301234	CIBERSORT	#E6E6E640
AP3M2	9.023573471	82.52730443	CIBERSORT	#E6E6E640
AP3S1	9.887967325	79.03707008	CIBERSORT	#E6E6E640
AP3S2	10.51033439	90.82471804	CIBERSORT	#E6E6E640
AP4B1	8.365888347	80.50081022	CIBERSORT	#E6E6E640
AP4E1	8.180272712	81.13671963	CIBERSORT	#E6E6E640
AP4M1	8.57285035	87.8937607	CIBERSORT	#E6E6E640
AP4S1	6.231613349	75.53207312	CIBERSORT	#E6E6E640
APAF1	8.823352324	76.40314276	CIBERSORT	#E6E6E640
APBA1	7.188790183	37.56412046	CIBERSORT	#E6E6E640
APBA2	6.999638037	26.77018575	CIBERSORT	#E6E6E640
APBA3	8.166086074	83.20267549	CIBERSORT	#E6E6E640
APBB1	8.941806281	50.01993589	CIBERSORT	#E6E6E640
APBB1IP	7.719160585	1.797331175	CIBERSORT	#E6E6E640
APBB2	9.916685112	51.43667103	CIBERSORT	#E6E6E640
APBB3	8.042164308	75.37100848	CIBERSORT	#E6E6E640
APC	9.489298176	70.89229424	CIBERSORT	#E6E6E640
APC2	4.363588534	41.74261711	CIBERSORT	#E6E6E640
APCDD1	8.740344416	22.87670276	CIBERSORT	#E6E6E640
APCDD1L	3.711663839	0.810689752	CIBERSORT	#E6E6E640
APCS	1.026156009	1.755158362	CIBERSORT	#E6E6E640
APEH	11.01592991	88.66350777	CIBERSORT	#E6E6E640
APEX1	11.55187488	91.85180743	CIBERSORT	#E6E6E640
APEX2	9.426649519	85.25824791	CIBERSORT	#E6E6E640
APH1A	12.16391917	90.40129557	CIBERSORT	#E6E6E640
APH1B	8.526923962	66.2210358	CIBERSORT	#E6E6E640
API5	11.04562541	91.14344078	CIBERSORT	#E6E6E640
APIP	8.475164449	82.9760623	CIBERSORT	#E6E6E640
APITD1	7.928574115	82.69750362	CIBERSORT	#E6E6E640
APLF	5.739292568	65.35744368	CIBERSORT	#E6E6E640
APLN	7.469505008	23.58165137	CIBERSORT	#E6E6E640
APLNR	8.483290672	0.174176435	CIBERSORT	#E6E6E640
APLP1	6.681271564	25.32896817	CIBERSORT	#E6E6E640
APLP2	13.78442204	78.33107659	CIBERSORT	#E6E6E640
APOA1	3.20963933	9.234287132	CIBERSORT	#E6E6E640
APOA1BP	10.94877245	87.02017617	CIBERSORT	#E6E6E640
APOA2	1.402055744	2.710369588	CIBERSORT	#E6E6E640
APOA5	1.007616399	3.85973994	CIBERSORT	#E6E6E640
APOB	3.298997742	3.711970539	CIBERSORT	#E6E6E640
APOB48R	7.653696482	11.46586328	CIBERSORT	#E6E6E640
APOBEC2	2.133409787	24.17404087	CIBERSORT	#E6E6E640
APOBEC3B	6.763073084	41.14917137	CIBERSORT	#E6E6E640
APOBEC3C	8.028008958	34.60891539	CIBERSORT	#E6E6E640
APOBEC3D	6.095680763	20.6275428	CIBERSORT	#E6E6E640
APOBEC3F	7.315677445	45.78835879	CIBERSORT	#E6E6E640
APOBEC3H	3.082386884	3.841176126	CIBERSORT	#E6E6E640
APOBEC4	0.802705502	5.840837359	CIBERSORT	#E6E6E640
APOC1	9.743318235	7.458134967	CIBERSORT	#E6E6E640
APOC1P1	0.981162957	1.632482728	CIBERSORT	#E6E6E640
APOC2	6.680976899	5.220130411	CIBERSORT	#E6E6E640
APOC3	1.224008479	1.696239256	CIBERSORT	#E6E6E640
APOC4	1.379646073	3.179930326	CIBERSORT	#E6E6E640
APOD	8.810392678	4.798090962	CIBERSORT	#E6E6E640
APOE	12.4022622	14.97922802	CIBERSORT	#E6E6E640
APOF	1.414294164	6.004250138	CIBERSORT	#E6E6E640
APOH	2.11832488	3.120818983	CIBERSORT	#E6E6E640
APOL1	10.95069792	16.54230467	CIBERSORT	#E6E6E640
APOL2	10.05435826	49.97777952	CIBERSORT	#E6E6E640
APOL4	7.491456554	8.422327256	CIBERSORT	#E6E6E640
APOL5	0.480393378	1.095723696	CIBERSORT	#E6E6E640
APOLD1	9.196451602	12.06159807	CIBERSORT	#E6E6E640
APOM	5.763758142	55.08028857	CIBERSORT	#E6E6E640
APOO	8.174596136	85.22731121	CIBERSORT	#E6E6E640
APOOL	7.086063111	66.35209281	CIBERSORT	#E6E6E640
APP	14.20500984	67.11195323	CIBERSORT	#E6E6E640
APPBP2	9.886164863	81.16342948	CIBERSORT	#E6E6E640
APPL1	10.14475796	82.76365902	CIBERSORT	#E6E6E640
APPL2	9.830833263	81.29403138	CIBERSORT	#E6E6E640
APRT	10.74388884	81.14361328	CIBERSORT	#E6E6E640
APTX	9.027710781	91.40069182	CIBERSORT	#E6E6E640
AQP1	11.48202249	6.179201996	CIBERSORT	#E6E6E640
AQP10	1.051797253	3.525388573	CIBERSORT	#E6E6E640
AQP11	5.263300515	65.52755445	CIBERSORT	#E6E6E640
AQP12B	0.846727588	5.2963156	CIBERSORT	#E6E6E640
AQP2	1.456625843	4.582007223	CIBERSORT	#E6E6E640
AQP3	9.310708866	19.16153159	CIBERSORT	#E6E6E640
AQP4	4.4770407	8.749135367	CIBERSORT	#E6E6E640
AQP5	4.308481377	7.960163713	CIBERSORT	#E6E6E640
AQP6	2.809638792	20.0946959	CIBERSORT	#E6E6E640
AQP7	3.597714304	14.42384315	CIBERSORT	#E6E6E640
AQP7P1	2.301112296	8.121852411	CIBERSORT	#E6E6E640
AQP7P3	0.895758663	4.260561416	CIBERSORT	#E6E6E640
AQP8	1.248897504	10.69219629	CIBERSORT	#E6E6E640
AQPEP	2.090437922	11.22318018	CIBERSORT	#E6E6E640
AQR	9.726438923	85.94130288	CIBERSORT	#E6E6E640
AR	4.961879593	8.646254061	CIBERSORT	#E6E6E640
ARAF	10.38889263	85.04435945	CIBERSORT	#E6E6E640
ARAP1	11.26003958	71.25580647	CIBERSORT	#E6E6E640
ARAP2	8.591656087	47.52745929	CIBERSORT	#E6E6E640
ARAP3	8.520929526	32.39729794	CIBERSORT	#E6E6E640
ARC	4.833006661	11.16382916	CIBERSORT	#E6E6E640
ARCN1	11.89089866	84.6517182	CIBERSORT	#E6E6E640
AREG	5.892838028	9.528890339	CIBERSORT	#E6E6E640
ARF1	13.44899312	92.35537017	CIBERSORT	#E6E6E640
ARF3	12.39894243	89.43041125	CIBERSORT	#E6E6E640
ARF4	12.01781407	78.07313197	CIBERSORT	#E6E6E640
ARF5	11.47599249	87.68466848	CIBERSORT	#E6E6E640
ARF6	11.55717796	83.56659129	CIBERSORT	#E6E6E640
ARFGAP1	10.76576321	82.97174434	CIBERSORT	#E6E6E640
ARFGAP2	10.93669381	92.72374665	CIBERSORT	#E6E6E640
ARFGAP3	10.27728716	79.30119554	CIBERSORT	#E6E6E640
ARFGEF1	10.64000093	82.82126036	CIBERSORT	#E6E6E640
ARFGEF2	10.65248122	82.03319819	CIBERSORT	#E6E6E640
ARFIP1	9.691999463	85.84509562	CIBERSORT	#E6E6E640
ARFIP2	10.16365799	88.41643202	CIBERSORT	#E6E6E640
ARFRP1	9.616931424	81.44940007	CIBERSORT	#E6E6E640
ARG1	1.495429115	2.871377092	CIBERSORT	#E6E6E640
ARG2	8.336130155	65.71035603	CIBERSORT	#E6E6E640
ARGFX	0.205828411	1.804558074	CIBERSORT	#E6E6E640
ARGFXP2	0.93245833	16.54571155	CIBERSORT	#E6E6E640
ARGLU1	10.49804204	72.85091461	CIBERSORT	#E6E6E640
ARHGAP1	11.6241736	74.89381112	CIBERSORT	#E6E6E640
ARHGAP10	8.092101509	42.66009881	CIBERSORT	#E6E6E640
ARHGAP11A	8.043394897	64.49360185	CIBERSORT	#E6E6E640
ARHGAP11B	4.068919318	45.4743755	CIBERSORT	#E6E6E640
ARHGAP12	9.518828708	81.563081	CIBERSORT	#E6E6E640
ARHGAP15	5.812429472	0.771637156	CIBERSORT	#E6E6E640
ARHGAP17	10.06823149	75.61266017	CIBERSORT	#E6E6E640
ARHGAP18	9.20039437	46.46902035	CIBERSORT	#E6E6E640
ARHGAP19	8.408543541	77.24990591	CIBERSORT	#E6E6E640
ARHGAP20	5.482225743	12.54820242	CIBERSORT	#E6E6E640
ARHGAP21	10.57968721	74.61376708	CIBERSORT	#E6E6E640
ARHGAP23	9.842561636	39.81122773	CIBERSORT	#E6E6E640
ARHGAP24	7.960816103	23.3407676	CIBERSORT	#E6E6E640
ARHGAP25	7.824341749	6.034163127	CIBERSORT	#E6E6E640
ARHGAP26	8.972285413	47.60311092	CIBERSORT	#E6E6E640
ARHGAP27	9.335587027	57.32435998	CIBERSORT	#E6E6E640
ARHGAP28	6.519835601	18.52575867	CIBERSORT	#E6E6E640
ARHGAP29	9.621246626	25.78715934	CIBERSORT	#E6E6E640
ARHGAP30	8.581564779	4.914531863	CIBERSORT	#E6E6E640
ARHGAP31	9.101502902	17.44750053	CIBERSORT	#E6E6E640
ARHGAP32	9.893789557	76.3732193	CIBERSORT	#E6E6E640
ARHGAP33	7.603057974	65.90236237	CIBERSORT	#E6E6E640
ARHGAP36	2.081723512	5.921316067	CIBERSORT	#E6E6E640
ARHGAP39	8.231714943	79.90854217	CIBERSORT	#E6E6E640
ARHGAP4	9.045048597	32.46891332	CIBERSORT	#E6E6E640
ARHGAP42	7.300930702	36.7577927	CIBERSORT	#E6E6E640
ARHGAP5	10.83759868	82.05380863	CIBERSORT	#E6E6E640
ARHGAP6	6.616304733	17.77854255	CIBERSORT	#E6E6E640
ARHGAP8	7.074103201	54.37145366	CIBERSORT	#E6E6E640
ARHGAP9	6.964944345	0.638410171	CIBERSORT	#E6E6E640
ARHGDIA	12.78406978	84.02762075	CIBERSORT	#E6E6E640
ARHGDIB	11.19474698	17.54356651	CIBERSORT	#E6E6E640
ARHGDIG	2.393448573	12.04858398	CIBERSORT	#E6E6E640
ARHGEF1	10.75059878	68.80341074	CIBERSORT	#E6E6E640
ARHGEF10	8.921919936	51.67776361	CIBERSORT	#E6E6E640
ARHGEF10L	9.921993138	72.02610419	CIBERSORT	#E6E6E640
ARHGEF11	10.47749417	85.76918444	CIBERSORT	#E6E6E640
ARHGEF12	11.82279147	74.17103608	CIBERSORT	#E6E6E640
ARHGEF15	7.426071652	1.241289128	CIBERSORT	#E6E6E640
ARHGEF16	8.151852417	56.99158754	CIBERSORT	#E6E6E640
ARHGEF17	10.11776794	41.14259782	CIBERSORT	#E6E6E640
ARHGEF18	10.25950483	84.18401201	CIBERSORT	#E6E6E640
ARHGEF19	8.055226427	53.6729521	CIBERSORT	#E6E6E640
ARHGEF2	10.59540762	63.8956463	CIBERSORT	#E6E6E640
ARHGEF3	9.406088862	56.402617	CIBERSORT	#E6E6E640
ARHGEF33	3.377826143	37.88676897	CIBERSORT	#E6E6E640
ARHGEF35	8.282078566	62.54257689	CIBERSORT	#E6E6E640
ARHGEF37	8.267818478	48.83174052	CIBERSORT	#E6E6E640
ARHGEF38	2.7170041	20.98846538	CIBERSORT	#E6E6E640
ARHGEF4	7.053869105	36.0034331	CIBERSORT	#E6E6E640
ARHGEF5	8.408661891	68.9735984	CIBERSORT	#E6E6E640
ARHGEF6	8.771260022	18.64725608	CIBERSORT	#E6E6E640
ARHGEF7	10.27701172	80.60830183	CIBERSORT	#E6E6E640
ARHGEF9	8.937293363	71.19095268	CIBERSORT	#E6E6E640
ARID1A	11.21510875	80.48676962	CIBERSORT	#E6E6E640
ARID1B	10.54391153	78.82597284	CIBERSORT	#E6E6E640
ARID2	9.436055731	86.49749402	CIBERSORT	#E6E6E640
ARID3A	6.535520922	57.60264983	CIBERSORT	#E6E6E640
ARID3B	7.13814884	72.76005046	CIBERSORT	#E6E6E640
ARID3C	0.826813599	13.39688815	CIBERSORT	#E6E6E640
ARID4A	8.8138493	71.9564943	CIBERSORT	#E6E6E640
ARID4B	9.921213098	81.22069452	CIBERSORT	#E6E6E640
ARID5A	9.039682493	36.33805275	CIBERSORT	#E6E6E640
ARID5B	10.22189271	43.98583447	CIBERSORT	#E6E6E640
ARIH1	10.4732079	89.14845639	CIBERSORT	#E6E6E640
ARIH2	10.37148417	90.14925969	CIBERSORT	#E6E6E640
ARL1	10.96590035	88.22884376	CIBERSORT	#E6E6E640
ARL10	4.788956569	32.8170438	CIBERSORT	#E6E6E640
ARL11	5.416206338	12.54927946	CIBERSORT	#E6E6E640
ARL13A	0.581543565	10.2277545	CIBERSORT	#E6E6E640
ARL13B	7.865190643	70.01863924	CIBERSORT	#E6E6E640
ARL14	2.733035116	7.998687112	CIBERSORT	#E6E6E640
ARL15	7.860635026	40.5286262	CIBERSORT	#E6E6E640
ARL16	8.927810102	85.13044037	CIBERSORT	#E6E6E640
ARL17A	6.217065536	80.61589645	CIBERSORT	#E6E6E640
ARL17B	1.568242784	36.69826996	CIBERSORT	#E6E6E640
ARL2	10.26538455	77.62627828	CIBERSORT	#E6E6E640
ARL2BP	10.438351	81.71559186	CIBERSORT	#E6E6E640
ARL3	9.213590549	80.55722104	CIBERSORT	#E6E6E640
ARL4A	8.592143326	68.17285375	CIBERSORT	#E6E6E640
ARL4C	9.827004881	20.66143886	CIBERSORT	#E6E6E640
ARL4D	7.886216966	48.54564899	CIBERSORT	#E6E6E640
ARL5A	9.790803689	84.54748823	CIBERSORT	#E6E6E640
ARL5B	7.801459653	66.33474686	CIBERSORT	#E6E6E640
ARL5C	0.341049954	2.713406681	CIBERSORT	#E6E6E640
ARL6	5.997064066	77.09278073	CIBERSORT	#E6E6E640
ARL6IP1	12.46323323	88.25634877	CIBERSORT	#E6E6E640
ARL6IP4	11.2307843	82.50493821	CIBERSORT	#E6E6E640
ARL6IP5	11.51759286	66.63606933	CIBERSORT	#E6E6E640
ARL6IP6	8.451582769	80.5017546	CIBERSORT	#E6E6E640
ARL8A	10.35306722	90.09032968	CIBERSORT	#E6E6E640
ARL8B	11.06531058	87.95630523	CIBERSORT	#E6E6E640
ARL9	2.638548012	20.45041362	CIBERSORT	#E6E6E640
ARMC1	9.392035454	83.57942398	CIBERSORT	#E6E6E640
ARMC10	9.453847455	92.02298008	CIBERSORT	#E6E6E640
ARMC2	5.259299219	64.78971928	CIBERSORT	#E6E6E640
ARMC3	2.375779389	10.84602412	CIBERSORT	#E6E6E640
ARMC4	2.797512698	10.79187657	CIBERSORT	#E6E6E640
ARMC5	8.623804673	81.63253118	CIBERSORT	#E6E6E640
ARMC6	9.581216721	88.94757621	CIBERSORT	#E6E6E640
ARMC7	8.560567059	85.43615016	CIBERSORT	#E6E6E640
ARMC8	9.384193357	88.40797227	CIBERSORT	#E6E6E640
ARMC9	7.867022459	59.15731079	CIBERSORT	#E6E6E640
ARMCX1	8.164892048	43.03611242	CIBERSORT	#E6E6E640
ARMCX2	9.030997189	49.64734699	CIBERSORT	#E6E6E640
ARMCX3	10.36756342	66.90827913	CIBERSORT	#E6E6E640
ARMCX5	8.181883501	87.72732776	CIBERSORT	#E6E6E640
ARMCX6	7.541984339	75.61164191	CIBERSORT	#E6E6E640
ARMS2	0.462873153	5.850788844	CIBERSORT	#E6E6E640
ARNT	10.19977535	80.73419119	CIBERSORT	#E6E6E640
ARNT2	8.820782145	39.80771356	CIBERSORT	#E6E6E640
ARNTL	7.825402591	62.24221671	CIBERSORT	#E6E6E640
ARNTL2	6.117854975	27.61883938	CIBERSORT	#E6E6E640
ARPC1A	11.47107836	90.383043	CIBERSORT	#E6E6E640
ARPC1B	11.66432131	52.90025689	CIBERSORT	#E6E6E640
ARPC2	12.17321474	75.51125578	CIBERSORT	#E6E6E640
ARPC3	11.84998822	81.9495224	CIBERSORT	#E6E6E640
ARPC4	11.71669548	82.87539891	CIBERSORT	#E6E6E640
ARPC5	11.82479172	78.01698019	CIBERSORT	#E6E6E640
ARPC5L	9.796396331	84.5671864	CIBERSORT	#E6E6E640
ARPM1	5.183873208	61.2853302	CIBERSORT	#E6E6E640
ARPP19	11.73205295	87.66333025	CIBERSORT	#E6E6E640
ARPP21	1.786287195	4.082376822	CIBERSORT	#E6E6E640
ARR3	0.183668945	2.636637368	CIBERSORT	#E6E6E640
ARRB2	9.592256598	53.54023539	CIBERSORT	#E6E6E640
ARRDC1	9.763084342	80.5770109	CIBERSORT	#E6E6E640
ARRDC2	9.467456162	51.99050085	CIBERSORT	#E6E6E640
ARRDC3	10.77287246	52.35657846	CIBERSORT	#E6E6E640
ARRDC4	9.149271488	46.12236774	CIBERSORT	#E6E6E640
ARRDC5	1.758797855	1.805275012	CIBERSORT	#E6E6E640
ARSA	9.717375797	63.72073832	CIBERSORT	#E6E6E640
ARSB	8.574198491	46.8099216	CIBERSORT	#E6E6E640
ARSD	10.46345482	70.54606214	CIBERSORT	#E6E6E640
ARSE	5.97627487	24.1475539	CIBERSORT	#E6E6E640
ARSF	1.699926401	4.009825424	CIBERSORT	#E6E6E640
ARSG	6.521640708	51.3121722	CIBERSORT	#E6E6E640
ARSH	0.917847096	10.86301847	CIBERSORT	#E6E6E640
ARSI	5.610722598	9.755353035	CIBERSORT	#E6E6E640
ARSJ	6.79840944	26.82545989	CIBERSORT	#E6E6E640
ARSK	7.22289794	74.47986994	CIBERSORT	#E6E6E640
ART1	0.476681039	2.033265547	CIBERSORT	#E6E6E640
ART3	2.086394107	5.610022338	CIBERSORT	#E6E6E640
ART4	2.251028319	1.41239804	CIBERSORT	#E6E6E640
ART5	2.646365844	15.86208334	CIBERSORT	#E6E6E640
ARTN	4.610223875	43.71652755	CIBERSORT	#E6E6E640
ARV1	8.659271673	86.7260041	CIBERSORT	#E6E6E640
ARVCF	8.583947772	73.69467201	CIBERSORT	#E6E6E640
ARX	2.698860366	5.431760297	CIBERSORT	#E6E6E640
AS3MT	7.175632048	49.20622313	CIBERSORT	#E6E6E640
ASAH1	11.91705887	61.03347675	CIBERSORT	#E6E6E640
ASAH2	2.384823289	43.42600454	CIBERSORT	#E6E6E640
ASAH2B	2.640177632	27.52004194	CIBERSORT	#E6E6E640
ASAM	5.531039923	1.206372871	CIBERSORT	#E6E6E640
ASAP1	10.03764816	55.40858909	CIBERSORT	#E6E6E640
ASAP1IT1	0.154191244	2.04041894	CIBERSORT	#E6E6E640
ASAP2	9.87853392	69.98205705	CIBERSORT	#E6E6E640
ASAP3	9.14333535	57.1512024	CIBERSORT	#E6E6E640
ASB1	8.770457625	79.29108558	CIBERSORT	#E6E6E640
ASB10	0.268838086	1.867871043	CIBERSORT	#E6E6E640
ASB11	0.392034731	2.203299584	CIBERSORT	#E6E6E640
ASB12	1.765708133	28.62403482	CIBERSORT	#E6E6E640
ASB13	9.287620773	76.57361842	CIBERSORT	#E6E6E640
ASB14	3.129600731	65.59612025	CIBERSORT	#E6E6E640
ASB15	0.367623161	2.128048702	CIBERSORT	#E6E6E640
ASB16	4.050476449	58.43559364	CIBERSORT	#E6E6E640
ASB17	0.1199003	1.106958858	CIBERSORT	#E6E6E640
ASB2	5.659512281	4.679657845	CIBERSORT	#E6E6E640
ASB3	8.256591843	87.29104304	CIBERSORT	#E6E6E640
ASB4	1.222887209	6.638769109	CIBERSORT	#E6E6E640
ASB5	1.635738155	1.660472673	CIBERSORT	#E6E6E640
ASB6	9.605747646	91.4210493	CIBERSORT	#E6E6E640
ASB7	8.629857877	89.60245533	CIBERSORT	#E6E6E640
ASB8	9.337538048	86.05752392	CIBERSORT	#E6E6E640
ASB9	5.539482193	31.9839023	CIBERSORT	#E6E6E640
ASCC1	8.928553817	87.12205836	CIBERSORT	#E6E6E640
ASCC2	10.53936514	88.14410029	CIBERSORT	#E6E6E640
ASCC3	9.915275066	75.31126524	CIBERSORT	#E6E6E640
ASCL1	2.479489215	7.817273477	CIBERSORT	#E6E6E640
ASCL2	5.160275627	18.31939655	CIBERSORT	#E6E6E640
ASCL3	0.252221074	2.127636308	CIBERSORT	#E6E6E640
ASCL4	0.766808845	2.472618513	CIBERSORT	#E6E6E640
ASF1A	8.783198921	82.58872706	CIBERSORT	#E6E6E640
ASF1B	8.194680896	60.17668094	CIBERSORT	#E6E6E640
ASFMR1	0.815370217	21.37904712	CIBERSORT	#E6E6E640
ASH1L	10.66960629	78.27113721	CIBERSORT	#E6E6E640
ASH2L	10.01589286	86.94546097	CIBERSORT	#E6E6E640
ASIP	1.274404805	9.245876405	CIBERSORT	#E6E6E640
ASL	9.591866537	71.95377642	CIBERSORT	#E6E6E640
ASMT	0.833477757	9.098113267	CIBERSORT	#E6E6E640
ASMTL	9.339906087	75.68538056	CIBERSORT	#E6E6E640
ASNA1	10.55020582	90.1507227	CIBERSORT	#E6E6E640
ASNS	9.141082102	71.31620456	CIBERSORT	#E6E6E640
ASNSD1	9.755769983	89.7903117	CIBERSORT	#E6E6E640
ASPA	3.728114331	6.169090921	CIBERSORT	#E6E6E640
ASPDH	1.796350926	7.790183758	CIBERSORT	#E6E6E640
ASPG	2.929036085	7.912520004	CIBERSORT	#E6E6E640
ASPH	11.71818869	64.59968516	CIBERSORT	#E6E6E640
ASPHD1	6.243410216	37.56760209	CIBERSORT	#E6E6E640
ASPHD2	6.744002988	47.21026966	CIBERSORT	#E6E6E640
ASPM	7.790037897	47.69497712	CIBERSORT	#E6E6E640
ASPN	7.717965966	0.328324386	CIBERSORT	#E6E6E640
ASPRV1	5.676245851	50.23252182	CIBERSORT	#E6E6E640
ASPSCR1	9.14799247	82.96061736	CIBERSORT	#E6E6E640
ASRGL1	7.950932505	42.10666787	CIBERSORT	#E6E6E640
ASS1	10.74166539	38.18684298	CIBERSORT	#E6E6E640
ASTE1	7.503947843	84.56766687	CIBERSORT	#E6E6E640
ASTL	1.129334163	11.03016323	CIBERSORT	#E6E6E640
ASTN1	3.551883561	9.770351128	CIBERSORT	#E6E6E640
ASTN2	7.392087863	58.76249098	CIBERSORT	#E6E6E640
ASXL1	10.60880527	84.55252116	CIBERSORT	#E6E6E640
ASXL2	8.758322746	49.6346621	CIBERSORT	#E6E6E640
ASXL3	3.238423766	10.07501365	CIBERSORT	#E6E6E640
ATAD1	9.863545292	86.87477729	CIBERSORT	#E6E6E640
ATAD2	9.576418353	70.82379977	CIBERSORT	#E6E6E640
ATAD2B	8.185142739	80.23153256	CIBERSORT	#E6E6E640
ATAD3A	9.486288524	82.67816628	CIBERSORT	#E6E6E640
ATAD3B	8.353523861	71.66163125	CIBERSORT	#E6E6E640
ATAD3C	5.94811616	40.23865032	CIBERSORT	#E6E6E640
ATAD5	6.29091964	67.27102068	CIBERSORT	#E6E6E640
ATCAY	2.200220215	8.273747361	CIBERSORT	#E6E6E640
ATE1	7.482017912	62.43029789	CIBERSORT	#E6E6E640
ATF1	8.705193135	84.59618438	CIBERSORT	#E6E6E640
ATF2	8.570708321	68.07667734	CIBERSORT	#E6E6E640
ATF3	9.521950825	28.01626061	CIBERSORT	#E6E6E640
ATF4	12.45999681	84.34923259	CIBERSORT	#E6E6E640
ATF5	10.05243883	59.05184897	CIBERSORT	#E6E6E640
ATF6	10.32183015	79.65284976	CIBERSORT	#E6E6E640
ATF6B	11.10327569	86.41285081	CIBERSORT	#E6E6E640
ATF7	10.20045989	77.67360874	CIBERSORT	#E6E6E640
ATF7IP	9.716568138	75.1192861	CIBERSORT	#E6E6E640
ATF7IP2	6.476190477	45.12906951	CIBERSORT	#E6E6E640
ATG10	6.677292144	86.07548457	CIBERSORT	#E6E6E640
ATG12	8.954737936	86.25355977	CIBERSORT	#E6E6E640
ATG16L1	9.398618064	88.3386093	CIBERSORT	#E6E6E640
ATG16L2	8.116022618	56.60335029	CIBERSORT	#E6E6E640
ATG2A	9.834321613	85.58431449	CIBERSORT	#E6E6E640
ATG2B	9.56809586	76.33077873	CIBERSORT	#E6E6E640
ATG3	9.798960147	86.73663871	CIBERSORT	#E6E6E640
ATG4A	8.272835675	78.14047277	CIBERSORT	#E6E6E640
ATG4B	10.02701584	90.75292433	CIBERSORT	#E6E6E640
ATG4C	7.494700593	70.07735256	CIBERSORT	#E6E6E640
ATG4D	8.835754768	85.93244018	CIBERSORT	#E6E6E640
ATG5	9.540148641	85.26795922	CIBERSORT	#E6E6E640
ATG7	9.498227554	78.18967642	CIBERSORT	#E6E6E640
ATG9A	10.73613322	91.10619519	CIBERSORT	#E6E6E640
ATG9B	5.068842765	34.77860933	CIBERSORT	#E6E6E640
ATIC	10.75230397	87.33752217	CIBERSORT	#E6E6E640
ATL1	7.345160305	56.06987098	CIBERSORT	#E6E6E640
ATL2	10.07308543	84.62652738	CIBERSORT	#E6E6E640
ATL3	8.681976451	67.47083319	CIBERSORT	#E6E6E640
ATM	9.805071973	63.50060479	CIBERSORT	#E6E6E640
ATMIN	10.45733275	89.40747569	CIBERSORT	#E6E6E640
ATN1	12.10162108	83.1033228	CIBERSORT	#E6E6E640
ATOH7	1.715997164	37.0192519	CIBERSORT	#E6E6E640
ATOH8	7.181785645	17.21337771	CIBERSORT	#E6E6E640
ATOX1	9.776681092	70.64227761	CIBERSORT	#E6E6E640
ATP10A	7.369233855	14.6408174	CIBERSORT	#E6E6E640
ATP10B	4.954898195	15.78323209	CIBERSORT	#E6E6E640
ATP10D	8.777390358	44.69495377	CIBERSORT	#E6E6E640
ATP11A	10.31296453	56.49446075	CIBERSORT	#E6E6E640
ATP11B	10.2738614	76.35233848	CIBERSORT	#E6E6E640
ATP11C	8.772377985	58.54003707	CIBERSORT	#E6E6E640
ATP12A	2.001285273	2.787891737	CIBERSORT	#E6E6E640
ATP13A1	10.83519764	87.2379909	CIBERSORT	#E6E6E640
ATP13A2	10.33349042	81.27131203	CIBERSORT	#E6E6E640
ATP13A3	11.14678716	77.86232313	CIBERSORT	#E6E6E640
ATP13A4	4.722548829	14.46847341	CIBERSORT	#E6E6E640
ATP13A5	1.715484066	6.452415941	CIBERSORT	#E6E6E640
ATP1A1	14.09854132	79.19876925	CIBERSORT	#E6E6E640
ATP1A2	5.527048836	4.615725512	CIBERSORT	#E6E6E640
ATP1A3	4.932117123	12.21944541	CIBERSORT	#E6E6E640
ATP1A4	1.365180303	2.742228012	CIBERSORT	#E6E6E640
ATP1B1	12.17397307	62.40079674	CIBERSORT	#E6E6E640
ATP1B2	6.349922589	10.24679262	CIBERSORT	#E6E6E640
ATP1B3	11.19773276	71.03998225	CIBERSORT	#E6E6E640
ATP2A1	3.724609547	38.31711961	CIBERSORT	#E6E6E640
ATP2A2	12.7543837	80.98780917	CIBERSORT	#E6E6E640
ATP2A3	9.324047875	16.09579184	CIBERSORT	#E6E6E640
ATP2B1	10.14880735	68.29982703	CIBERSORT	#E6E6E640
ATP2B2	3.809729379	13.28914967	CIBERSORT	#E6E6E640
ATP2B3	1.653541833	5.781936231	CIBERSORT	#E6E6E640
ATP2B4	11.55838044	53.4151961	CIBERSORT	#E6E6E640
ATP2C1	11.38887791	87.66900984	CIBERSORT	#E6E6E640
ATP2C2	6.411890181	32.38000366	CIBERSORT	#E6E6E640
ATP4A	0.941078602	5.150432148	CIBERSORT	#E6E6E640
ATP4B	0.748923098	5.475756571	CIBERSORT	#E6E6E640
ATP5A1	13.16149799	87.29483228	CIBERSORT	#E6E6E640
ATP5B	13.66465014	88.03050726	CIBERSORT	#E6E6E640
ATP5C1	11.67937249	89.57220932	CIBERSORT	#E6E6E640
ATP5D	10.42648244	76.65788763	CIBERSORT	#E6E6E640
ATP5E	11.99187633	80.56053784	CIBERSORT	#E6E6E640
ATP5EP2	5.541482237	70.99450169	CIBERSORT	#E6E6E640
ATP5F1	11.44977004	89.10025562	CIBERSORT	#E6E6E640
ATP5G1	10.11174539	83.40149636	CIBERSORT	#E6E6E640
ATP5G2	12.27985526	87.50618842	CIBERSORT	#E6E6E640
ATP5G3	11.76254325	86.75249154	CIBERSORT	#E6E6E640
ATP5H	11.22780711	86.77837462	CIBERSORT	#E6E6E640
ATP5I	10.53411548	79.37912992	CIBERSORT	#E6E6E640
ATP5J	10.72588421	86.70705552	CIBERSORT	#E6E6E640
ATP5J2	10.92694018	81.02475041	CIBERSORT	#E6E6E640
ATP5L	11.409231	85.9008952	CIBERSORT	#E6E6E640
ATP5L2	0.707178183	22.32145684	CIBERSORT	#E6E6E640
ATP5O	11.4536739	87.55385573	CIBERSORT	#E6E6E640
ATP5S	6.89898011	89.48883171	CIBERSORT	#E6E6E640
ATP5SL	9.745944039	92.97402994	CIBERSORT	#E6E6E640
ATP6AP1	12.13388581	85.03066372	CIBERSORT	#E6E6E640
ATP6AP1L	5.095744147	76.00502994	CIBERSORT	#E6E6E640
ATP6AP2	11.81296081	81.73023057	CIBERSORT	#E6E6E640
ATP6V0A1	10.71611757	84.36903214	CIBERSORT	#E6E6E640
ATP6V0A2	8.902047181	85.30333917	CIBERSORT	#E6E6E640
ATP6V0A4	3.308005781	10.8553368	CIBERSORT	#E6E6E640
ATP6V0B	11.35866679	78.49216008	CIBERSORT	#E6E6E640
ATP6V0C	11.89767797	83.98620894	CIBERSORT	#E6E6E640
ATP6V0D1	11.09174679	78.22592286	CIBERSORT	#E6E6E640
ATP6V0D2	3.723138178	5.005816787	CIBERSORT	#E6E6E640
ATP6V0E1	11.70054544	80.13859111	CIBERSORT	#E6E6E640
ATP6V0E2	9.94703542	68.56419677	CIBERSORT	#E6E6E640
ATP6V1A	11.03242679	83.80877823	CIBERSORT	#E6E6E640
ATP6V1B1	5.144517998	26.44848663	CIBERSORT	#E6E6E640
ATP6V1B2	11.20201951	68.28206263	CIBERSORT	#E6E6E640
ATP6V1C1	10.68489303	84.8468804	CIBERSORT	#E6E6E640
ATP6V1C2	6.625003352	60.27992904	CIBERSORT	#E6E6E640
ATP6V1D	10.35077298	90.24638948	CIBERSORT	#E6E6E640
ATP6V1E1	11.26354145	87.46779631	CIBERSORT	#E6E6E640
ATP6V1E2	5.913016182	81.13644436	CIBERSORT	#E6E6E640
ATP6V1F	11.04714541	82.92634463	CIBERSORT	#E6E6E640
ATP6V1G1	11.26726484	88.65465757	CIBERSORT	#E6E6E640
ATP6V1G2	4.525950734	38.51177799	CIBERSORT	#E6E6E640
ATP6V1H	10.25382198	87.75916819	CIBERSORT	#E6E6E640
ATP7A	8.631990073	72.51716875	CIBERSORT	#E6E6E640
ATP7B	7.63816683	56.60278602	CIBERSORT	#E6E6E640
ATP8A1	8.614340426	36.83409749	CIBERSORT	#E6E6E640
ATP8A2	3.478590313	11.13315681	CIBERSORT	#E6E6E640
ATP8B1	9.609337658	48.22993856	CIBERSORT	#E6E6E640
ATP8B2	9.361754575	35.78610252	CIBERSORT	#E6E6E640
ATP8B3	5.153545011	35.69733078	CIBERSORT	#E6E6E640
ATP8B5P	4.802875382	75.0179227	CIBERSORT	#E6E6E640
ATP9A	10.96163368	70.90299997	CIBERSORT	#E6E6E640
ATP9B	8.675321858	80.27515624	CIBERSORT	#E6E6E640
ATPAF1	10.18213498	90.33135001	CIBERSORT	#E6E6E640
ATPAF2	8.300041404	87.80142753	CIBERSORT	#E6E6E640
ATPBD4	6.999032513	89.04715891	CIBERSORT	#E6E6E640
ATPIF1	10.77938464	83.46295734	CIBERSORT	#E6E6E640
ATR	9.269576238	83.79979126	CIBERSORT	#E6E6E640
ATRIP	7.816448562	88.63626344	CIBERSORT	#E6E6E640
ATRN	10.90382033	78.67550396	CIBERSORT	#E6E6E640
ATRNL1	4.641955267	15.68625798	CIBERSORT	#E6E6E640
ATRX	10.47512748	71.57318768	CIBERSORT	#E6E6E640
ATXN1	9.670113274	55.3948487	CIBERSORT	#E6E6E640
ATXN10	10.97841763	89.51045727	CIBERSORT	#E6E6E640
ATXN1L	10.01045976	75.87413195	CIBERSORT	#E6E6E640
ATXN2	9.741657301	90.7147702	CIBERSORT	#E6E6E640
ATXN2L	11.45741947	89.68543549	CIBERSORT	#E6E6E640
ATXN3	8.489530487	82.80039383	CIBERSORT	#E6E6E640
ATXN7	9.043143424	75.74826623	CIBERSORT	#E6E6E640
ATXN7L1	7.567072315	77.60067831	CIBERSORT	#E6E6E640
ATXN7L2	6.761864865	77.52307523	CIBERSORT	#E6E6E640
ATXN7L3	10.49036826	89.47585946	CIBERSORT	#E6E6E640
ATXN7L3B	11.37925306	87.08674151	CIBERSORT	#E6E6E640
AUH	7.988252642	82.15781258	CIBERSORT	#E6E6E640
AUP1	11.47163434	87.06793329	CIBERSORT	#E6E6E640
AURKA	8.109736435	67.36880292	CIBERSORT	#E6E6E640
AURKAIP1	10.55971403	80.47140692	CIBERSORT	#E6E6E640
AURKAPS1	3.533934248	66.59465747	CIBERSORT	#E6E6E640
AURKB	7.037048214	46.43842726	CIBERSORT	#E6E6E640
AURKC	3.500802596	38.78458192	CIBERSORT	#E6E6E640
AUTS2	9.497828464	56.20028221	CIBERSORT	#E6E6E640
AVEN	7.762714487	77.94398943	CIBERSORT	#E6E6E640
AVIL	5.140213473	36.28539469	CIBERSORT	#E6E6E640
AVL9	8.340409564	80.36005311	CIBERSORT	#E6E6E640
AVP	0.168512502	2.125222579	CIBERSORT	#E6E6E640
AVPI1	8.302151495	62.64241595	CIBERSORT	#E6E6E640
AVPR1A	3.927066733	1.266910858	CIBERSORT	#E6E6E640
AVPR1B	0.843071893	4.853968162	CIBERSORT	#E6E6E640
AVPR2	3.350041574	4.870654086	CIBERSORT	#E6E6E640
AWAT1	0.167557992	1.588982424	CIBERSORT	#E6E6E640
AWAT2	0.548285926	1.795863759	CIBERSORT	#E6E6E640
AXIN1	9.83892768	90.02002259	CIBERSORT	#E6E6E640
AXIN2	7.820692284	39.81138717	CIBERSORT	#E6E6E640
AXL	9.732303368	11.8133319	CIBERSORT	#E6E6E640
AZGP1	8.076224878	17.25494668	CIBERSORT	#E6E6E640
AZI1	8.523616355	80.62539465	CIBERSORT	#E6E6E640
AZI2	9.586500742	81.36758135	CIBERSORT	#E6E6E640
AZIN1	11.76721457	84.0559684	CIBERSORT	#E6E6E640
B2M	15.41994113	32.22693084	CIBERSORT	#E6E6E640
B3GALNT1	8.331043565	56.18672569	CIBERSORT	#E6E6E640
B3GALNT2	9.31551719	82.34754962	CIBERSORT	#E6E6E640
B3GALT1	1.709204117	9.987355545	CIBERSORT	#E6E6E640
B3GALT2	3.758718787	12.55263011	CIBERSORT	#E6E6E640
B3GALT4	7.66503598	58.10841413	CIBERSORT	#E6E6E640
B3GALT5	3.141303475	11.55203557	CIBERSORT	#E6E6E640
B3GALT6	9.189834236	81.3346258	CIBERSORT	#E6E6E640
B3GALTL	8.100114195	72.65326156	CIBERSORT	#E6E6E640
B3GAT1	5.205221126	19.30698827	CIBERSORT	#E6E6E640
B3GAT2	3.320246897	47.67067477	CIBERSORT	#E6E6E640
B3GAT3	9.733087363	80.51221464	CIBERSORT	#E6E6E640
B3GNT1	9.433736419	77.75546468	CIBERSORT	#E6E6E640
B3GNT2	9.433076709	68.00836226	CIBERSORT	#E6E6E640
B3GNT3	6.486424282	22.513794	CIBERSORT	#E6E6E640
B3GNT4	3.684143539	33.43325271	CIBERSORT	#E6E6E640
B3GNT5	8.726237429	45.03741014	CIBERSORT	#E6E6E640
B3GNT6	1.701455486	2.570249508	CIBERSORT	#E6E6E640
B3GNT7	7.644286389	27.54622912	CIBERSORT	#E6E6E640
B3GNT8	6.184015532	37.50014429	CIBERSORT	#E6E6E640
B3GNT9	8.563285021	52.16598671	CIBERSORT	#E6E6E640
B3GNTL1	6.412494288	75.17423061	CIBERSORT	#E6E6E640
B4GALNT1	5.724230746	15.66042343	CIBERSORT	#E6E6E640
B4GALNT2	2.038029677	4.515326555	CIBERSORT	#E6E6E640
B4GALNT3	7.252246607	41.1222338	CIBERSORT	#E6E6E640
B4GALNT4	6.283596845	28.12517766	CIBERSORT	#E6E6E640
B4GALT1	11.80812885	59.61533395	CIBERSORT	#E6E6E640
B4GALT2	10.14562865	82.60533902	CIBERSORT	#E6E6E640
B4GALT3	10.02868531	87.75762277	CIBERSORT	#E6E6E640
B4GALT4	9.394592282	80.07663211	CIBERSORT	#E6E6E640
B4GALT5	11.0189693	74.92510704	CIBERSORT	#E6E6E640
B4GALT6	6.87251336	55.16823939	CIBERSORT	#E6E6E640
B4GALT7	9.226282484	84.50308696	CIBERSORT	#E6E6E640
B9D1	7.49253658	75.492553	CIBERSORT	#E6E6E640
B9D2	6.71429567	71.96497445	CIBERSORT	#E6E6E640
BAALC	6.064525575	13.39415562	CIBERSORT	#E6E6E640
BAAT	2.800443146	13.75013277	CIBERSORT	#E6E6E640
BACE1	10.01541371	64.84002672	CIBERSORT	#E6E6E640
BACE2	10.16799468	55.74907775	CIBERSORT	#E6E6E640
BACH1	9.78527305	65.86065169	CIBERSORT	#E6E6E640
BAD	9.894133594	82.47895951	CIBERSORT	#E6E6E640
BAG1	10.54158165	82.27572634	CIBERSORT	#E6E6E640
BAG2	7.698047447	45.91153586	CIBERSORT	#E6E6E640
BAG3	10.58475628	72.68971535	CIBERSORT	#E6E6E640
BAG4	7.314809298	66.22443908	CIBERSORT	#E6E6E640
BAG5	10.20224419	89.51042323	CIBERSORT	#E6E6E640
BAGE	0.402648702	1.586136943	CIBERSORT	#E6E6E640
BAGE2	1.735072411	13.32097696	CIBERSORT	#E6E6E640
BAHCC1	8.775506153	49.26374862	CIBERSORT	#E6E6E640
BAHD1	9.744226307	87.18946322	CIBERSORT	#E6E6E640
BAI1	4.728256308	14.84934461	CIBERSORT	#E6E6E640
BAI2	7.196325255	31.19218731	CIBERSORT	#E6E6E640
BAI3	3.121668057	10.23735	CIBERSORT	#E6E6E640
BAIAP2	10.3931667	72.58832076	CIBERSORT	#E6E6E640
BAIAP2L1	9.484811708	69.59149825	CIBERSORT	#E6E6E640
BAIAP2L2	6.014209632	41.3819787	CIBERSORT	#E6E6E640
BAIAP3	7.357474857	45.66659496	CIBERSORT	#E6E6E640
BAK1	9.055662515	75.25540709	CIBERSORT	#E6E6E640
BAMBI	8.237724719	42.75072153	CIBERSORT	#E6E6E640
BANF1	11.33544535	85.43848588	CIBERSORT	#E6E6E640
BANP	7.931772172	89.38229708	CIBERSORT	#E6E6E640
BAP1	10.78375107	88.20715546	CIBERSORT	#E6E6E640
BARD1	5.877854307	46.79556628	CIBERSORT	#E6E6E640
BARHL1	0.292834957	1.819143907	CIBERSORT	#E6E6E640
BARHL2	0.268022836	1.900821594	CIBERSORT	#E6E6E640
BARX1	2.977725044	5.010899095	CIBERSORT	#E6E6E640
BASP1	9.279502374	19.19378929	CIBERSORT	#E6E6E640
BAT1	12.30622692	92.47767401	CIBERSORT	#E6E6E640
BAT2	12.69220955	90.4193181	CIBERSORT	#E6E6E640
BAT2L1	12.12435628	82.03177585	CIBERSORT	#E6E6E640
BAT2L2	11.97067268	82.82657173	CIBERSORT	#E6E6E640
BAT3	12.29293956	94.01740417	CIBERSORT	#E6E6E640
BAT4	8.747693499	88.98943496	CIBERSORT	#E6E6E640
BAT5	10.18940927	87.04513824	CIBERSORT	#E6E6E640
BATF	6.080476291	10.41387485	CIBERSORT	#E6E6E640
BATF2	7.098287043	22.46418214	CIBERSORT	#E6E6E640
BATF3	4.893004073	14.63332387	CIBERSORT	#E6E6E640
BAX	9.776286921	77.04916677	CIBERSORT	#E6E6E640
BAZ1A	9.830228624	66.21386645	CIBERSORT	#E6E6E640
BAZ1B	11.13431585	88.55037553	CIBERSORT	#E6E6E640
BAZ2A	11.24606577	85.30023689	CIBERSORT	#E6E6E640
BAZ2B	9.34389843	74.00846579	CIBERSORT	#E6E6E640
BBC3	7.621066585	68.56738228	CIBERSORT	#E6E6E640
BBOX1	5.021701955	12.89790409	CIBERSORT	#E6E6E640
BBS1	9.477099927	79.44244933	CIBERSORT	#E6E6E640
BBS10	8.360352802	78.93889035	CIBERSORT	#E6E6E640
BBS12	6.872699377	69.63126051	CIBERSORT	#E6E6E640
BBS2	9.516502812	84.98291466	CIBERSORT	#E6E6E640
BBS4	8.528125204	80.48644079	CIBERSORT	#E6E6E640
BBS5	7.485088813	77.76245132	CIBERSORT	#E6E6E640
BBS7	7.861056607	82.19738388	CIBERSORT	#E6E6E640
BBS9	8.007440864	74.9976614	CIBERSORT	#E6E6E640
BBX	10.36369769	77.19206276	CIBERSORT	#E6E6E640
BCAM	11.56251841	46.39423144	CIBERSORT	#E6E6E640
BCAN	5.004438815	29.39571591	CIBERSORT	#E6E6E640
BCAP29	10.18111564	77.76177247	CIBERSORT	#E6E6E640
BCAP31	12.48020527	87.24399488	CIBERSORT	#E6E6E640
BCAR1	10.72053571	76.88453329	CIBERSORT	#E6E6E640
BCAR3	8.840082691	62.97953107	CIBERSORT	#E6E6E640
BCAR4	0.401540197	3.678150805	CIBERSORT	#E6E6E640
BCAS1	6.179349539	12.26679056	CIBERSORT	#E6E6E640
BCAS2	9.421634319	88.3476724	CIBERSORT	#E6E6E640
BCAS3	9.151192175	81.05216619	CIBERSORT	#E6E6E640
BCAS4	9.27300847	57.94821335	CIBERSORT	#E6E6E640
BCAT1	8.446207327	10.80162919	CIBERSORT	#E6E6E640
BCAT2	9.490311115	80.79574135	CIBERSORT	#E6E6E640
BCCIP	10.06659307	90.55080573	CIBERSORT	#E6E6E640
BCDIN3D	7.421649495	89.22753897	CIBERSORT	#E6E6E640
BCHE	5.480152716	9.299423346	CIBERSORT	#E6E6E640
BCKDHA	10.17393251	86.19369711	CIBERSORT	#E6E6E640
BCKDHB	8.497985698	78.83465019	CIBERSORT	#E6E6E640
BCKDK	10.32138275	85.58828624	CIBERSORT	#E6E6E640
BCL10	8.797671275	75.81451305	CIBERSORT	#E6E6E640
BCL11A	6.404291143	25.23497015	CIBERSORT	#E6E6E640
BCL2	8.760404785	33.76206588	CIBERSORT	#E6E6E640
BCL2L1	11.58076573	80.31331865	CIBERSORT	#E6E6E640
BCL2L10	2.779722317	28.94118684	CIBERSORT	#E6E6E640
BCL2L11	9.458106708	70.38433898	CIBERSORT	#E6E6E640
BCL2L12	8.059961144	73.76036378	CIBERSORT	#E6E6E640
BCL2L13	10.35576012	89.99055248	CIBERSORT	#E6E6E640
BCL2L14	3.857356991	14.83820876	CIBERSORT	#E6E6E640
BCL2L15	4.184595783	28.38122229	CIBERSORT	#E6E6E640
BCL2L2	10.01775168	76.47695485	CIBERSORT	#E6E6E640
BCL3	9.812633093	48.15578284	CIBERSORT	#E6E6E640
BCL6	10.03644355	56.31278245	CIBERSORT	#E6E6E640
BCL6B	7.598093056	1.583086907	CIBERSORT	#E6E6E640
BCL7B	10.13378339	88.02649404	CIBERSORT	#E6E6E640
BCL7C	9.611184511	75.57278555	CIBERSORT	#E6E6E640
BCL8	1.915045956	10.29699688	CIBERSORT	#E6E6E640
BCL9	9.656797821	81.35050804	CIBERSORT	#E6E6E640
BCL9L	10.78916695	67.82498415	CIBERSORT	#E6E6E640
BCLAF1	11.43570343	87.24515511	CIBERSORT	#E6E6E640
BCMO1	3.500795656	18.92040242	CIBERSORT	#E6E6E640
BCO2	4.50861248	35.14237562	CIBERSORT	#E6E6E640
BCOR	9.798443764	80.3489303	CIBERSORT	#E6E6E640
BCORL1	8.637767862	75.66795317	CIBERSORT	#E6E6E640
BCR	10.87769638	83.96519654	CIBERSORT	#E6E6E640
BCS1L	8.609256436	91.45892927	CIBERSORT	#E6E6E640
BDH1	8.933424059	65.46029968	CIBERSORT	#E6E6E640
BDH2	9.21287937	65.33811938	CIBERSORT	#E6E6E640
BDKRB1	4.010602654	16.17573999	CIBERSORT	#E6E6E640
BDKRB2	7.578545535	20.81329849	CIBERSORT	#E6E6E640
BDNF	4.480764646	16.69400057	CIBERSORT	#E6E6E640
BDNFOS	5.523367549	68.1764225	CIBERSORT	#E6E6E640
BDP1	9.409514873	79.27807261	CIBERSORT	#E6E6E640
BEAN	4.519326237	20.18343026	CIBERSORT	#E6E6E640
BECN1	10.57678549	89.64851501	CIBERSORT	#E6E6E640
BEGAIN	4.480547411	27.37346151	CIBERSORT	#E6E6E640
BEND2	0.180594819	1.195951722	CIBERSORT	#E6E6E640
BEND3	7.284926544	82.35228629	CIBERSORT	#E6E6E640
BEND4	2.603163812	4.889987624	CIBERSORT	#E6E6E640
BEND6	5.240454964	17.49226804	CIBERSORT	#E6E6E640
BEND7	7.585443966	55.29796516	CIBERSORT	#E6E6E640
BEST1	5.573866772	29.73800734	CIBERSORT	#E6E6E640
BEST2	0.769434646	6.069344875	CIBERSORT	#E6E6E640
BEST3	2.283587088	13.85152603	CIBERSORT	#E6E6E640
BEST4	3.27259054	33.7882694	CIBERSORT	#E6E6E640
BET1	8.999616913	86.61494246	CIBERSORT	#E6E6E640
BET1L	10.7460408	88.36258963	CIBERSORT	#E6E6E640
BET3L	0.871254002	0.520152132	CIBERSORT	#E6E6E640
BEX1	4.525649197	14.28774734	CIBERSORT	#E6E6E640
BEX2	7.44390912	44.77460856	CIBERSORT	#E6E6E640
BEX4	9.300943055	50.77883769	CIBERSORT	#E6E6E640
BEX5	5.281977521	24.53161585	CIBERSORT	#E6E6E640
BFAR	10.42905662	90.99343021	CIBERSORT	#E6E6E640
BFSP2	1.370731661	1.448056159	CIBERSORT	#E6E6E640
BGLAP	5.222784642	67.54963119	CIBERSORT	#E6E6E640
BGN	12.63441113	4.916651389	CIBERSORT	#E6E6E640
BHLHA15	2.782600905	12.299779	CIBERSORT	#E6E6E640
BHLHB9	6.991228534	72.21359503	CIBERSORT	#E6E6E640
BHLHE22	3.939921949	1.051304888	CIBERSORT	#E6E6E640
BHLHE40	12.03648743	49.66109369	CIBERSORT	#E6E6E640
BHMT	3.230497218	5.024838063	CIBERSORT	#E6E6E640
BHMT2	5.792124305	6.716419005	CIBERSORT	#E6E6E640
BICC1	5.924294199	7.825934189	CIBERSORT	#E6E6E640
BICD1	7.229742812	51.86687603	CIBERSORT	#E6E6E640
BICD2	10.04174064	75.47217685	CIBERSORT	#E6E6E640
BID	9.201865804	67.93422361	CIBERSORT	#E6E6E640
BIK	5.836640858	40.20637296	CIBERSORT	#E6E6E640
BIN1	9.839113866	57.07435871	CIBERSORT	#E6E6E640
BIN2	7.040420253	3.23737461	CIBERSORT	#E6E6E640
BIN3	8.744413011	80.86211841	CIBERSORT	#E6E6E640
BIRC2	10.14058958	74.51708803	CIBERSORT	#E6E6E640
BIRC5	7.51774402	50.10108205	CIBERSORT	#E6E6E640
BIRC6	10.80507173	78.41321101	CIBERSORT	#E6E6E640
BIRC7	3.293974401	7.237373069	CIBERSORT	#E6E6E640
BIVM	8.840687663	77.90763252	CIBERSORT	#E6E6E640
BLCAP	10.92064135	86.17214519	CIBERSORT	#E6E6E640
BLID	0.140018726	1.451675228	CIBERSORT	#E6E6E640
BLM	6.878466957	58.80237106	CIBERSORT	#E6E6E640
BLMH	9.565469556	77.96559417	CIBERSORT	#E6E6E640
BLNK	7.504054242	32.61375941	CIBERSORT	#E6E6E640
BLOC1S1	10.21842591	75.78467885	CIBERSORT	#E6E6E640
BLOC1S2	9.500442168	82.79588323	CIBERSORT	#E6E6E640
BLOC1S3	8.472727323	84.99489298	CIBERSORT	#E6E6E640
BLVRA	9.614979999	65.90960689	CIBERSORT	#E6E6E640
BLVRB	10.20695976	68.00199346	CIBERSORT	#E6E6E640
BLZF1	8.984589676	83.08704188	CIBERSORT	#E6E6E640
BMF	8.870217831	42.3470546	CIBERSORT	#E6E6E640
BMI1	10.31879356	80.33380481	CIBERSORT	#E6E6E640
BMP1	9.847728308	43.35369043	CIBERSORT	#E6E6E640
BMP10	0.119385265	0.887368941	CIBERSORT	#E6E6E640
BMP2	7.409123589	24.91982354	CIBERSORT	#E6E6E640
BMP3	3.155654237	2.852120554	CIBERSORT	#E6E6E640
BMP4	7.351794586	26.18287399	CIBERSORT	#E6E6E640
BMP5	2.293924834	1.068045831	CIBERSORT	#E6E6E640
BMP6	6.344536186	11.81360001	CIBERSORT	#E6E6E640
BMP7	7.314810601	23.61197777	CIBERSORT	#E6E6E640
BMP8A	7.201775952	29.60087587	CIBERSORT	#E6E6E640
BMP8B	6.176133573	36.22415465	CIBERSORT	#E6E6E640
BMPER	4.111868784	8.400847831	CIBERSORT	#E6E6E640
BMPR1A	8.950862565	79.05102403	CIBERSORT	#E6E6E640
BMPR1B	6.20752446	20.95264057	CIBERSORT	#E6E6E640
BMPR2	11.00866742	62.80923659	CIBERSORT	#E6E6E640
BMS1	10.21477812	91.95983897	CIBERSORT	#E6E6E640
BMS1P4	4.351431293	65.08978577	CIBERSORT	#E6E6E640
BMS1P5	5.777412358	70.34330621	CIBERSORT	#E6E6E640
BMX	3.35001531	0.455943627	CIBERSORT	#E6E6E640
BNC1	3.855652035	5.590053324	CIBERSORT	#E6E6E640
BNC2	7.193961207	16.18305698	CIBERSORT	#E6E6E640
BNIP1	7.622860514	87.3610288	CIBERSORT	#E6E6E640
BNIP2	9.468754476	72.94961549	CIBERSORT	#E6E6E640
BNIP3	9.982781306	65.85589976	CIBERSORT	#E6E6E640
BNIP3L	11.07179196	73.15146312	CIBERSORT	#E6E6E640
BNIPL	5.253638562	33.58268535	CIBERSORT	#E6E6E640
BOC	8.287518767	15.64142576	CIBERSORT	#E6E6E640
BOD1	9.695808788	90.15171653	CIBERSORT	#E6E6E640
BOD1L	10.00614992	73.07963807	CIBERSORT	#E6E6E640
BOK	9.580133688	58.27491195	CIBERSORT	#E6E6E640
BOLA1	7.995465494	83.94155808	CIBERSORT	#E6E6E640
BOLA2	10.11449217	80.46483372	CIBERSORT	#E6E6E640
BOLA3	8.158785394	84.61669822	CIBERSORT	#E6E6E640
BOLL	0.48581163	7.267763847	CIBERSORT	#E6E6E640
BOP1	8.424925703	68.62953329	CIBERSORT	#E6E6E640
BPGM	9.06360609	77.31910836	CIBERSORT	#E6E6E640
BPHL	8.611247468	83.16290973	CIBERSORT	#E6E6E640
BPIL1	1.91578862	2.570611849	CIBERSORT	#E6E6E640
BPIL2	0.567265785	1.632629436	CIBERSORT	#E6E6E640
BPNT1	9.419589538	87.05392116	CIBERSORT	#E6E6E640
BPTF	10.62348854	81.36765442	CIBERSORT	#E6E6E640
BRAP	9.198314325	94.71482057	CIBERSORT	#E6E6E640
BRCA1	8.059122308	73.13347168	CIBERSORT	#E6E6E640
BRCA2	6.371267349	50.1472382	CIBERSORT	#E6E6E640
BRCC3	8.913936767	86.95856953	CIBERSORT	#E6E6E640
BRD1	9.735009095	86.69363978	CIBERSORT	#E6E6E640
BRD2	12.31316428	89.6396538	CIBERSORT	#E6E6E640
BRD3	9.917036673	84.90100028	CIBERSORT	#E6E6E640
BRD4	10.83689558	86.55525333	CIBERSORT	#E6E6E640
BRD7	10.08673563	93.16578624	CIBERSORT	#E6E6E640
BRD7P3	0.678135875	11.86708317	CIBERSORT	#E6E6E640
BRD8	9.93510427	90.04190614	CIBERSORT	#E6E6E640
BRD9	9.631755749	88.36920324	CIBERSORT	#E6E6E640
BRE	9.323488124	85.29011432	CIBERSORT	#E6E6E640
BREA2	2.193497429	53.57968034	CIBERSORT	#E6E6E640
BRF1	9.486469093	89.09785076	CIBERSORT	#E6E6E640
BRF2	8.424785906	86.83556311	CIBERSORT	#E6E6E640
BRI3	10.7037549	76.52602244	CIBERSORT	#E6E6E640
BRI3BP	6.803921092	76.20830714	CIBERSORT	#E6E6E640
BRIP1	5.786510379	50.31941546	CIBERSORT	#E6E6E640
BRIX1	9.425703783	87.61247054	CIBERSORT	#E6E6E640
BRMS1	9.938129773	83.41955459	CIBERSORT	#E6E6E640
BRMS1L	7.698866782	80.53092165	CIBERSORT	#E6E6E640
BRP44	10.13776665	85.21506211	CIBERSORT	#E6E6E640
BRP44L	9.162273209	71.64277317	CIBERSORT	#E6E6E640
BRPF1	9.089632079	87.45604509	CIBERSORT	#E6E6E640
BRPF3	10.07907515	81.83855502	CIBERSORT	#E6E6E640
BRS3	0.299423627	2.503746807	CIBERSORT	#E6E6E640
BRSK1	6.02082306	32.40568559	CIBERSORT	#E6E6E640
BRWD1	10.1381743	86.12056123	CIBERSORT	#E6E6E640
BRWD3	7.429317722	63.29236497	CIBERSORT	#E6E6E640
BSCL2	10.81531919	83.29725968	CIBERSORT	#E6E6E640
BSDC1	10.95031532	91.46366804	CIBERSORT	#E6E6E640
BSG	13.69885545	85.2175696	CIBERSORT	#E6E6E640
BSN	5.51756422	48.06236159	CIBERSORT	#E6E6E640
BSND	0.775233472	7.331968418	CIBERSORT	#E6E6E640
BSPRY	7.498554936	47.40986426	CIBERSORT	#E6E6E640
BST2	10.67922107	17.56447267	CIBERSORT	#E6E6E640
BTAF1	9.448339895	75.2207028	CIBERSORT	#E6E6E640
BTBD1	10.49173272	88.22835912	CIBERSORT	#E6E6E640
BTBD10	9.189013269	84.07022532	CIBERSORT	#E6E6E640
BTBD11	6.589250325	19.80656464	CIBERSORT	#E6E6E640
BTBD12	7.991104897	82.8660095	CIBERSORT	#E6E6E640
BTBD16	2.161907165	16.89634542	CIBERSORT	#E6E6E640
BTBD17	1.158874962	5.447176456	CIBERSORT	#E6E6E640
BTBD18	1.376485876	30.61108382	CIBERSORT	#E6E6E640
BTBD19	4.220701407	14.0492679	CIBERSORT	#E6E6E640
BTBD2	11.07275101	88.67720295	CIBERSORT	#E6E6E640
BTBD3	9.730285992	68.23276428	CIBERSORT	#E6E6E640
BTBD6	10.13072043	82.42215946	CIBERSORT	#E6E6E640
BTBD7	9.613453816	81.59189882	CIBERSORT	#E6E6E640
BTBD8	2.515792248	27.72988938	CIBERSORT	#E6E6E640
BTBD9	9.056849372	82.10272946	CIBERSORT	#E6E6E640
BTC	3.789621589	26.09042185	CIBERSORT	#E6E6E640
BTD	8.629216469	70.47152118	CIBERSORT	#E6E6E640
BTF3	12.88892397	89.25393693	CIBERSORT	#E6E6E640
BTF3L1	0.137608485	2.573514694	CIBERSORT	#E6E6E640
BTF3L4	9.792136162	87.87359236	CIBERSORT	#E6E6E640
BTG1	11.64460507	64.11899499	CIBERSORT	#E6E6E640
BTG2	11.31957402	36.28272868	CIBERSORT	#E6E6E640
BTG3	9.172760501	75.00504728	CIBERSORT	#E6E6E640
BTG4	0.363193644	3.383584814	CIBERSORT	#E6E6E640
BTK	6.561835588	0.716336086	CIBERSORT	#E6E6E640
BTLA	3.333138146	2.496053656	CIBERSORT	#E6E6E640
BTN1A1	1.225372535	3.677762262	CIBERSORT	#E6E6E640
BTN2A1	9.097298731	74.37786012	CIBERSORT	#E6E6E640
BTN2A2	8.171761072	51.82049864	CIBERSORT	#E6E6E640
BTN2A3	4.41767173	47.19979599	CIBERSORT	#E6E6E640
BTN3A1	9.46036726	39.35449633	CIBERSORT	#E6E6E640
BTN3A2	10.00177394	38.03689529	CIBERSORT	#E6E6E640
BTN3A3	8.949666517	30.79106928	CIBERSORT	#E6E6E640
BTNL2	0.308135138	1.477359954	CIBERSORT	#E6E6E640
BTNL3	1.24201944	2.946730266	CIBERSORT	#E6E6E640
BTNL9	6.51295304	15.43287913	CIBERSORT	#E6E6E640
BTRC	9.236978735	87.67289991	CIBERSORT	#E6E6E640
BUB1	7.804844683	51.89573854	CIBERSORT	#E6E6E640
BUB1B	7.588949934	57.03699614	CIBERSORT	#E6E6E640
BUB3	10.83268229	88.38798536	CIBERSORT	#E6E6E640
BUD13	8.641046193	90.48979695	CIBERSORT	#E6E6E640
BUD31	10.37646331	85.89067486	CIBERSORT	#E6E6E640
BVES	6.095369394	16.42071145	CIBERSORT	#E6E6E640
BYSL	8.892594173	84.32325581	CIBERSORT	#E6E6E640
BZRAP1	7.875715129	46.60121467	CIBERSORT	#E6E6E640
BZW1	11.84646556	83.90894712	CIBERSORT	#E6E6E640
BZW2	10.43732507	82.37327009	CIBERSORT	#E6E6E640
C10orf10	10.26457021	16.32790677	CIBERSORT	#E6E6E640
C10orf105	3.382300028	5.802826494	CIBERSORT	#E6E6E640
C10orf107	2.935940252	10.81682496	CIBERSORT	#E6E6E640
C10orf108	3.390645509	20.32192235	CIBERSORT	#E6E6E640
C10orf11	5.747716461	43.09221361	CIBERSORT	#E6E6E640
C10orf110	3.708019883	58.59596665	CIBERSORT	#E6E6E640
C10orf111	2.556682192	68.385574	CIBERSORT	#E6E6E640
C10orf114	5.20424398	30.12981099	CIBERSORT	#E6E6E640
C10orf116	9.299959082	21.18673565	CIBERSORT	#E6E6E640
C10orf118	8.521760134	62.51136451	CIBERSORT	#E6E6E640
C10orf119	10.42808715	85.97749305	CIBERSORT	#E6E6E640
C10orf12	6.564855966	70.20556648	CIBERSORT	#E6E6E640
C10orf125	6.919510028	37.77461109	CIBERSORT	#E6E6E640
C10orf128	3.457490053	0.211924747	CIBERSORT	#E6E6E640
C10orf129	0.434463884	2.093912351	CIBERSORT	#E6E6E640
C10orf131	0.827956856	11.57647327	CIBERSORT	#E6E6E640
C10orf137	8.27439715	86.21178674	CIBERSORT	#E6E6E640
C10orf140	4.360997814	32.98386218	CIBERSORT	#E6E6E640
C10orf18	10.28288465	82.60255133	CIBERSORT	#E6E6E640
C10orf2	8.402488957	86.80281251	CIBERSORT	#E6E6E640
C10orf25	5.714045437	56.36056124	CIBERSORT	#E6E6E640
C10orf26	10.62135256	69.85012247	CIBERSORT	#E6E6E640
C10orf27	0.289095071	1.589631244	CIBERSORT	#E6E6E640
C10orf28	8.340935024	85.87428281	CIBERSORT	#E6E6E640
C10orf32	9.100582364	76.30936279	CIBERSORT	#E6E6E640
C10orf35	7.14172515	73.72477262	CIBERSORT	#E6E6E640
C10orf4	8.318185022	86.41791442	CIBERSORT	#E6E6E640
C10orf41	5.930053268	65.56851119	CIBERSORT	#E6E6E640
C10orf46	10.25698442	87.90231946	CIBERSORT	#E6E6E640
C10orf47	7.492641499	52.13932726	CIBERSORT	#E6E6E640
C10orf50	0.503801347	0.54877013	CIBERSORT	#E6E6E640
C10orf54	9.838878092	20.08766712	CIBERSORT	#E6E6E640
C10orf55	3.454549123	13.03882612	CIBERSORT	#E6E6E640
C10orf57	9.478896116	87.26796452	CIBERSORT	#E6E6E640
C10orf58	10.77793269	74.47472283	CIBERSORT	#E6E6E640
C10orf62	0.739032145	15.75736082	CIBERSORT	#E6E6E640
C10orf67	2.007702043	17.90208688	CIBERSORT	#E6E6E640
C10orf68	2.380952542	38.35950599	CIBERSORT	#E6E6E640
C10orf71	0.482155363	1.686241645	CIBERSORT	#E6E6E640
C10orf72	8.302963022	16.14149798	CIBERSORT	#E6E6E640
C10orf75	6.659410992	72.70493863	CIBERSORT	#E6E6E640
C10orf76	9.345384096	88.18630134	CIBERSORT	#E6E6E640
C10orf78	7.075962908	77.94575677	CIBERSORT	#E6E6E640
C10orf79	4.368411457	38.35058957	CIBERSORT	#E6E6E640
C10orf81	5.071317311	8.658084567	CIBERSORT	#E6E6E640
C10orf82	2.398313023	12.26814691	CIBERSORT	#E6E6E640
C10orf84	9.114744889	87.05329509	CIBERSORT	#E6E6E640
C10orf88	7.516300192	89.77364328	CIBERSORT	#E6E6E640
C10orf90	2.068764034	10.50978513	CIBERSORT	#E6E6E640
C10orf91	1.624708393	20.74479252	CIBERSORT	#E6E6E640
C10orf93	2.355472446	23.30030325	CIBERSORT	#E6E6E640
C10orf95	3.736661995	56.89580062	CIBERSORT	#E6E6E640
C10orf99	2.71813191	4.682479565	CIBERSORT	#E6E6E640
C11orf1	8.121328292	83.52527273	CIBERSORT	#E6E6E640
C11orf10	10.35765994	84.96799741	CIBERSORT	#E6E6E640
C11orf16	1.117259462	8.027896869	CIBERSORT	#E6E6E640
C11orf17	8.443412384	82.93254626	CIBERSORT	#E6E6E640
C11orf2	11.04218462	86.05242567	CIBERSORT	#E6E6E640
C11orf20	1.821783916	23.51383235	CIBERSORT	#E6E6E640
C11orf21	3.09962878	0.956448158	CIBERSORT	#E6E6E640
C11orf24	9.789981733	72.3765604	CIBERSORT	#E6E6E640
C11orf30	8.400791242	74.00467243	CIBERSORT	#E6E6E640
C11orf31	10.07138197	83.81549531	CIBERSORT	#E6E6E640
C11orf34	0.376436327	3.578394844	CIBERSORT	#E6E6E640
C11orf35	5.309037411	60.02916107	CIBERSORT	#E6E6E640
C11orf36	0.135967986	1.720477472	CIBERSORT	#E6E6E640
C11orf41	6.051853497	20.40907708	CIBERSORT	#E6E6E640
C11orf42	0.830422054	17.58874364	CIBERSORT	#E6E6E640
C11orf45	5.381190909	36.7471624	CIBERSORT	#E6E6E640
C11orf46	8.922109447	86.22609449	CIBERSORT	#E6E6E640
C11orf48	9.346244064	81.36918101	CIBERSORT	#E6E6E640
C11orf49	9.087620992	85.06399018	CIBERSORT	#E6E6E640
C11orf51	8.97276777	83.62540722	CIBERSORT	#E6E6E640
C11orf52	6.850657712	53.0829988	CIBERSORT	#E6E6E640
C11orf53	1.850865684	8.5200651	CIBERSORT	#E6E6E640
C11orf54	9.164624676	73.87414585	CIBERSORT	#E6E6E640
C11orf57	9.427648036	91.49391279	CIBERSORT	#E6E6E640
C11orf58	11.49106188	90.00975924	CIBERSORT	#E6E6E640
C11orf59	10.95108408	85.65502144	CIBERSORT	#E6E6E640
C11orf61	7.472709788	74.8118588	CIBERSORT	#E6E6E640
C11orf63	5.923015422	30.4318079	CIBERSORT	#E6E6E640
C11orf65	2.710089298	61.46262618	CIBERSORT	#E6E6E640
C11orf66	4.070903191	48.09122747	CIBERSORT	#E6E6E640
C11orf67	7.863695599	73.79705538	CIBERSORT	#E6E6E640
C11orf68	9.78164214	84.48126475	CIBERSORT	#E6E6E640
C11orf70	4.302110777	24.49789925	CIBERSORT	#E6E6E640
C11orf71	7.863496631	80.23689281	CIBERSORT	#E6E6E640
C11orf73	8.807884632	85.87005191	CIBERSORT	#E6E6E640
C11orf74	7.367771897	79.37646354	CIBERSORT	#E6E6E640
C11orf75	8.221625363	53.06649258	CIBERSORT	#E6E6E640
C11orf82	6.412562267	62.0274365	CIBERSORT	#E6E6E640
C11orf83	8.603926428	79.60517291	CIBERSORT	#E6E6E640
C11orf84	8.802061561	80.78270411	CIBERSORT	#E6E6E640
C11orf85	0.950649764	6.340720894	CIBERSORT	#E6E6E640
C11orf86	1.511005717	3.4759421	CIBERSORT	#E6E6E640
C11orf87	1.611071257	2.586265024	CIBERSORT	#E6E6E640
C11orf88	1.520737033	2.188643506	CIBERSORT	#E6E6E640
C11orf9	7.59864903	36.18378424	CIBERSORT	#E6E6E640
C11orf90	1.124523044	9.62931892	CIBERSORT	#E6E6E640
C11orf92	6.014499611	28.70486643	CIBERSORT	#E6E6E640
C11orf93	5.174249988	35.09762593	CIBERSORT	#E6E6E640
C11orf94	0.082702012	1.707397631	CIBERSORT	#E6E6E640
C11orf95	8.921250987	62.43491611	CIBERSORT	#E6E6E640
C12orf10	9.684251531	88.5430939	CIBERSORT	#E6E6E640
C12orf11	9.101017927	84.96995158	CIBERSORT	#E6E6E640
C12orf23	10.20487745	73.93332736	CIBERSORT	#E6E6E640
C12orf24	6.554988151	68.61284647	CIBERSORT	#E6E6E640
C12orf26	6.413926373	75.85171892	CIBERSORT	#E6E6E640
C12orf27	2.081470975	17.5511292	CIBERSORT	#E6E6E640
C12orf29	8.606108317	86.45645854	CIBERSORT	#E6E6E640
C12orf32	9.331410488	86.18223242	CIBERSORT	#E6E6E640
C12orf34	7.111699651	59.8361346	CIBERSORT	#E6E6E640
C12orf35	9.824200011	54.04767505	CIBERSORT	#E6E6E640
C12orf36	2.466518136	9.172075458	CIBERSORT	#E6E6E640
C12orf39	1.80703203	10.19137235	CIBERSORT	#E6E6E640
C12orf4	8.522497664	81.07054022	CIBERSORT	#E6E6E640
C12orf40	0.226291894	1.583838451	CIBERSORT	#E6E6E640
C12orf41	9.038978292	89.89842242	CIBERSORT	#E6E6E640
C12orf42	1.014913353	4.873608903	CIBERSORT	#E6E6E640
C12orf43	8.026831895	91.46134438	CIBERSORT	#E6E6E640
C12orf44	9.936842015	85.33959203	CIBERSORT	#E6E6E640
C12orf45	7.432177792	80.38346852	CIBERSORT	#E6E6E640
C12orf47	8.324337016	88.86137455	CIBERSORT	#E6E6E640
C12orf48	6.648265966	70.02736854	CIBERSORT	#E6E6E640
C12orf49	9.227762212	77.85220875	CIBERSORT	#E6E6E640
C12orf5	8.427548707	71.07545135	CIBERSORT	#E6E6E640
C12orf50	0.309390644	4.828902751	CIBERSORT	#E6E6E640
C12orf51	10.15995314	80.05209905	CIBERSORT	#E6E6E640
C12orf52	9.015043999	91.70490097	CIBERSORT	#E6E6E640
C12orf53	4.480260293	17.25198053	CIBERSORT	#E6E6E640
C12orf54	1.191376371	7.185088248	CIBERSORT	#E6E6E640
C12orf56	2.407377946	12.74406486	CIBERSORT	#E6E6E640
C12orf57	10.53870958	71.09612846	CIBERSORT	#E6E6E640
C12orf59	3.738355669	3.747433286	CIBERSORT	#E6E6E640
C12orf60	4.530254595	70.97813472	CIBERSORT	#E6E6E640
C12orf61	3.609091837	69.10087902	CIBERSORT	#E6E6E640
C12orf62	9.385182791	82.31712655	CIBERSORT	#E6E6E640
C12orf63	1.75516144	4.329025766	CIBERSORT	#E6E6E640
C12orf65	8.423337738	87.29789327	CIBERSORT	#E6E6E640
C12orf66	6.869572684	81.80677506	CIBERSORT	#E6E6E640
C12orf68	4.8121521	19.71707439	CIBERSORT	#E6E6E640
C12orf69	2.895271795	25.27525397	CIBERSORT	#E6E6E640
C12orf70	1.537914972	11.72853994	CIBERSORT	#E6E6E640
C12orf71	0.642254462	9.120506492	CIBERSORT	#E6E6E640
C12orf72	5.672980215	72.33767695	CIBERSORT	#E6E6E640
C12orf73	7.109772498	89.41972953	CIBERSORT	#E6E6E640
C12orf74	1.223672835	12.77586186	CIBERSORT	#E6E6E640
C12orf75	8.422472599	44.95231778	CIBERSORT	#E6E6E640
C12orf76	7.38284917	85.85740523	CIBERSORT	#E6E6E640
C12orf77	0.253665104	1.009666928	CIBERSORT	#E6E6E640
C13orf1	8.265072852	88.23367573	CIBERSORT	#E6E6E640
C13orf15	8.784128151	20.6973114	CIBERSORT	#E6E6E640
C13orf16	1.408824368	15.04822995	CIBERSORT	#E6E6E640
C13orf18	6.167895281	9.619470753	CIBERSORT	#E6E6E640
C13orf23	9.761668071	85.39073274	CIBERSORT	#E6E6E640
C13orf26	0.55371289	0.476278257	CIBERSORT	#E6E6E640
C13orf27	7.389744432	77.97709039	CIBERSORT	#E6E6E640
C13orf29	5.955724973	30.80652266	CIBERSORT	#E6E6E640
C13orf30	1.374868151	0.980137999	CIBERSORT	#E6E6E640
C13orf31	7.642720789	46.68989619	CIBERSORT	#E6E6E640
C13orf33	6.14126227	2.488666556	CIBERSORT	#E6E6E640
C13orf34	7.104399818	77.91416122	CIBERSORT	#E6E6E640
C13orf35	0.358989866	4.823645718	CIBERSORT	#E6E6E640
C13orf36	1.924009773	3.794011591	CIBERSORT	#E6E6E640
C13orf37	8.732254647	85.8495513	CIBERSORT	#E6E6E640
C13orf38	2.559661336	34.70075206	CIBERSORT	#E6E6E640
C13orf39	0.317032582	2.136006529	CIBERSORT	#E6E6E640
C14orf1	10.02803959	88.54341566	CIBERSORT	#E6E6E640
C14orf101	8.65382959	86.86582804	CIBERSORT	#E6E6E640
C14orf102	8.082821065	85.40825765	CIBERSORT	#E6E6E640
C14orf104	8.133845043	89.71927178	CIBERSORT	#E6E6E640
C14orf105	2.195011253	10.88034612	CIBERSORT	#E6E6E640
C14orf106	8.485839043	69.73301865	CIBERSORT	#E6E6E640
C14orf109	8.335943239	87.35743584	CIBERSORT	#E6E6E640
C14orf115	0.760112103	2.945244393	CIBERSORT	#E6E6E640
C14orf118	7.440597946	73.72769144	CIBERSORT	#E6E6E640
C14orf119	9.952775137	87.95834761	CIBERSORT	#E6E6E640
C14orf126	8.169186068	86.82696918	CIBERSORT	#E6E6E640
C14orf128	6.242418349	76.89585667	CIBERSORT	#E6E6E640
C14orf129	9.019767606	79.80102845	CIBERSORT	#E6E6E640
C14orf132	8.050371213	23.76938728	CIBERSORT	#E6E6E640
C14orf135	9.381807995	79.8608431	CIBERSORT	#E6E6E640
C14orf138	6.978003078	84.08908959	CIBERSORT	#E6E6E640
C14orf139	6.025880913	19.48434165	CIBERSORT	#E6E6E640
C14orf142	7.766104251	84.26621455	CIBERSORT	#E6E6E640
C14orf143	6.046533949	87.25893141	CIBERSORT	#E6E6E640
C14orf145	6.342588133	67.61368312	CIBERSORT	#E6E6E640
C14orf147	10.33872314	79.0541588	CIBERSORT	#E6E6E640
C14orf148	2.626106265	64.39541242	CIBERSORT	#E6E6E640
C14orf149	6.619531702	64.51978825	CIBERSORT	#E6E6E640
C14orf153	8.880402629	88.83058205	CIBERSORT	#E6E6E640
C14orf156	9.236120792	82.31496495	CIBERSORT	#E6E6E640
C14orf159	9.550350029	68.21029988	CIBERSORT	#E6E6E640
C14orf162	1.436387851	8.564621222	CIBERSORT	#E6E6E640
C14orf165	0.037398266	1.176966153	CIBERSORT	#E6E6E640
C14orf166	11.04359566	90.69436184	CIBERSORT	#E6E6E640
C14orf166B	0.262787005	2.045180938	CIBERSORT	#E6E6E640
C14orf167	8.91651031	79.73827691	CIBERSORT	#E6E6E640
C14orf169	8.042572617	84.27930041	CIBERSORT	#E6E6E640
C14orf174	4.343532337	54.61298656	CIBERSORT	#E6E6E640
C14orf176	4.157348175	55.28041935	CIBERSORT	#E6E6E640
C14orf178	0.757200239	18.50277432	CIBERSORT	#E6E6E640
C14orf179	8.192860136	85.85175597	CIBERSORT	#E6E6E640
C14orf180	1.387804151	1.388883294	CIBERSORT	#E6E6E640
C14orf181	5.208913889	60.50469448	CIBERSORT	#E6E6E640
C14orf182	2.342111202	29.95614941	CIBERSORT	#E6E6E640
C14orf183	0.142559726	2.293708482	CIBERSORT	#E6E6E640
C14orf184	1.191948923	11.05920902	CIBERSORT	#E6E6E640
C14orf19	2.467217118	66.61975943	CIBERSORT	#E6E6E640
C14orf2	10.092495	86.10434132	CIBERSORT	#E6E6E640
C14orf21	7.96972973	79.77209137	CIBERSORT	#E6E6E640
C14orf23	0.549493117	1.695913413	CIBERSORT	#E6E6E640
C14orf28	6.420699436	76.25031413	CIBERSORT	#E6E6E640
C14orf33	5.521896466	79.87107987	CIBERSORT	#E6E6E640
C14orf34	1.647586362	5.990824333	CIBERSORT	#E6E6E640
C14orf37	6.011622372	27.60384149	CIBERSORT	#E6E6E640
C14orf39	1.152993629	8.88514709	CIBERSORT	#E6E6E640
C14orf4	10.2957906	74.7515511	CIBERSORT	#E6E6E640
C14orf43	9.953829101	72.09007865	CIBERSORT	#E6E6E640
C14orf45	6.874914787	61.92052387	CIBERSORT	#E6E6E640
C14orf48	0.118725386	1.346338467	CIBERSORT	#E6E6E640
C14orf49	4.905897454	16.25675692	CIBERSORT	#E6E6E640
C14orf50	3.338313164	28.42619025	CIBERSORT	#E6E6E640
C14orf64	3.727737123	12.48204429	CIBERSORT	#E6E6E640
C14orf68	1.328507215	13.50436695	CIBERSORT	#E6E6E640
C14orf70	0.132238743	1.687236751	CIBERSORT	#E6E6E640
C14orf72	2.203099819	22.37135806	CIBERSORT	#E6E6E640
C14orf73	3.998982337	11.8284404	CIBERSORT	#E6E6E640
C14orf79	7.822603666	85.85794059	CIBERSORT	#E6E6E640
C14orf80	7.621320345	71.18668968	CIBERSORT	#E6E6E640
C14orf86	0.658801971	5.296514761	CIBERSORT	#E6E6E640
C14orf93	7.714744662	90.10563096	CIBERSORT	#E6E6E640
C15orf17	9.953425169	87.92574987	CIBERSORT	#E6E6E640
C15orf2	0.793248226	2.988609653	CIBERSORT	#E6E6E640
C15orf21	5.374105172	69.49604949	CIBERSORT	#E6E6E640
C15orf23	8.267310881	83.33531917	CIBERSORT	#E6E6E640
C15orf24	10.23555034	88.5907865	CIBERSORT	#E6E6E640
C15orf26	1.512690637	7.605674241	CIBERSORT	#E6E6E640
C15orf27	4.177698242	37.63959929	CIBERSORT	#E6E6E640
C15orf28	2.082645413	31.44616084	CIBERSORT	#E6E6E640
C15orf29	8.386390753	87.27557628	CIBERSORT	#E6E6E640
C15orf33	4.294383297	57.37597218	CIBERSORT	#E6E6E640
C15orf34	3.598683435	57.07374276	CIBERSORT	#E6E6E640
C15orf37	5.900878892	77.82215209	CIBERSORT	#E6E6E640
C15orf38	8.265101986	70.43703843	CIBERSORT	#E6E6E640
C15orf39	9.878318252	72.08314324	CIBERSORT	#E6E6E640
C15orf40	7.852932828	89.77392197	CIBERSORT	#E6E6E640
C15orf41	7.218683231	80.31222545	CIBERSORT	#E6E6E640
C15orf42	6.568651276	58.18588941	CIBERSORT	#E6E6E640
C15orf44	9.827201171	94.66884655	CIBERSORT	#E6E6E640
C15orf48	7.190838066	11.01148923	CIBERSORT	#E6E6E640
C15orf5	0.510594583	6.327311357	CIBERSORT	#E6E6E640
C15orf50	0.535336649	3.380115524	CIBERSORT	#E6E6E640
C15orf51	2.269708967	13.49545022	CIBERSORT	#E6E6E640
C15orf52	8.281601308	44.58662045	CIBERSORT	#E6E6E640
C15orf53	0.513140349	0.045948133	CIBERSORT	#E6E6E640
C15orf54	1.002044114	2.782390083	CIBERSORT	#E6E6E640
C15orf55	0.757249395	7.671471339	CIBERSORT	#E6E6E640
C15orf56	3.038014173	44.28467791	CIBERSORT	#E6E6E640
C15orf57	8.472085813	78.63757553	CIBERSORT	#E6E6E640
C15orf58	5.625271609	81.77354836	CIBERSORT	#E6E6E640
C15orf59	5.039852489	16.54629374	CIBERSORT	#E6E6E640
C15orf60	0.218659927	2.454764601	CIBERSORT	#E6E6E640
C15orf61	6.98795234	86.01850868	CIBERSORT	#E6E6E640
C15orf62	5.302982978	63.7439147	CIBERSORT	#E6E6E640
C15orf63	9.829648307	84.74009835	CIBERSORT	#E6E6E640
C16orf11	0.557493794	4.654856109	CIBERSORT	#E6E6E640
C16orf13	9.548107773	79.46206636	CIBERSORT	#E6E6E640
C16orf3	1.768845215	37.77774145	CIBERSORT	#E6E6E640
C16orf42	9.925301795	86.72720647	CIBERSORT	#E6E6E640
C16orf45	8.213257705	31.95465462	CIBERSORT	#E6E6E640
C16orf46	5.50341545	80.53099377	CIBERSORT	#E6E6E640
C16orf48	8.172356988	74.40898421	CIBERSORT	#E6E6E640
C16orf5	9.565166549	63.92497174	CIBERSORT	#E6E6E640
C16orf52	8.171451699	82.14236251	CIBERSORT	#E6E6E640
C16orf53	9.95952699	89.89003842	CIBERSORT	#E6E6E640
C16orf54	5.36651843	1.302715964	CIBERSORT	#E6E6E640
C16orf55	7.155102893	83.48467499	CIBERSORT	#E6E6E640
C16orf57	9.959437214	79.44634949	CIBERSORT	#E6E6E640
C16orf58	11.20967003	92.14670531	CIBERSORT	#E6E6E640
C16orf59	6.417339729	67.31695257	CIBERSORT	#E6E6E640
C16orf61	8.706538267	85.62328292	CIBERSORT	#E6E6E640
C16orf62	9.928100469	75.02421087	CIBERSORT	#E6E6E640
C16orf63	9.564423754	91.32922896	CIBERSORT	#E6E6E640
C16orf68	7.570721115	89.11684366	CIBERSORT	#E6E6E640
C16orf7	8.604089647	76.8726941	CIBERSORT	#E6E6E640
C16orf70	9.023181941	88.26171128	CIBERSORT	#E6E6E640
C16orf71	3.958573564	53.48929396	CIBERSORT	#E6E6E640
C16orf72	10.0760152	86.79985111	CIBERSORT	#E6E6E640
C16orf73	1.26604825	9.448343878	CIBERSORT	#E6E6E640
C16orf74	5.734213199	34.15701715	CIBERSORT	#E6E6E640
C16orf75	7.702462223	67.51427884	CIBERSORT	#E6E6E640
C16orf79	4.591785607	58.35804577	CIBERSORT	#E6E6E640
C16orf80	9.262209667	88.55642484	CIBERSORT	#E6E6E640
C16orf81	0.713163659	7.165356525	CIBERSORT	#E6E6E640
C16orf82	0.204931652	1.070592391	CIBERSORT	#E6E6E640
C16orf86	5.321645923	50.70209334	CIBERSORT	#E6E6E640
C16orf87	6.972125096	78.84608093	CIBERSORT	#E6E6E640
C16orf88	8.609912039	89.69440607	CIBERSORT	#E6E6E640
C16orf89	5.43715	3.528959495	CIBERSORT	#E6E6E640
C16orf90	0.213615689	3.27734129	CIBERSORT	#E6E6E640
C16orf91	7.836250306	89.96907533	CIBERSORT	#E6E6E640
C16orf92	0.248122375	4.34821267	CIBERSORT	#E6E6E640
C16orf93	5.624701638	66.21041987	CIBERSORT	#E6E6E640
C17orf100	6.014949724	80.36812646	CIBERSORT	#E6E6E640
C17orf101	8.667912538	85.12848986	CIBERSORT	#E6E6E640
C17orf102	0.666839571	2.636334142	CIBERSORT	#E6E6E640
C17orf103	8.49469736	61.9249944	CIBERSORT	#E6E6E640
C17orf104	3.685240345	58.23840942	CIBERSORT	#E6E6E640
C17orf105	0.0653019	1.528629283	CIBERSORT	#E6E6E640
C17orf106	8.396633727	82.17580834	CIBERSORT	#E6E6E640
C17orf107	6.049795388	43.40090876	CIBERSORT	#E6E6E640
C17orf108	7.559522501	66.49039381	CIBERSORT	#E6E6E640
C17orf28	9.321878579	45.1393693	CIBERSORT	#E6E6E640
C17orf37	9.916031847	75.29308377	CIBERSORT	#E6E6E640
C17orf39	8.333550127	82.63158552	CIBERSORT	#E6E6E640
C17orf42	7.370451225	87.87559849	CIBERSORT	#E6E6E640
C17orf44	5.581334885	51.08930104	CIBERSORT	#E6E6E640
C17orf46	1.565631524	29.59461805	CIBERSORT	#E6E6E640
C17orf47	1.687132966	28.94418886	CIBERSORT	#E6E6E640
C17orf48	7.08911509	78.29842681	CIBERSORT	#E6E6E640
C17orf49	10.04968981	75.96567617	CIBERSORT	#E6E6E640
C17orf50	1.128735464	16.70912357	CIBERSORT	#E6E6E640
C17orf51	7.642380307	55.47667546	CIBERSORT	#E6E6E640
C17orf53	6.226560522	69.14779371	CIBERSORT	#E6E6E640
C17orf54	0.274953103	1.103955545	CIBERSORT	#E6E6E640
C17orf55	3.621705533	31.56724543	CIBERSORT	#E6E6E640
C17orf56	8.537085125	83.00740827	CIBERSORT	#E6E6E640
C17orf57	4.824116768	52.15177597	CIBERSORT	#E6E6E640
C17orf58	7.935324785	82.48689575	CIBERSORT	#E6E6E640
C17orf59	7.914738059	77.87601934	CIBERSORT	#E6E6E640
C17orf60	3.972815883	2.389425583	CIBERSORT	#E6E6E640
C17orf61	8.877635629	74.75271449	CIBERSORT	#E6E6E640
C17orf62	10.46766122	74.90185604	CIBERSORT	#E6E6E640
C17orf63	9.646450706	86.48414654	CIBERSORT	#E6E6E640
C17orf64	0.719486847	4.418504744	CIBERSORT	#E6E6E640
C17orf65	7.337408859	83.97323542	CIBERSORT	#E6E6E640
C17orf66	0.550532102	0.122382016	CIBERSORT	#E6E6E640
C17orf67	4.444760277	61.25042781	CIBERSORT	#E6E6E640
C17orf68	8.90910201	78.63210205	CIBERSORT	#E6E6E640
C17orf69	5.750042443	77.08721659	CIBERSORT	#E6E6E640
C17orf70	9.850513503	85.65773489	CIBERSORT	#E6E6E640
C17orf71	8.819738564	88.25182653	CIBERSORT	#E6E6E640
C17orf72	5.297391579	22.09035701	CIBERSORT	#E6E6E640
C17orf74	0.365965744	4.635049297	CIBERSORT	#E6E6E640
C17orf75	7.907202776	89.2410387	CIBERSORT	#E6E6E640
C17orf76	6.065094471	53.36965699	CIBERSORT	#E6E6E640
C17orf77	0.572226854	2.952333276	CIBERSORT	#E6E6E640
C17orf78	0.532377407	4.775482067	CIBERSORT	#E6E6E640
C17orf79	9.58404242	86.98255071	CIBERSORT	#E6E6E640
C17orf80	8.998047304	89.55552792	CIBERSORT	#E6E6E640
C17orf81	9.331037794	87.25960077	CIBERSORT	#E6E6E640
C17orf82	3.278480759	43.48615831	CIBERSORT	#E6E6E640
C17orf85	9.014233112	83.64016752	CIBERSORT	#E6E6E640
C17orf86	6.966814113	81.08819858	CIBERSORT	#E6E6E640
C17orf87	4.069291145	0.217028699	CIBERSORT	#E6E6E640
C17orf88	0.535909896	2.067259475	CIBERSORT	#E6E6E640
C17orf89	8.34467324	80.18303608	CIBERSORT	#E6E6E640
C17orf90	8.663223332	82.57396306	CIBERSORT	#E6E6E640
C17orf91	7.287508882	42.90126355	CIBERSORT	#E6E6E640
C17orf93	1.585220481	7.949657179	CIBERSORT	#E6E6E640
C17orf95	8.694950263	89.60373829	CIBERSORT	#E6E6E640
C17orf96	7.183110572	54.71337013	CIBERSORT	#E6E6E640
C17orf97	6.74285665	64.90019019	CIBERSORT	#E6E6E640
C17orf98	0.214119013	3.532897955	CIBERSORT	#E6E6E640
C17orf99	1.194165321	9.84705582	CIBERSORT	#E6E6E640
C18orf1	8.752107875	26.11851687	CIBERSORT	#E6E6E640
C18orf10	10.15612457	86.34640197	CIBERSORT	#E6E6E640
C18orf16	1.647203841	10.41966581	CIBERSORT	#E6E6E640
C18orf18	5.724790137	72.75664926	CIBERSORT	#E6E6E640
C18orf19	8.52385371	86.89590641	CIBERSORT	#E6E6E640
C18orf2	1.154989363	4.899305891	CIBERSORT	#E6E6E640
C18orf20	0.095391688	0.716478602	CIBERSORT	#E6E6E640
C18orf21	7.903556076	86.62524513	CIBERSORT	#E6E6E640
C18orf22	8.400667105	87.47998812	CIBERSORT	#E6E6E640
C18orf25	9.189405574	84.81146238	CIBERSORT	#E6E6E640
C18orf32	10.12654809	84.67167413	CIBERSORT	#E6E6E640
C18orf34	2.367585009	4.420056193	CIBERSORT	#E6E6E640
C18orf45	7.485739644	80.31372917	CIBERSORT	#E6E6E640
C18orf54	6.433905833	61.94322695	CIBERSORT	#E6E6E640
C18orf55	8.475783776	89.89755549	CIBERSORT	#E6E6E640
C18orf56	4.270789255	60.18645758	CIBERSORT	#E6E6E640
C18orf62	0.09561716	1.392744197	CIBERSORT	#E6E6E640
C18orf8	8.774428505	82.79641521	CIBERSORT	#E6E6E640
C19orf10	10.81944128	78.45492364	CIBERSORT	#E6E6E640
C19orf12	9.153287185	75.91979165	CIBERSORT	#E6E6E640
C19orf18	2.845307714	42.50577363	CIBERSORT	#E6E6E640
C19orf2	10.49877721	88.79628665	CIBERSORT	#E6E6E640
C19orf20	6.61383379	64.75155287	CIBERSORT	#E6E6E640
C19orf21	7.194883585	26.33609664	CIBERSORT	#E6E6E640
C19orf22	10.57667146	82.23260746	CIBERSORT	#E6E6E640
C19orf23	4.302732433	70.46133935	CIBERSORT	#E6E6E640
C19orf24	9.438945598	76.70884941	CIBERSORT	#E6E6E640
C19orf25	8.963329301	84.84222964	CIBERSORT	#E6E6E640
C19orf26	4.237647585	40.09488793	CIBERSORT	#E6E6E640
C19orf28	10.30294052	70.62456537	CIBERSORT	#E6E6E640
C19orf29	9.017662181	90.37478851	CIBERSORT	#E6E6E640
C19orf30	0.682513898	2.176487953	CIBERSORT	#E6E6E640
C19orf33	7.276311067	22.82899028	CIBERSORT	#E6E6E640
C19orf34	0.401753668	5.549678432	CIBERSORT	#E6E6E640
C19orf35	3.231827384	6.187164576	CIBERSORT	#E6E6E640
C19orf36	4.711056049	52.87913228	CIBERSORT	#E6E6E640
C19orf38	4.523733198	9.456279142	CIBERSORT	#E6E6E640
C19orf39	6.251290509	84.91020611	CIBERSORT	#E6E6E640
C19orf40	5.48727783	73.54110775	CIBERSORT	#E6E6E640
C19orf41	0.356837782	2.430813004	CIBERSORT	#E6E6E640
C19orf42	10.31231095	91.85160197	CIBERSORT	#E6E6E640
C19orf43	10.97790549	83.20770407	CIBERSORT	#E6E6E640
C19orf44	7.414569394	84.96996464	CIBERSORT	#E6E6E640
C19orf45	2.082818192	29.8624751	CIBERSORT	#E6E6E640
C19orf46	5.554740121	40.31437483	CIBERSORT	#E6E6E640
C19orf47	8.353366825	86.02794548	CIBERSORT	#E6E6E640
C19orf48	10.14850778	78.02764355	CIBERSORT	#E6E6E640
C19orf50	10.48130887	91.01804827	CIBERSORT	#E6E6E640
C19orf51	4.907080652	36.44217139	CIBERSORT	#E6E6E640
C19orf52	8.038463228	93.00534347	CIBERSORT	#E6E6E640
C19orf53	10.65781408	83.96948493	CIBERSORT	#E6E6E640
C19orf54	8.355763664	85.31023066	CIBERSORT	#E6E6E640
C19orf55	6.428821141	77.32248102	CIBERSORT	#E6E6E640
C19orf56	10.92667338	89.02859426	CIBERSORT	#E6E6E640
C19orf57	5.623271368	65.80778642	CIBERSORT	#E6E6E640
C19orf59	2.628525637	0.018439289	CIBERSORT	#E6E6E640
[truncated: 150,153 more rows]
