# Supplementary material for: Advances in mixed cell deconvolution enable quantification of cell types in spatial transcriptomic data
Source: Nat Commun. 2022 Jan 19;13:385. doi: 10.1038/s41467-022-28020-5 (PMC8770643; doi:10.1038/s41467-022-28020-5)
Supplement: Supplementary file 9 — Source data [file 41467_2022_28020_MOESM9_ESM.zip › source data/source_data_4a.csv]

	betahat	protexpr	aoiid	protid	tissue	AOI_type	tumor
1	0	8.38804635454848	L09_ROI01.Tumor	CD3 protein vs. total T-cells	L09	Tumor	Tumor 1
2	6.87307392283552	59.8702664865957	L09_ROI01.TME	CD3 protein vs. total T-cells	L09	TME	Tumor 1
3	0	7.90464057400839	L09_ROI02.Tumor	CD3 protein vs. total T-cells	L09	Tumor	Tumor 1
4	4.70913872300677	59.9974240162175	L09_ROI02.TME	CD3 protein vs. total T-cells	L09	TME	Tumor 1
5	0.0113576751001472	2.13636647230421	L09_ROI03.Tumor	CD3 protein vs. total T-cells	L09	Tumor	Tumor 1
6	1.56882849346345	21.0924002262548	L09_ROI03.TME	CD3 protein vs. total T-cells	L09	TME	Tumor 1
7	0.123180505939739	6.98390939737934	L09_ROI04.Tumor	CD3 protein vs. total T-cells	L09	Tumor	Tumor 1
8	7.4724830790177	70.4079235455265	L09_ROI04.TME	CD3 protein vs. total T-cells	L09	TME	Tumor 1
9	0	4.94101083491194	L09_ROI05.Tumor	CD3 protein vs. total T-cells	L09	Tumor	Tumor 1
10	3.14234256124903	25.7638313901558	L09_ROI05.TME	CD3 protein vs. total T-cells	L09	TME	Tumor 1
11	0.0674442796368721	4.2680767323668	L09_ROI06.Tumor	CD3 protein vs. total T-cells	L09	Tumor	Tumor 1
12	0	5.00924596408688	L09_ROI07.Tumor	CD3 protein vs. total T-cells	L09	Tumor	Tumor 1
13	0.175830174824032	7.92557457376859	L09_ROI08.Tumor	CD3 protein vs. total T-cells	L09	Tumor	Tumor 1
14	4.24669541520827	65.589339248314	L09_ROI08.TME	CD3 protein vs. total T-cells	L09	TME	Tumor 1
15	0	3.48615765935687	L09_ROI09.Tumor	CD3 protein vs. total T-cells	L09	Tumor	Tumor 1
16	0.0143530604691494	2.68405621256799	L09_ROI10.Tumor	CD3 protein vs. total T-cells	L09	Tumor	Tumor 1
17	0.0893480665196106	3.27486653499153	L09_ROI11.Tumor	CD3 protein vs. total T-cells	L09	Tumor	Tumor 1
18	0.0263624662171507	8.42623584163061	L09_ROI13.Tumor	CD3 protein vs. total T-cells	L09	Tumor	Tumor 1
19	0.834784844335781	21.6475788444822	L09_ROI13.TME	CD3 protein vs. total T-cells	L09	TME	Tumor 1
20	0.140444966438612	4.84077016873386	L09_ROI14.Tumor	CD3 protein vs. total T-cells	L09	Tumor	Tumor 1
21	0.254062771714733	9.75878957741556	L09_ROI14.TME	CD3 protein vs. total T-cells	L09	TME	Tumor 1
22	0.0474636988762846	7.13749017898422	L09_ROI15.Tumor	CD3 protein vs. total T-cells	L09	Tumor	Tumor 1
23	0.712947583675137	22.675178838615	L09_ROI15.TME	CD3 protein vs. total T-cells	L09	TME	Tumor 1
24	0	11.6049163871215	L09_ROI16.Tumor	CD3 protein vs. total T-cells	L09	Tumor	Tumor 1
25	3.42452219901912	47.0946713967574	L09_ROI16.TME	CD3 protein vs. total T-cells	L09	TME	Tumor 1
26	0.491396595225255	2.63941281087436	L09_Geometric.ROI17	CD3 protein vs. total T-cells	L09	Mixed	Tumor 1
27	0.590449366562683	2.63950792444146	L09_Geometric.ROI18	CD3 protein vs. total T-cells	L09	Mixed	Tumor 1
28	0.426498471979063	2.77856208443113	L09_Geometric.ROI19	CD3 protein vs. total T-cells	L09	Mixed	Tumor 1
29	0.590225744895363	2.82582688575076	L09_Geometric.ROI20	CD3 protein vs. total T-cells	L09	Mixed	Tumor 1
30	0.254550974949414	2.1546549006314	L09_Geometric.ROI21	CD3 protein vs. total T-cells	L09	Mixed	Tumor 1
31	0.0909792472500866	2.30180333902176	L09_Geometric.ROI22	CD3 protein vs. total T-cells	L09	Mixed	Tumor 1
32	0.354294194745326	2.00091813688235	L09_Geometric.ROI23	CD3 protein vs. total T-cells	L09	Mixed	Tumor 1
33	0.366314202075391	2.40351554177618	L09_Geometric.ROI24	CD3 protein vs. total T-cells	L09	Mixed	Tumor 1
34	0.373161803912845	2.81020974552067	L09_Geometric.ROI25	CD3 protein vs. total T-cells	L09	Mixed	Tumor 1
35	0.448212211081948	2.10825891930635	L09_Geometric.ROI26	CD3 protein vs. total T-cells	L09	Mixed	Tumor 1
36	0.413602294908056	2.30409522667714	L09_Geometric.ROI27	CD3 protein vs. total T-cells	L09	Mixed	Tumor 1
37	0.237460998766539	2.42120577799778	L09_Geometric.ROI28	CD3 protein vs. total T-cells	L09	Mixed	Tumor 1
38	0.250885316584737	8.64647704402705	L09_Geometric.ROI29	CD3 protein vs. total T-cells	L09	Mixed	Tumor 1
39	0.1591858763174	3.41182632549236	L09_Geometric.ROI30	CD3 protein vs. total T-cells	L09	Mixed	Tumor 1
40	0.522264149961142	2.51174187607733	L09_Geometric.ROI32	CD3 protein vs. total T-cells	L09	Mixed	Tumor 1
41	0	2.0886835321926	L10_ROI01.Tumor	CD3 protein vs. total T-cells	L10	Tumor	Tumor 2
42	3.77877117028956	13.0047248731407	L10_ROI01.TME	CD3 protein vs. total T-cells	L10	TME	Tumor 2
43	0.219069256044857	3.6328075158821	L10_ROI02.Tumor	CD3 protein vs. total T-cells	L10	Tumor	Tumor 2
44	5.27068641653065	12.830357398389	L10_ROI02.TME	CD3 protein vs. total T-cells	L10	TME	Tumor 2
45	0.0518073321809754	2.56573158395123	L10_ROI03.Tumor	CD3 protein vs. total T-cells	L10	Tumor	Tumor 2
46	5.61917518140149	18.6406289969592	L10_ROI03.TME	CD3 protein vs. total T-cells	L10	TME	Tumor 2
47	0.0088227026816905	2.3974922828174	L10_ROI04.Tumor	CD3 protein vs. total T-cells	L10	Tumor	Tumor 2
48	3.22157249654391	11.9765649644836	L10_ROI04.TME	CD3 protein vs. total T-cells	L10	TME	Tumor 2
49	0.106683941167562	3.78862902670782	L10_ROI05.Tumor	CD3 protein vs. total T-cells	L10	Tumor	Tumor 2
50	3.89002811404578	15.989149952088	L10_ROI05.TME	CD3 protein vs. total T-cells	L10	TME	Tumor 2
51	0.309950457235174	3.11078125492017	L10_ROI06.Tumor	CD3 protein vs. total T-cells	L10	Tumor	Tumor 2
52	4.66413755332766	12.1139473448157	L10_ROI06.TME	CD3 protein vs. total T-cells	L10	TME	Tumor 2
53	0	2.56937297659	L10_ROI07.Tumor	CD3 protein vs. total T-cells	L10	Tumor	Tumor 2
54	2.13739975041383	5.73257468641565	L10_ROI07.TME	CD3 protein vs. total T-cells	L10	TME	Tumor 2
55	0	2.17594894509764	L10_ROI08.Tumor	CD3 protein vs. total T-cells	L10	Tumor	Tumor 2
56	2.58953743991273	8.18331704727355	L10_ROI08.TME	CD3 protein vs. total T-cells	L10	TME	Tumor 2
57	0.0176822655660457	3.00244798101718	L10_ROI09.Tumor	CD3 protein vs. total T-cells	L10	Tumor	Tumor 2
58	2.15862410569316	6.39278200040429	L10_ROI09.TME	CD3 protein vs. total T-cells	L10	TME	Tumor 2
59	0	2.22541645265514	L10_ROI10.Tumor	CD3 protein vs. total T-cells	L10	Tumor	Tumor 2
60	0.304001188081363	2.33408453330594	L10_ROI10.TME	CD3 protein vs. total T-cells	L10	TME	Tumor 2
61	0.115149901608774	2.15609681485054	L10_ROI11.Tumor	CD3 protein vs. total T-cells	L10	Tumor	Tumor 2
62	0.567982003415494	4.53265874342801	L10_ROI11.TME	CD3 protein vs. total T-cells	L10	TME	Tumor 2
63	0.0155730762831034	2.17118082990111	L10_ROI12.Tumor	CD3 protein vs. total T-cells	L10	Tumor	Tumor 2
64	0.488408843015512	5.03879853462824	L10_ROI12.TME	CD3 protein vs. total T-cells	L10	TME	Tumor 2
65	0.14568063941187	3.71287329832504	L10_ROI13.Tumor	CD3 protein vs. total T-cells	L10	Tumor	Tumor 2
66	1.2768400538992	6.49466748393938	L10_ROI13.TME	CD3 protein vs. total T-cells	L10	TME	Tumor 2
67	0.0943304863784692	3.35802784268567	L10_ROI14.Tumor	CD3 protein vs. total T-cells	L10	Tumor	Tumor 2
68	0.862103350696154	8.00490917522927	L10_ROI14.TME	CD3 protein vs. total T-cells	L10	TME	Tumor 2
69	3.74918052200432	11.7761408259416	L10_ROI15.TME	CD3 protein vs. total T-cells	L10	TME	Tumor 2
70	3.55067703539826	9.97314560810687	L10_ROI16.TME	CD3 protein vs. total T-cells	L10	TME	Tumor 2
71	0.0624827000731724	3.48466582538527	L10_ROI17.Tumor	CD3 protein vs. total T-cells	L10	Tumor	Tumor 2
72	4.10947634605892	17.5434870313172	L10_ROI17.TME	CD3 protein vs. total T-cells	L10	TME	Tumor 2
73	0	2.71017676186479	L10_ROI18.Tumor	CD3 protein vs. total T-cells	L10	Tumor	Tumor 2
74	4.56774969275114	21.1577314504056	L10_ROI18.TME	CD3 protein vs. total T-cells	L10	TME	Tumor 2
75	0	2.24366420030375	L10_ROI19.Tumor	CD3 protein vs. total T-cells	L10	Tumor	Tumor 2
76	1.18159298074205	6.64930442067434	L10_ROI19.TME	CD3 protein vs. total T-cells	L10	TME	Tumor 2
77	0.0817531399801298	3.27709382546768	L10_ROI20.Tumor	CD3 protein vs. total T-cells	L10	Tumor	Tumor 2
78	3.15536842507853	15.444509561008	L10_ROI20.TME	CD3 protein vs. total T-cells	L10	TME	Tumor 2
79	0.0402146297161024	2.52289122478087	L10_ROI21.Tumor	CD3 protein vs. total T-cells	L10	Tumor	Tumor 2
80	3.34567523447948	19.2912399329241	L10_ROI21.TME	CD3 protein vs. total T-cells	L10	TME	Tumor 2
81	0.25468609885668	2.03460387974193	L10_ROI22.Tumor	CD3 protein vs. total T-cells	L10	Tumor	Tumor 2
82	1.6837538131394	5.99318119520587	L10_ROI22.TME	CD3 protein vs. total T-cells	L10	TME	Tumor 2
83	0	2.57153521290589	L10_ROI23.Tumor	CD3 protein vs. total T-cells	L10	Tumor	Tumor 2
84	3.4586007063005	16.5016451754803	L10_ROI23.TME	CD3 protein vs. total T-cells	L10	TME	Tumor 2
85	0.224406750165744	4.48630391832236	L10_ROI24.Tumor	CD3 protein vs. total T-cells	L10	Tumor	Tumor 2
86	1.1240276431113	5.54360993786176	L10_ROI24.TME	CD3 protein vs. total T-cells	L10	TME	Tumor 2
87	0.93768912233922	7.56852216894271	L11_ROI01.Tumor	CD3 protein vs. total T-cells	L11	Tumor	Tumor 3
88	15.7833532628736	50.8016743937443	L11_ROI01.TME	CD3 protein vs. total T-cells	L11	TME	Tumor 3
89	0.148550003819047	4.89472600702615	L11_ROI02.Tumor	CD3 protein vs. total T-cells	L11	Tumor	Tumor 3
90	5.5400413992417	38.4184440504096	L11_ROI02.TME	CD3 protein vs. total T-cells	L11	TME	Tumor 3
91	0	3.68566496140333	L11_ROI03.Tumor	CD3 protein vs. total T-cells	L11	Tumor	Tumor 3
92	6.72751950523237	38.2384961622725	L11_ROI03.TME	CD3 protein vs. total T-cells	L11	TME	Tumor 3
93	0.329156610374082	5.70175129370342	L11_ROI04.Tumor	CD3 protein vs. total T-cells	L11	Tumor	Tumor 3
94	0.0394869288419286	4.01546959177723	L11_ROI05.Tumor	CD3 protein vs. total T-cells	L11	Tumor	Tumor 3
95	6.87784188677029	30.5646253076794	L11_ROI05.TME	CD3 protein vs. total T-cells	L11	TME	Tumor 3
96	0.0652207948459865	1.85588374990096	L11_ROI06.Tumor	CD3 protein vs. total T-cells	L11	Tumor	Tumor 3
97	0.99493463104528	11.3978842561646	L11_ROI06.TME	CD3 protein vs. total T-cells	L11	TME	Tumor 3
98	0	2.95900730592943	L11_ROI07.Tumor	CD3 protein vs. total T-cells	L11	Tumor	Tumor 3
99	0.841115849251154	12.5787786111468	L11_ROI07.TME	CD3 protein vs. total T-cells	L11	TME	Tumor 3
100	0	2.17612443416093	L11_ROI08.Tumor	CD3 protein vs. total T-cells	L11	Tumor	Tumor 3
101	0	1.99516844726363	L11_ROI09.Tumor	CD3 protein vs. total T-cells	L11	Tumor	Tumor 3
102	1.49895590813147	13.381693951006	L11_ROI09.TME	CD3 protein vs. total T-cells	L11	TME	Tumor 3
103	0.0415540718370704	3.11968510375555	L11_ROI10.Tumor	CD3 protein vs. total T-cells	L11	Tumor	Tumor 3
104	0.767106983643396	8.30502667139907	L11_ROI10.TME	CD3 protein vs. total T-cells	L11	TME	Tumor 3
105	0.107281670513265	2.82619294635073	L11_ROI11.Tumor	CD3 protein vs. total T-cells	L11	Tumor	Tumor 3
106	1.55242610368823	9.90999185277633	L11_ROI11.TME	CD3 protein vs. total T-cells	L11	TME	Tumor 3
107	0.172608560283374	3.80602465861806	L11_ROI12.Tumor	CD3 protein vs. total T-cells	L11	Tumor	Tumor 3
108	1.16754060697804	12.5159346041582	L11_ROI12.TME	CD3 protein vs. total T-cells	L11	TME	Tumor 3
109	0	3.62514086147745	L11_ROI13.Tumor	CD3 protein vs. total T-cells	L11	Tumor	Tumor 3
110	0.94045952080898	12.4403844172685	L11_ROI13.TME	CD3 protein vs. total T-cells	L11	TME	Tumor 3
111	0.0620367011844991	4.92694281214824	L11_ROI14.Tumor	CD3 protein vs. total T-cells	L11	Tumor	Tumor 3
112	2.6368759111357	27.7061215104498	L11_ROI14.TME	CD3 protein vs. total T-cells	L11	TME	Tumor 3
113	0.0263627543558698	4.28571941345006	L11_ROI15.Tumor	CD3 protein vs. total T-cells	L11	Tumor	Tumor 3
114	1.73539839097131	22.9963610546462	L11_ROI15.TME	CD3 protein vs. total T-cells	L11	TME	Tumor 3
115	0	3.19581605361537	L11_ROI16.Tumor	CD3 protein vs. total T-cells	L11	Tumor	Tumor 3
116	3.04288506204497	29.8642372356564	L11_ROI16.TME	CD3 protein vs. total T-cells	L11	TME	Tumor 3
117	0.534292243341183	5.07944649250085	L11_ROI17.Tumor	CD3 protein vs. total T-cells	L11	Tumor	Tumor 3
118	1.17391507423069	19.2885360960602	L11_ROI17.TME	CD3 protein vs. total T-cells	L11	TME	Tumor 3
119	0.120116767138224	3.64347227382496	L11_ROI18.Tumor	CD3 protein vs. total T-cells	L11	Tumor	Tumor 3
120	1.66220548151622	21.0871839757943	L11_ROI18.TME	CD3 protein vs. total T-cells	L11	TME	Tumor 3
121	0	2.80136913476953	L11_ROI19.Tumor	CD3 protein vs. total T-cells	L11	Tumor	Tumor 3
122	1.34144080111711	21.8647110306618	L11_ROI19.TME	CD3 protein vs. total T-cells	L11	TME	Tumor 3
123	0	3.81947059587608	L11_ROI20.Tumor	CD3 protein vs. total T-cells	L11	Tumor	Tumor 3
124	2.30324931757034	23.5051503075396	L11_ROI20.TME	CD3 protein vs. total T-cells	L11	TME	Tumor 3
125	0	3.92089222168236	L11_ROI21.Tumor	CD3 protein vs. total T-cells	L11	Tumor	Tumor 3
126	1.54095435114514	21.6014940805379	L11_ROI21.TME	CD3 protein vs. total T-cells	L11	TME	Tumor 3
127	0	3.91005499048079	L11_ROI22.Tumor	CD3 protein vs. total T-cells	L11	Tumor	Tumor 3
128	1.31596913814846	15.4812466032399	L11_ROI22.TME	CD3 protein vs. total T-cells	L11	TME	Tumor 3
129	0.014264745066216	5.01758078626778	L11_ROI23.Tumor	CD3 protein vs. total T-cells	L11	Tumor	Tumor 3
130	4.95386204020078	28.8005664461594	L11_ROI23.TME	CD3 protein vs. total T-cells	L11	TME	Tumor 3
131	0.137480857588948	4.09601354545938	L11_ROI24.Tumor	CD3 protein vs. total T-cells	L11	Tumor	Tumor 3
132	2.04682274032561	21.6786140927067	L11_ROI24.TME	CD3 protein vs. total T-cells	L11	TME	Tumor 3
133	0.310615023778152	5.27833595970291	L12_ROI01.Tumor	CD3 protein vs. total T-cells	L12	Tumor	Tumor 4
134	4.76798791972761	32.3345477664889	L12_ROI01.TME	CD3 protein vs. total T-cells	L12	TME	Tumor 4
135	0.0181444007289589	2.88033231782589	L12_ROI02.Tumor	CD3 protein vs. total T-cells	L12	Tumor	Tumor 4
136	3.39109647308808	23.6152361176068	L12_ROI02.TME	CD3 protein vs. total T-cells	L12	TME	Tumor 4
137	0.0812602352204124	2.49628742600043	L12_ROI03.Tumor	CD3 protein vs. total T-cells	L12	Tumor	Tumor 4
138	4.38217887568956	29.0520301736548	L12_ROI03.TME	CD3 protein vs. total T-cells	L12	TME	Tumor 4
139	0.087409354574921	4.92707752203546	L12_ROI04.Tumor	CD3 protein vs. total T-cells	L12	Tumor	Tumor 4
140	6.09067034673326	38.0381065573085	L12_ROI04.TME	CD3 protein vs. total T-cells	L12	TME	Tumor 4
141	0	4.37065809898751	L12_ROI05.Tumor	CD3 protein vs. total T-cells	L12	Tumor	Tumor 4
142	7.46867796044905	39.2949133775663	L12_ROI05.TME	CD3 protein vs. total T-cells	L12	TME	Tumor 4
143	0	2.71460581379605	L12_ROI06.Tumor	CD3 protein vs. total T-cells	L12	Tumor	Tumor 4
144	4.40205724689887	30.429382905397	L12_ROI06.TME	CD3 protein vs. total T-cells	L12	TME	Tumor 4
145	0	4.56891655477166	L12_ROI07.Tumor	CD3 protein vs. total T-cells	L12	Tumor	Tumor 4
146	6.22114910255688	37.6952732728796	L12_ROI07.TME	CD3 protein vs. total T-cells	L12	TME	Tumor 4
147	0.457339077936242	5.82843162798776	L12_ROI08.Tumor	CD3 protein vs. total T-cells	L12	Tumor	Tumor 4
148	2.54313999585725	26.4884370238773	L12_ROI08.TME	CD3 protein vs. total T-cells	L12	TME	Tumor 4
149	0.0924822293482066	3.28111671939153	L12_ROI09.Tumor	CD3 protein vs. total T-cells	L12	Tumor	Tumor 4
150	8.43871061297332	53.0916949768479	L12_ROI09.TME	CD3 protein vs. total T-cells	L12	TME	Tumor 4
151	0.409531036350414	6.71360910660354	L12_ROI10.Tumor	CD3 protein vs. total T-cells	L12	Tumor	Tumor 4
152	4.13103238439958	35.1063405382127	L12_ROI10.TME	CD3 protein vs. total T-cells	L12	TME	Tumor 4
153	0.235506031143362	5.28361346516941	L12_ROI11.Tumor	CD3 protein vs. total T-cells	L12	Tumor	Tumor 4
154	1.75774188936183	18.2203758410237	L12_ROI11.TME	CD3 protein vs. total T-cells	L12	TME	Tumor 4
155	0	3.68501693855061	L12_ROI12.Tumor	CD3 protein vs. total T-cells	L12	Tumor	Tumor 4
156	1.59158307060079	17.6112743498546	L12_ROI12.TME	CD3 protein vs. total T-cells	L12	TME	Tumor 4
157	0.0707904849826819	2.64274314928132	L12_ROI13.Tumor	CD3 protein vs. total T-cells	L12	Tumor	Tumor 4
158	0.610937046958929	6.90439896915715	L12_ROI13.TME	CD3 protein vs. total T-cells	L12	TME	Tumor 4
159	0	2.05275326381444	L12_ROI14.Tumor	CD3 protein vs. total T-cells	L12	Tumor	Tumor 4
160	0.325330564366043	4.84229835462206	L12_ROI14.TME	CD3 protein vs. total T-cells	L12	TME	Tumor 4
161	0	2.58139299987147	L12_ROI15.Tumor	CD3 protein vs. total T-cells	L12	Tumor	Tumor 4
162	0.676747284226676	8.87672669465319	L12_ROI15.TME	CD3 protein vs. total T-cells	L12	TME	Tumor 4
163	0	2.14481496087518	L12_ROI16.Tumor	CD3 protein vs. total T-cells	L12	Tumor	Tumor 4
164	0.337846492928858	5.28235437373728	L12_ROI16.TME	CD3 protein vs. total T-cells	L12	TME	Tumor 4
165	0.0221579187855243	5.26608871987887	L12_ROI17.Tumor	CD3 protein vs. total T-cells	L12	Tumor	Tumor 4
166	0.363374325927587	3.37661643127692	L12_ROI17.TME	CD3 protein vs. total T-cells	L12	TME	Tumor 4
167	0	1.91710857530483	L12_ROI18.Tumor	CD3 protein vs. total T-cells	L12	Tumor	Tumor 4
168	0.469178221071563	4.49472471002294	L12_ROI18.TME	CD3 protein vs. total T-cells	L12	TME	Tumor 4
169	0.0356802961973745	1.41028554382576	L12_ROI19.Tumor	CD3 protein vs. total T-cells	L12	Tumor	Tumor 4
170	0.131954221526143	2.12560322177451	L12_ROI19.TME	CD3 protein vs. total T-cells	L12	TME	Tumor 4
171	0.0965612595449016	3.64768685229557	L12_ROI20.Tumor	CD3 protein vs. total T-cells	L12	Tumor	Tumor 4
172	0.62498686346944	6.79087946831207	L12_ROI20.TME	CD3 protein vs. total T-cells	L12	TME	Tumor 4
173	0	2.68441535418821	L12_ROI21.Tumor	CD3 protein vs. total T-cells	L12	Tumor	Tumor 4
174	0.226503307016897	4.14462159433434	L12_ROI21.TME	CD3 protein vs. total T-cells	L12	TME	Tumor 4
175	0.0311413819478357	2.67085230185108	L12_ROI22.Tumor	CD3 protein vs. total T-cells	L12	Tumor	Tumor 4
176	0.810421099846626	9.13016030896667	L12_ROI22.TME	CD3 protein vs. total T-cells	L12	TME	Tumor 4
177	0.096912883718241	3.72183666661609	L12_ROI23.Tumor	CD3 protein vs. total T-cells	L12	Tumor	Tumor 4
178	2.36801381526273	18.3749863260614	L12_ROI23.TME	CD3 protein vs. total T-cells	L12	TME	Tumor 4
179	0	2.75108694839193	L12_ROI24.Tumor	CD3 protein vs. total T-cells	L12	Tumor	Tumor 4
180	1.26543646197939	12.271733497482	L12_ROI24.TME	CD3 protein vs. total T-cells	L12	TME	Tumor 4
181	0	3.64028405044513	L13_ROI01.Tumor	CD3 protein vs. total T-cells	L13	Tumor	Tumor 5
182	1.02792361701692	9.37181014274842	L13_ROI01.TME	CD3 protein vs. total T-cells	L13	TME	Tumor 5
183	0.00977024373780095	3.800793396404	L13_ROI02.Tumor	CD3 protein vs. total T-cells	L13	Tumor	Tumor 5
184	0.583313765115534	8.05182080125758	L13_ROI02.TME	CD3 protein vs. total T-cells	L13	TME	Tumor 5
185	0	4.83909517908814	L13_ROI03.Tumor	CD3 protein vs. total T-cells	L13	Tumor	Tumor 5
186	1.62745948900671	14.1539393514205	L13_ROI03.TME	CD3 protein vs. total T-cells	L13	TME	Tumor 5
187	0	4.80531787194449	L13_ROI04.Tumor	CD3 protein vs. total T-cells	L13	Tumor	Tumor 5
188	1.17012288752427	12.8274849085478	L13_ROI04.TME	CD3 protein vs. total T-cells	L13	TME	Tumor 5
189	0	2.54590606988421	L13_ROI05.Tumor	CD3 protein vs. total T-cells	L13	Tumor	Tumor 5
190	1.50659359436692	14.6916905343258	L13_ROI05.TME	CD3 protein vs. total T-cells	L13	TME	Tumor 5
191	0.00914142338234238	3.12901641004418	L13_ROI06.Tumor	CD3 protein vs. total T-cells	L13	Tumor	Tumor 5
192	0.94517721216988	10.6780842980717	L13_ROI06.TME	CD3 protein vs. total T-cells	L13	TME	Tumor 5
193	0.067731571920208	3.26371964039882	L13_ROI07.Tumor	CD3 protein vs. total T-cells	L13	Tumor	Tumor 5
194	0.512391532906147	5.62606342772613	L13_ROI08.TME	CD3 protein vs. total T-cells	L13	TME	Tumor 5
195	0	3.36677691398813	L13_ROI09.Tumor	CD3 protein vs. total T-cells	L13	Tumor	Tumor 5
196	1.05091529560575	8.12239970559911	L13_ROI09.TME	CD3 protein vs. total T-cells	L13	TME	Tumor 5
197	0.10467288411671	3.45436588500991	L13_ROI10.Tumor	CD3 protein vs. total T-cells	L13	Tumor	Tumor 5
198	1.81688389807239	16.1859168081312	L13_ROI10.TME	CD3 protein vs. total T-cells	L13	TME	Tumor 5
199	0.0416412928972367	3.45097543071377	L13_ROI11.Tumor	CD3 protein vs. total T-cells	L13	Tumor	Tumor 5
200	1.26103983059841	11.7719702874792	L13_ROI11.TME	CD3 protein vs. total T-cells	L13	TME	Tumor 5
201	0.0505941796515323	3.18723075452252	L13_ROI12.Tumor	CD3 protein vs. total T-cells	L13	Tumor	Tumor 5
202	0.916431810297227	8.35434459553793	L13_ROI12.TME	CD3 protein vs. total T-cells	L13	TME	Tumor 5
203	0.188726579565709	4.55400761772268	L13_ROI13.Tumor	CD3 protein vs. total T-cells	L13	Tumor	Tumor 5
204	1.89239741004685	17.0886543413811	L13_ROI13.TME	CD3 protein vs. total T-cells	L13	TME	Tumor 5
205	0.0260976722168051	3.41154671973587	L13_ROI14.Tumor	CD3 protein vs. total T-cells	L13	Tumor	Tumor 5
206	0.732297921257112	11.4380433667804	L13_ROI14.TME	CD3 protein vs. total T-cells	L13	TME	Tumor 5
207	0.0401413533331387	3.22416159363177	L13_ROI15.Tumor	CD3 protein vs. total T-cells	L13	Tumor	Tumor 5
208	0.547630492673482	7.3273724066046	L13_ROI15.TME	CD3 protein vs. total T-cells	L13	TME	Tumor 5
209	0	2.67114809379315	L13_ROI16.Tumor	CD3 protein vs. total T-cells	L13	Tumor	Tumor 5
210	0.645691705262907	7.48150093726029	L13_ROI16.TME	CD3 protein vs. total T-cells	L13	TME	Tumor 5
211	0.917844649108498	7.21535045174125	L13_ROI17.TME	CD3 protein vs. total T-cells	L13	TME	Tumor 5
212	0	2.78435298488075	L13_ROI18.Tumor	CD3 protein vs. total T-cells	L13	Tumor	Tumor 5
213	0.336856597656481	4.83324494163404	L13_ROI18.TME	CD3 protein vs. total T-cells	L13	TME	Tumor 5
214	1.16978175262983	11.8666050327327	L13_ROI19.TME	CD3 protein vs. total T-cells	L13	TME	Tumor 5
215	0.0472666748859051	4.9581218961318	L13_ROI20.Tumor	CD3 protein vs. total T-cells	L13	Tumor	Tumor 5
216	1.01388539117659	14.5654372490756	L13_ROI20.TME	CD3 protein vs. total T-cells	L13	TME	Tumor 5
217	0	5.77553713417744	L13_ROI21.Tumor	CD3 protein vs. total T-cells	L13	Tumor	Tumor 5
218	1.1284243337439	13.5949217422027	L13_ROI21.TME	CD3 protein vs. total T-cells	L13	TME	Tumor 5
219	0	3.19263925004355	L13_ROI22.Tumor	CD3 protein vs. total T-cells	L13	Tumor	Tumor 5
220	0.592396581518361	9.87462633804042	L13_ROI22.TME	CD3 protein vs. total T-cells	L13	TME	Tumor 5
221	0.0381395768596352	2.56660283575171	L13_ROI23.Tumor	CD3 protein vs. total T-cells	L13	Tumor	Tumor 5
222	0.223496546614619	3.20518644761107	L13_ROI23.TME	CD3 protein vs. total T-cells	L13	TME	Tumor 5
223	0.24041121402492	3.8274245878282	L13_ROI24.TME	CD3 protein vs. total T-cells	L13	TME	Tumor 5
224	0	5.75048881706039	L09_ROI01.Tumor	CD8 protein vs. CD8 T-cells	L09	Tumor	Tumor 1
225	0.405942830391822	9.39750278052684	L09_ROI01.TME	CD8 protein vs. CD8 T-cells	L09	TME	Tumor 1
226	0	4.52255555274282	L09_ROI02.Tumor	CD8 protein vs. CD8 T-cells	L09	Tumor	Tumor 1
227	0.10652863823722	10.1516541777768	L09_ROI02.TME	CD8 protein vs. CD8 T-cells	L09	TME	Tumor 1
228	0.0113576751001472	2.34541960189861	L09_ROI03.Tumor	CD8 protein vs. CD8 T-cells	L09	Tumor	Tumor 1
229	0.146222112589673	6.54019531226397	L09_ROI03.TME	CD8 protein vs. CD8 T-cells	L09	TME	Tumor 1
230	0.123180505939739	3.48887491993619	L09_ROI04.Tumor	CD8 protein vs. CD8 T-cells	L09	Tumor	Tumor 1
231	0.843502042057699	17.2164669588177	L09_ROI04.TME	CD8 protein vs. CD8 T-cells	L09	TME	Tumor 1
232	0	4.81578423118219	L09_ROI05.Tumor	CD8 protein vs. CD8 T-cells	L09	Tumor	Tumor 1
233	0.931445497446593	13.3015656010044	L09_ROI05.TME	CD8 protein vs. CD8 T-cells	L09	TME	Tumor 1
234	0	4.01655883581666	L09_ROI06.Tumor	CD8 protein vs. CD8 T-cells	L09	Tumor	Tumor 1
235	0	4.7903676940483	L09_ROI07.Tumor	CD8 protein vs. CD8 T-cells	L09	Tumor	Tumor 1
236	0	6.69362856765342	L09_ROI08.Tumor	CD8 protein vs. CD8 T-cells	L09	Tumor	Tumor 1
237	2.13005500176731	50.1479103776523	L09_ROI08.TME	CD8 protein vs. CD8 T-cells	L09	TME	Tumor 1
238	0	6.0751460696435	L09_ROI09.Tumor	CD8 protein vs. CD8 T-cells	L09	Tumor	Tumor 1
239	0	4.09118036631563	L09_ROI10.Tumor	CD8 protein vs. CD8 T-cells	L09	Tumor	Tumor 1
240	0	3.70446596961686	L09_ROI11.Tumor	CD8 protein vs. CD8 T-cells	L09	Tumor	Tumor 1
241	0	5.11640173880417	L09_ROI13.Tumor	CD8 protein vs. CD8 T-cells	L09	Tumor	Tumor 1
242	0.328737129524976	9.93188241218696	L09_ROI13.TME	CD8 protein vs. CD8 T-cells	L09	TME	Tumor 1
243	0.0016100596731894	4.41575912718197	L09_ROI14.Tumor	CD8 protein vs. CD8 T-cells	L09	Tumor	Tumor 1
244	0.127290751197408	7.50594982890306	L09_ROI14.TME	CD8 protein vs. CD8 T-cells	L09	TME	Tumor 1
245	0.0474636988762846	5.36621627095278	L09_ROI15.Tumor	CD8 protein vs. CD8 T-cells	L09	Tumor	Tumor 1
246	0.391499152204553	13.0850867533791	L09_ROI15.TME	CD8 protein vs. CD8 T-cells	L09	TME	Tumor 1
247	0	5.84841117536572	L09_ROI16.Tumor	CD8 protein vs. CD8 T-cells	L09	Tumor	Tumor 1
248	0.268003342212518	9.43728881307088	L09_ROI16.TME	CD8 protein vs. CD8 T-cells	L09	TME	Tumor 1
249	0.193631195433961	2.20186264371934	L09_Geometric.ROI17	CD8 protein vs. CD8 T-cells	L09	Mixed	Tumor 1
250	0.143334228275543	2.28271628241302	L09_Geometric.ROI18	CD8 protein vs. CD8 T-cells	L09	Mixed	Tumor 1
251	0.155215597351768	2.44385172352564	L09_Geometric.ROI19	CD8 protein vs. CD8 T-cells	L09	Mixed	Tumor 1
252	0.175007328773076	2.1259784710043	L09_Geometric.ROI20	CD8 protein vs. CD8 T-cells	L09	Mixed	Tumor 1
253	0.0886089387165986	1.6624412193866	L09_Geometric.ROI21	CD8 protein vs. CD8 T-cells	L09	Mixed	Tumor 1
254	0.00703116661142056	1.95370726563161	L09_Geometric.ROI22	CD8 protein vs. CD8 T-cells	L09	Mixed	Tumor 1
255	0.0606901562926563	2.49375803658828	L09_Geometric.ROI23	CD8 protein vs. CD8 T-cells	L09	Mixed	Tumor 1
256	0.146852404186829	2.56824703197959	L09_Geometric.ROI24	CD8 protein vs. CD8 T-cells	L09	Mixed	Tumor 1
257	0.310656355739464	2.30199428328691	L09_Geometric.ROI25	CD8 protein vs. CD8 T-cells	L09	Mixed	Tumor 1
258	0.174727407467	2.04673754397493	L09_Geometric.ROI26	CD8 protein vs. CD8 T-cells	L09	Mixed	Tumor 1
259	0.192988744619297	1.94841187475643	L09_Geometric.ROI27	CD8 protein vs. CD8 T-cells	L09	Mixed	Tumor 1
260	0.0925954005931455	2.35567986286563	L09_Geometric.ROI28	CD8 protein vs. CD8 T-cells	L09	Mixed	Tumor 1
261	0.0318953200262934	5.06180514178817	L09_Geometric.ROI29	CD8 protein vs. CD8 T-cells	L09	Mixed	Tumor 1
262	0.1591858763174	2.9914018922135	L09_Geometric.ROI30	CD8 protein vs. CD8 T-cells	L09	Mixed	Tumor 1
263	0.283410840367355	1.76816297702805	L09_Geometric.ROI32	CD8 protein vs. CD8 T-cells	L09	Mixed	Tumor 1
264	0	3.30226645438126	L10_ROI01.Tumor	CD8 protein vs. CD8 T-cells	L10	Tumor	Tumor 2
265	0.573315887007016	8.57628666651229	L10_ROI01.TME	CD8 protein vs. CD8 T-cells	L10	TME	Tumor 2
266	0	6.35741315279368	L10_ROI02.Tumor	CD8 protein vs. CD8 T-cells	L10	Tumor	Tumor 2
267	2.0047625377789	10.979158220276	L10_ROI02.TME	CD8 protein vs. CD8 T-cells	L10	TME	Tumor 2
268	0	3.99021243141877	L10_ROI03.Tumor	CD8 protein vs. CD8 T-cells	L10	Tumor	Tumor 2
269	1.10429245180298	17.2782260863868	L10_ROI03.TME	CD8 protein vs. CD8 T-cells	L10	TME	Tumor 2
270	0	4.76236562366606	L10_ROI04.Tumor	CD8 protein vs. CD8 T-cells	L10	Tumor	Tumor 2
271	1.18547904629401	18.4298873054407	L10_ROI04.TME	CD8 protein vs. CD8 T-cells	L10	TME	Tumor 2
272	0.106683941167562	7.92774796321069	L10_ROI05.Tumor	CD8 protein vs. CD8 T-cells	L10	Tumor	Tumor 2
273	1.59185303724756	20.0116931303595	L10_ROI05.TME	CD8 protein vs. CD8 T-cells	L10	TME	Tumor 2
274	0.274870229527939	5.58514165233161	L10_ROI06.Tumor	CD8 protein vs. CD8 T-cells	L10	Tumor	Tumor 2
275	1.66271833951791	14.5273035028362	L10_ROI06.TME	CD8 protein vs. CD8 T-cells	L10	TME	Tumor 2
276	0	3.77443861263552	L10_ROI07.Tumor	CD8 protein vs. CD8 T-cells	L10	Tumor	Tumor 2
277	1.33179613305433	7.23765639010482	L10_ROI07.TME	CD8 protein vs. CD8 T-cells	L10	TME	Tumor 2
278	0	3.02600248172023	L10_ROI08.Tumor	CD8 protein vs. CD8 T-cells	L10	Tumor	Tumor 2
279	1.40150967527186	10.3637561185418	L10_ROI08.TME	CD8 protein vs. CD8 T-cells	L10	TME	Tumor 2
280	0.0176822655660457	4.3112515283456	L10_ROI09.Tumor	CD8 protein vs. CD8 T-cells	L10	Tumor	Tumor 2
281	0.848923375914297	6.31618990751709	L10_ROI09.TME	CD8 protein vs. CD8 T-cells	L10	TME	Tumor 2
282	0	3.51022910178983	L10_ROI10.Tumor	CD8 protein vs. CD8 T-cells	L10	Tumor	Tumor 2
283	0.0480683526059355	2.57009597419629	L10_ROI10.TME	CD8 protein vs. CD8 T-cells	L10	TME	Tumor 2
284	0.0110665371225589	3.43324734558036	L10_ROI11.Tumor	CD8 protein vs. CD8 T-cells	L10	Tumor	Tumor 2
285	0.302998480287423	4.8051400909435	L10_ROI11.TME	CD8 protein vs. CD8 T-cells	L10	TME	Tumor 2
286	0.0155730762831034	3.43962881096438	L10_ROI12.Tumor	CD8 protein vs. CD8 T-cells	L10	Tumor	Tumor 2
287	0.278285272399189	5.62786885043177	L10_ROI12.TME	CD8 protein vs. CD8 T-cells	L10	TME	Tumor 2
288	0.14568063941187	4.93656221437408	L10_ROI13.Tumor	CD8 protein vs. CD8 T-cells	L10	Tumor	Tumor 2
289	1.1295646985882	5.40716704332094	L10_ROI13.TME	CD8 protein vs. CD8 T-cells	L10	TME	Tumor 2
290	0.0943304863784692	4.650190575223	L10_ROI14.Tumor	CD8 protein vs. CD8 T-cells	L10	Tumor	Tumor 2
291	0.727419587424027	7.13333159689702	L10_ROI14.TME	CD8 protein vs. CD8 T-cells	L10	TME	Tumor 2
292	1.7103425564082	8.57967280035762	L10_ROI15.TME	CD8 protein vs. CD8 T-cells	L10	TME	Tumor 2
293	1.81341641283671	7.90740347873747	L10_ROI16.TME	CD8 protein vs. CD8 T-cells	L10	TME	Tumor 2
294	0.0624827000731724	2.65367530372577	L10_ROI17.Tumor	CD8 protein vs. CD8 T-cells	L10	Tumor	Tumor 2
295	0.686669804175254	8.86700247736711	L10_ROI17.TME	CD8 protein vs. CD8 T-cells	L10	TME	Tumor 2
296	0	1.65606286359978	L10_ROI18.Tumor	CD8 protein vs. CD8 T-cells	L10	Tumor	Tumor 2
297	1.34869323563193	9.59649896755757	L10_ROI18.TME	CD8 protein vs. CD8 T-cells	L10	TME	Tumor 2
298	0	4.54637678042728	L10_ROI19.Tumor	CD8 protein vs. CD8 T-cells	L10	Tumor	Tumor 2
299	0.512149082178036	11.4053801113284	L10_ROI19.TME	CD8 protein vs. CD8 T-cells	L10	TME	Tumor 2
300	0	5.83702222238681	L10_ROI20.Tumor	CD8 protein vs. CD8 T-cells	L10	Tumor	Tumor 2
301	1.43334516503599	23.6615925670727	L10_ROI20.TME	CD8 protein vs. CD8 T-cells	L10	TME	Tumor 2
302	0	4.81601462336122	L10_ROI21.Tumor	CD8 protein vs. CD8 T-cells	L10	Tumor	Tumor 2
303	0.760789595738142	15.9481344591602	L10_ROI21.TME	CD8 protein vs. CD8 T-cells	L10	TME	Tumor 2
304	0.0441491098585225	3.70320832667857	L10_ROI22.Tumor	CD8 protein vs. CD8 T-cells	L10	Tumor	Tumor 2
305	0.421746745805273	5.54674605344543	L10_ROI22.TME	CD8 protein vs. CD8 T-cells	L10	TME	Tumor 2
306	0	3.93360359144881	L10_ROI23.Tumor	CD8 protein vs. CD8 T-cells	L10	Tumor	Tumor 2
307	1.63910703913382	16.5123296933608	L10_ROI23.TME	CD8 protein vs. CD8 T-cells	L10	TME	Tumor 2
308	0.201464696528859	11.7418585107977	L10_ROI24.Tumor	CD8 protein vs. CD8 T-cells	L10	Tumor	Tumor 2
309	1.07568454794333	12.2380429738126	L10_ROI24.TME	CD8 protein vs. CD8 T-cells	L10	TME	Tumor 2
310	0.405114727653912	6.25170158797106	L11_ROI01.Tumor	CD8 protein vs. CD8 T-cells	L11	Tumor	Tumor 3
311	3.98762540471099	27.7251137858266	L11_ROI01.TME	CD8 protein vs. CD8 T-cells	L11	TME	Tumor 3
312	0.148550003819047	5.14813144039706	L11_ROI02.Tumor	CD8 protein vs. CD8 T-cells	L11	Tumor	Tumor 3
313	1.69654877465675	23.7328954731238	L11_ROI02.TME	CD8 protein vs. CD8 T-cells	L11	TME	Tumor 3
314	0	4.08957345046204	L11_ROI03.Tumor	CD8 protein vs. CD8 T-cells	L11	Tumor	Tumor 3
315	3.15155121890094	32.9719709586412	L11_ROI03.TME	CD8 protein vs. CD8 T-cells	L11	TME	Tumor 3
316	0.320290066422573	5.51913292516209	L11_ROI04.Tumor	CD8 protein vs. CD8 T-cells	L11	Tumor	Tumor 3
317	0.0196253329220044	3.72343543921894	L11_ROI05.Tumor	CD8 protein vs. CD8 T-cells	L11	Tumor	Tumor 3
318	2.1993404185354	16.9791853517287	L11_ROI05.TME	CD8 protein vs. CD8 T-cells	L11	TME	Tumor 3
319	0.0652207948459865	2.83518772067895	L11_ROI06.Tumor	CD8 protein vs. CD8 T-cells	L11	Tumor	Tumor 3
320	0.434555080636362	14.0810883977768	L11_ROI06.TME	CD8 protein vs. CD8 T-cells	L11	TME	Tumor 3
321	0	2.75405509867965	L11_ROI07.Tumor	CD8 protein vs. CD8 T-cells	L11	Tumor	Tumor 3
322	0.372188530944823	11.0350267945264	L11_ROI07.TME	CD8 protein vs. CD8 T-cells	L11	TME	Tumor 3
323	0	2.63077614779629	L11_ROI08.Tumor	CD8 protein vs. CD8 T-cells	L11	Tumor	Tumor 3
324	0	2.73649211171791	L11_ROI09.Tumor	CD8 protein vs. CD8 T-cells	L11	Tumor	Tumor 3
325	0.651876605335304	10.9644352002595	L11_ROI09.TME	CD8 protein vs. CD8 T-cells	L11	TME	Tumor 3
326	0	3.74703494588275	L11_ROI10.Tumor	CD8 protein vs. CD8 T-cells	L11	Tumor	Tumor 3
327	0.665606099382582	8.16140171677852	L11_ROI10.TME	CD8 protein vs. CD8 T-cells	L11	TME	Tumor 3
328	0	3.29492039399109	L11_ROI11.Tumor	CD8 protein vs. CD8 T-cells	L11	Tumor	Tumor 3
329	0.889870552597853	7.1574739265037	L11_ROI11.TME	CD8 protein vs. CD8 T-cells	L11	TME	Tumor 3
330	0	3.68020771173662	L11_ROI12.Tumor	CD8 protein vs. CD8 T-cells	L11	Tumor	Tumor 3
331	0.779070949521623	10.3058401609821	L11_ROI12.TME	CD8 protein vs. CD8 T-cells	L11	TME	Tumor 3
332	0	1.97686980787303	L11_ROI13.Tumor	CD8 protein vs. CD8 T-cells	L11	Tumor	Tumor 3
333	0.557165886129147	5.82493282845724	L11_ROI13.TME	CD8 protein vs. CD8 T-cells	L11	TME	Tumor 3
334	0	2.85027522377685	L11_ROI14.Tumor	CD8 protein vs. CD8 T-cells	L11	Tumor	Tumor 3
335	0.935608774631827	11.7101437027906	L11_ROI14.TME	CD8 protein vs. CD8 T-cells	L11	TME	Tumor 3
336	0	2.89037878714981	L11_ROI15.Tumor	CD8 protein vs. CD8 T-cells	L11	Tumor	Tumor 3
337	1.08050768216074	12.6903598348368	L11_ROI15.TME	CD8 protein vs. CD8 T-cells	L11	TME	Tumor 3
338	0	1.89119494339122	L11_ROI16.Tumor	CD8 protein vs. CD8 T-cells	L11	Tumor	Tumor 3
339	1.29229007080065	12.9696607659057	L11_ROI16.TME	CD8 protein vs. CD8 T-cells	L11	TME	Tumor 3
340	0.0346144866562781	2.57009907000935	L11_ROI17.Tumor	CD8 protein vs. CD8 T-cells	L11	Tumor	Tumor 3
341	0.549835345060487	9.3691709097344	L11_ROI17.TME	CD8 protein vs. CD8 T-cells	L11	TME	Tumor 3
342	0.107252483565619	2.21125768205599	L11_ROI18.Tumor	CD8 protein vs. CD8 T-cells	L11	Tumor	Tumor 3
343	1.07271907059737	10.549201049549	L11_ROI18.TME	CD8 protein vs. CD8 T-cells	L11	TME	Tumor 3
344	0	4.77612299264221	L11_ROI19.Tumor	CD8 protein vs. CD8 T-cells	L11	Tumor	Tumor 3
345	0.776002641936535	25.0801290608413	L11_ROI19.TME	CD8 protein vs. CD8 T-cells	L11	TME	Tumor 3
346	0	4.87821778032523	L11_ROI20.Tumor	CD8 protein vs. CD8 T-cells	L11	Tumor	Tumor 3
347	1.34394535239214	28.1113822059716	L11_ROI20.TME	CD8 protein vs. CD8 T-cells	L11	TME	Tumor 3
348	0	4.94051478344996	L11_ROI21.Tumor	CD8 protein vs. CD8 T-cells	L11	Tumor	Tumor 3
349	0.863711070836382	22.1215059733033	L11_ROI21.TME	CD8 protein vs. CD8 T-cells	L11	TME	Tumor 3
350	0	7.01162218704994	L11_ROI22.Tumor	CD8 protein vs. CD8 T-cells	L11	Tumor	Tumor 3
351	0.826251937837354	17.70673151592	L11_ROI22.TME	CD8 protein vs. CD8 T-cells	L11	TME	Tumor 3
352	0	6.69960367196234	L11_ROI23.Tumor	CD8 protein vs. CD8 T-cells	L11	Tumor	Tumor 3
353	2.50574069368543	29.7263936318847	L11_ROI23.TME	CD8 protein vs. CD8 T-cells	L11	TME	Tumor 3
354	0	3.89713454611222	L11_ROI24.Tumor	CD8 protein vs. CD8 T-cells	L11	Tumor	Tumor 3
355	0.318903856761744	10.2476622528204	L11_ROI24.TME	CD8 protein vs. CD8 T-cells	L11	TME	Tumor 3
356	0.0633470726478877	4.80328572409301	L12_ROI01.Tumor	CD8 protein vs. CD8 T-cells	L12	Tumor	Tumor 4
357	0.785021795615098	19.7292417622469	L12_ROI01.TME	CD8 protein vs. CD8 T-cells	L12	TME	Tumor 4
358	0	4.10530123426699	L12_ROI02.Tumor	CD8 protein vs. CD8 T-cells	L12	Tumor	Tumor 4
359	0.321369457240873	11.0997634051726	L12_ROI02.TME	CD8 protein vs. CD8 T-cells	L12	TME	Tumor 4
360	0.0519228912914392	4.40134888112557	L12_ROI03.Tumor	CD8 protein vs. CD8 T-cells	L12	Tumor	Tumor 4
361	1.02459931508343	17.6267084052961	L12_ROI03.TME	CD8 protein vs. CD8 T-cells	L12	TME	Tumor 4
362	0	6.63260435505401	L12_ROI04.Tumor	CD8 protein vs. CD8 T-cells	L12	Tumor	Tumor 4
363	0.766165549578371	20.6002334227971	L12_ROI04.TME	CD8 protein vs. CD8 T-cells	L12	TME	Tumor 4
364	0	4.52268098958011	L12_ROI05.Tumor	CD8 protein vs. CD8 T-cells	L12	Tumor	Tumor 4
365	1.29274238582777	19.12556288523	L12_ROI05.TME	CD8 protein vs. CD8 T-cells	L12	TME	Tumor 4
366	0	4.50227305624124	L12_ROI06.Tumor	CD8 protein vs. CD8 T-cells	L12	Tumor	Tumor 4
367	1.04063008542356	14.2324096156314	L12_ROI06.TME	CD8 protein vs. CD8 T-cells	L12	TME	Tumor 4
368	0	5.45798297974344	L12_ROI07.Tumor	CD8 protein vs. CD8 T-cells	L12	Tumor	Tumor 4
369	1.70423246874743	17.824938017437	L12_ROI07.TME	CD8 protein vs. CD8 T-cells	L12	TME	Tumor 4
370	0.457339077936242	5.89214647276375	L12_ROI08.Tumor	CD8 protein vs. CD8 T-cells	L12	Tumor	Tumor 4
371	0.566623190844557	12.1074555645728	L12_ROI08.TME	CD8 protein vs. CD8 T-cells	L12	TME	Tumor 4
372	0	3.23780559738799	L12_ROI09.Tumor	CD8 protein vs. CD8 T-cells	L12	Tumor	Tumor 4
373	1.84848637390963	17.2858076005373	L12_ROI09.TME	CD8 protein vs. CD8 T-cells	L12	TME	Tumor 4
374	0.409531036350414	6.87199216434652	L12_ROI10.Tumor	CD8 protein vs. CD8 T-cells	L12	Tumor	Tumor 4
375	0.938053009232065	20.2925027049352	L12_ROI10.TME	CD8 protein vs. CD8 T-cells	L12	TME	Tumor 4
376	0.0505132109211682	6.42012382509349	L12_ROI11.Tumor	CD8 protein vs. CD8 T-cells	L12	Tumor	Tumor 4
377	0.762599723656659	12.1433506010469	L12_ROI11.TME	CD8 protein vs. CD8 T-cells	L12	TME	Tumor 4
378	0	5.23613322564862	L12_ROI12.Tumor	CD8 protein vs. CD8 T-cells	L12	Tumor	Tumor 4
379	0.345398746220022	9.78402080761487	L12_ROI12.TME	CD8 protein vs. CD8 T-cells	L12	TME	Tumor 4
380	0.00499828505697433	3.56295539710682	L12_ROI13.Tumor	CD8 protein vs. CD8 T-cells	L12	Tumor	Tumor 4
381	0.0719247657558422	5.35516410268827	L12_ROI13.TME	CD8 protein vs. CD8 T-cells	L12	TME	Tumor 4
382	0	3.40498956459366	L12_ROI14.Tumor	CD8 protein vs. CD8 T-cells	L12	Tumor	Tumor 4
383	0.0474001168522977	5.88718736480694	L12_ROI14.TME	CD8 protein vs. CD8 T-cells	L12	TME	Tumor 4
384	0	3.3682878813188	L12_ROI15.Tumor	CD8 protein vs. CD8 T-cells	L12	Tumor	Tumor 4
385	0.251860569020075	7.3011350085524	L12_ROI15.TME	CD8 protein vs. CD8 T-cells	L12	TME	Tumor 4
386	0	3.05006678829404	L12_ROI16.Tumor	CD8 protein vs. CD8 T-cells	L12	Tumor	Tumor 4
387	0.0177219047055448	3.43707200828151	L12_ROI16.TME	CD8 protein vs. CD8 T-cells	L12	TME	Tumor 4
388	0	5.4671037156911	L12_ROI17.Tumor	CD8 protein vs. CD8 T-cells	L12	Tumor	Tumor 4
389	0.183384059018699	3.75774133273448	L12_ROI17.TME	CD8 protein vs. CD8 T-cells	L12	TME	Tumor 4
390	0	3.23545824004736	L12_ROI18.Tumor	CD8 protein vs. CD8 T-cells	L12	Tumor	Tumor 4
391	0.147721550894631	4.40856105338078	L12_ROI18.TME	CD8 protein vs. CD8 T-cells	L12	TME	Tumor 4
392	0	2.66229350763703	L12_ROI19.Tumor	CD8 protein vs. CD8 T-cells	L12	Tumor	Tumor 4
393	0.0459961406544455	3.27238643159334	L12_ROI19.TME	CD8 protein vs. CD8 T-cells	L12	TME	Tumor 4
394	0	3.66822793998246	L12_ROI20.Tumor	CD8 protein vs. CD8 T-cells	L12	Tumor	Tumor 4
395	0.0952226713667428	5.85568752744357	L12_ROI20.TME	CD8 protein vs. CD8 T-cells	L12	TME	Tumor 4
396	0	3.91224089843926	L12_ROI21.Tumor	CD8 protein vs. CD8 T-cells	L12	Tumor	Tumor 4
397	0	3.87568010264941	L12_ROI21.TME	CD8 protein vs. CD8 T-cells	L12	TME	Tumor 4
398	0	4.38505442510142	L12_ROI22.Tumor	CD8 protein vs. CD8 T-cells	L12	Tumor	Tumor 4
399	0.353579265034236	6.43187738069983	L12_ROI22.TME	CD8 protein vs. CD8 T-cells	L12	TME	Tumor 4
400	0.0692877167833983	3.66634792908204	L12_ROI23.Tumor	CD8 protein vs. CD8 T-cells	L12	Tumor	Tumor 4
401	1.12222204386039	12.1273094118431	L12_ROI23.TME	CD8 protein vs. CD8 T-cells	L12	TME	Tumor 4
402	0	3.95476690507398	L12_ROI24.Tumor	CD8 protein vs. CD8 T-cells	L12	Tumor	Tumor 4
403	0.379389268999159	5.73761480284754	L12_ROI24.TME	CD8 protein vs. CD8 T-cells	L12	TME	Tumor 4
404	0	4.94325007869261	L13_ROI01.Tumor	CD8 protein vs. CD8 T-cells	L13	Tumor	Tumor 5
405	0.698069083537395	7.85879629169508	L13_ROI01.TME	CD8 protein vs. CD8 T-cells	L13	TME	Tumor 5
406	0	5.29540574948331	L13_ROI02.Tumor	CD8 protein vs. CD8 T-cells	L13	Tumor	Tumor 5
407	0.189588725137968	5.09918579621456	L13_ROI02.TME	CD8 protein vs. CD8 T-cells	L13	TME	Tumor 5
408	0	5.71970840892248	L13_ROI03.Tumor	CD8 protein vs. CD8 T-cells	L13	Tumor	Tumor 5
409	0.906262030503457	11.0421923288956	L13_ROI03.TME	CD8 protein vs. CD8 T-cells	L13	TME	Tumor 5
410	0	4.92101319417524	L13_ROI04.Tumor	CD8 protein vs. CD8 T-cells	L13	Tumor	Tumor 5
411	0.727857121174639	14.819133770252	L13_ROI04.TME	CD8 protein vs. CD8 T-cells	L13	TME	Tumor 5
412	0	3.15993574780168	L13_ROI05.Tumor	CD8 protein vs. CD8 T-cells	L13	Tumor	Tumor 5
413	0.909933266123983	13.0320126762661	L13_ROI05.TME	CD8 protein vs. CD8 T-cells	L13	TME	Tumor 5
414	0.00914142338234238	4.23614527619409	L13_ROI06.Tumor	CD8 protein vs. CD8 T-cells	L13	Tumor	Tumor 5
415	0.772693291678058	10.1585944229225	L13_ROI06.TME	CD8 protein vs. CD8 T-cells	L13	TME	Tumor 5
416	0.0254784431180248	4.63517629723505	L13_ROI07.Tumor	CD8 protein vs. CD8 T-cells	L13	Tumor	Tumor 5
417	0.267171989464374	4.50894541688098	L13_ROI08.TME	CD8 protein vs. CD8 T-cells	L13	TME	Tumor 5
418	0	4.51868906965329	L13_ROI09.Tumor	CD8 protein vs. CD8 T-cells	L13	Tumor	Tumor 5
419	0.701143142896929	7.43728357342523	L13_ROI09.TME	CD8 protein vs. CD8 T-cells	L13	TME	Tumor 5
420	0.078987632323662	6.82419378885997	L13_ROI10.Tumor	CD8 protein vs. CD8 T-cells	L13	Tumor	Tumor 5
421	0.831275965842025	18.9306407191002	L13_ROI10.TME	CD8 protein vs. CD8 T-cells	L13	TME	Tumor 5
422	0	5.25068156584744	L13_ROI11.Tumor	CD8 protein vs. CD8 T-cells	L13	Tumor	Tumor 5
423	0.825131212285224	10.863196095697	L13_ROI11.TME	CD8 protein vs. CD8 T-cells	L13	TME	Tumor 5
424	0.0505941796515323	4.61121352943307	L13_ROI12.Tumor	CD8 protein vs. CD8 T-cells	L13	Tumor	Tumor 5
425	0.647862100546092	8.30781612740756	L13_ROI12.TME	CD8 protein vs. CD8 T-cells	L13	TME	Tumor 5
426	0.188726579565709	5.57708329065824	L13_ROI13.Tumor	CD8 protein vs. CD8 T-cells	L13	Tumor	Tumor 5
427	0.701627506653598	13.0430952333537	L13_ROI13.TME	CD8 protein vs. CD8 T-cells	L13	TME	Tumor 5
428	0.0170976337187499	3.5734165736266	L13_ROI14.Tumor	CD8 protein vs. CD8 T-cells	L13	Tumor	Tumor 5
429	0.514070843915236	9.04796286565861	L13_ROI14.TME	CD8 protein vs. CD8 T-cells	L13	TME	Tumor 5
430	0.00836805217703023	3.72496627233532	L13_ROI15.Tumor	CD8 protein vs. CD8 T-cells	L13	Tumor	Tumor 5
431	0.397382825984274	7.86558219160322	L13_ROI15.TME	CD8 protein vs. CD8 T-cells	L13	TME	Tumor 5
432	0	4.73415596812454	L13_ROI16.Tumor	CD8 protein vs. CD8 T-cells	L13	Tumor	Tumor 5
433	0.562281302608098	9.46256990719755	L13_ROI16.TME	CD8 protein vs. CD8 T-cells	L13	TME	Tumor 5
434	0.598848513951432	7.78172078050667	L13_ROI17.TME	CD8 protein vs. CD8 T-cells	L13	TME	Tumor 5
435	0	3.51875801533165	L13_ROI18.Tumor	CD8 protein vs. CD8 T-cells	L13	Tumor	Tumor 5
436	0.164230632480322	4.36868972535668	L13_ROI18.TME	CD8 protein vs. CD8 T-cells	L13	TME	Tumor 5
437	0.650313396176458	10.2371091873197	L13_ROI19.TME	CD8 protein vs. CD8 T-cells	L13	TME	Tumor 5
438	0.0280056907106706	6.26301546065739	L13_ROI20.Tumor	CD8 protein vs. CD8 T-cells	L13	Tumor	Tumor 5
439	0.598109778175537	13.7412815886828	L13_ROI20.TME	CD8 protein vs. CD8 T-cells	L13	TME	Tumor 5
440	0	5.97733787345193	L13_ROI21.Tumor	CD8 protein vs. CD8 T-cells	L13	Tumor	Tumor 5
441	0.72327816419844	8.89999965227754	L13_ROI21.TME	CD8 protein vs. CD8 T-cells	L13	TME	Tumor 5
442	0	4.61770876589098	L13_ROI22.Tumor	CD8 protein vs. CD8 T-cells	L13	Tumor	Tumor 5
443	0.324407190118138	7.7181739543029	L13_ROI22.TME	CD8 protein vs. CD8 T-cells	L13	TME	Tumor 5
444	0.0381395768596352	3.18755513485992	L13_ROI23.Tumor	CD8 protein vs. CD8 T-cells	L13	Tumor	Tumor 5
445	0.223496546614619	3.36252546304634	L13_ROI23.TME	CD8 protein vs. CD8 T-cells	L13	TME	Tumor 5
446	0.147607107623492	3.41183087489015	L13_ROI24.TME	CD8 protein vs. CD8 T-cells	L13	TME	Tumor 5
447	0	7.88967065775297	L09_ROI01.Tumor	CD68 protein vs. macrophages	L09	Tumor	Tumor 1
448	0	10.5498950184986	L09_ROI01.TME	CD68 protein vs. macrophages	L09	TME	Tumor 1
449	0	5.70041060290326	L09_ROI02.Tumor	CD68 protein vs. macrophages	L09	Tumor	Tumor 1
450	0	8.18669400396455	L09_ROI02.TME	CD68 protein vs. macrophages	L09	TME	Tumor 1
451	0	6.10474265495687	L09_ROI03.Tumor	CD68 protein vs. macrophages	L09	Tumor	Tumor 1
452	0	9.34361559404244	L09_ROI03.TME	CD68 protein vs. macrophages	L09	TME	Tumor 1
453	0	4.14127451262012	L09_ROI04.Tumor	CD68 protein vs. macrophages	L09	Tumor	Tumor 1
454	0	7.51333938250946	L09_ROI04.TME	CD68 protein vs. macrophages	L09	TME	Tumor 1
455	0.168370974807276	13.2516199662089	L09_ROI05.Tumor	CD68 protein vs. macrophages	L09	Tumor	Tumor 1
456	1.15712051828614	20.7411298524488	L09_ROI05.TME	CD68 protein vs. macrophages	L09	TME	Tumor 1
457	0	13.7018674069073	L09_ROI06.Tumor	CD68 protein vs. macrophages	L09	Tumor	Tumor 1
458	0.023471467361411	25.7168220823326	L09_ROI07.Tumor	CD68 protein vs. macrophages	L09	Tumor	Tumor 1
459	0	8.19782966563319	L09_ROI08.Tumor	CD68 protein vs. macrophages	L09	Tumor	Tumor 1
460	0	19.5956541259804	L09_ROI08.TME	CD68 protein vs. macrophages	L09	TME	Tumor 1
461	0	6.82128682771647	L09_ROI09.Tumor	CD68 protein vs. macrophages	L09	Tumor	Tumor 1
462	0	6.19299554203201	L09_ROI10.Tumor	CD68 protein vs. macrophages	L09	Tumor	Tumor 1
463	0	6.1138905910135	L09_ROI11.Tumor	CD68 protein vs. macrophages	L09	Tumor	Tumor 1
464	0	94.1822321158332	L09_ROI13.Tumor	CD68 protein vs. macrophages	L09	Tumor	Tumor 1
465	0.533216157079177	223.824143397944	L09_ROI13.TME	CD68 protein vs. macrophages	L09	TME	Tumor 1
466	0	156.584230955667	L09_ROI14.Tumor	CD68 protein vs. macrophages	L09	Tumor	Tumor 1
467	0.724891507143882	185.277135620994	L09_ROI14.TME	CD68 protein vs. macrophages	L09	TME	Tumor 1
468	0.0910976923707366	114.411111186994	L09_ROI15.Tumor	CD68 protein vs. macrophages	L09	Tumor	Tumor 1
469	1.51044670532094	317.762674550462	L09_ROI15.TME	CD68 protein vs. macrophages	L09	TME	Tumor 1
470	0.554189949362409	204.191384832759	L09_ROI16.Tumor	CD68 protein vs. macrophages	L09	Tumor	Tumor 1
471	0	42.8042994255197	L09_ROI16.TME	CD68 protein vs. macrophages	L09	TME	Tumor 1
472	0	15.8069932572018	L09_Geometric.ROI17	CD68 protein vs. macrophages	L09	Mixed	Tumor 1
473	0	9.59290525991987	L09_Geometric.ROI18	CD68 protein vs. macrophages	L09	Mixed	Tumor 1
474	0	18.1734217867967	L09_Geometric.ROI19	CD68 protein vs. macrophages	L09	Mixed	Tumor 1
475	0	16.5762766057778	L09_Geometric.ROI20	CD68 protein vs. macrophages	L09	Mixed	Tumor 1
476	0	7.35538156530978	L09_Geometric.ROI21	CD68 protein vs. macrophages	L09	Mixed	Tumor 1
477	0.192533323507167	28.18278249167	L09_Geometric.ROI22	CD68 protein vs. macrophages	L09	Mixed	Tumor 1
478	0	10.8467972401659	L09_Geometric.ROI23	CD68 protein vs. macrophages	L09	Mixed	Tumor 1
479	0	19.2047588625344	L09_Geometric.ROI24	CD68 protein vs. macrophages	L09	Mixed	Tumor 1
480	0	35.1118754069205	L09_Geometric.ROI25	CD68 protein vs. macrophages	L09	Mixed	Tumor 1
481	0	12.4283114466159	L09_Geometric.ROI26	CD68 protein vs. macrophages	L09	Mixed	Tumor 1
482	0	20.5750782165467	L09_Geometric.ROI27	CD68 protein vs. macrophages	L09	Mixed	Tumor 1
483	0.0429470305072357	23.1871116499684	L09_Geometric.ROI28	CD68 protein vs. macrophages	L09	Mixed	Tumor 1
484	0.623994922485547	407.232016283877	L09_Geometric.ROI29	CD68 protein vs. macrophages	L09	Mixed	Tumor 1
485	0	50.8751799792572	L09_Geometric.ROI30	CD68 protein vs. macrophages	L09	Mixed	Tumor 1
486	0	11.6062283366444	L09_Geometric.ROI32	CD68 protein vs. macrophages	L09	Mixed	Tumor 1
487	0	6.10093727422279	L10_ROI01.Tumor	CD68 protein vs. macrophages	L10	Tumor	Tumor 2
488	0	6.81955084437568	L10_ROI01.TME	CD68 protein vs. macrophages	L10	TME	Tumor 2
489	0.125511596133653	12.0336748979554	L10_ROI02.Tumor	CD68 protein vs. macrophages	L10	Tumor	Tumor 2
490	0.545965864749788	20.043098852881	L10_ROI02.TME	CD68 protein vs. macrophages	L10	TME	Tumor 2
491	0.0345453572178323	10.2879172294832	L10_ROI03.Tumor	CD68 protein vs. macrophages	L10	Tumor	Tumor 2
492	1.52918278339886	15.7996492795237	L10_ROI03.TME	CD68 protein vs. macrophages	L10	TME	Tumor 2
493	0.0356543315239468	9.77752804881315	L10_ROI04.Tumor	CD68 protein vs. macrophages	L10	Tumor	Tumor 2
494	0.0570296229549711	16.5983457174395	L10_ROI04.TME	CD68 protein vs. macrophages	L10	TME	Tumor 2
495	0	7.77753800174574	L10_ROI05.Tumor	CD68 protein vs. macrophages	L10	Tumor	Tumor 2
496	0	11.3237345680666	L10_ROI05.TME	CD68 protein vs. macrophages	L10	TME	Tumor 2
497	0	8.23506642788745	L10_ROI06.Tumor	CD68 protein vs. macrophages	L10	Tumor	Tumor 2
498	0	11.6973093138678	L10_ROI06.TME	CD68 protein vs. macrophages	L10	TME	Tumor 2
499	0	6.55464213684731	L10_ROI07.Tumor	CD68 protein vs. macrophages	L10	Tumor	Tumor 2
500	0	7.6447864060162	L10_ROI07.TME	CD68 protein vs. macrophages	L10	TME	Tumor 2
501	0	5.4556350612023	L10_ROI08.Tumor	CD68 protein vs. macrophages	L10	Tumor	Tumor 2
502	0	7.06510739344731	L10_ROI08.TME	CD68 protein vs. macrophages	L10	TME	Tumor 2
503	0.0386823722462384	5.93061512499541	L10_ROI09.Tumor	CD68 protein vs. macrophages	L10	Tumor	Tumor 2
504	0	6.45789735971485	L10_ROI09.TME	CD68 protein vs. macrophages	L10	TME	Tumor 2
505	0	6.40872612418344	L10_ROI10.Tumor	CD68 protein vs. macrophages	L10	Tumor	Tumor 2
506	0	11.0947159432704	L10_ROI10.TME	CD68 protein vs. macrophages	L10	TME	Tumor 2
507	0.00633707956708116	9.52968070259228	L10_ROI11.Tumor	CD68 protein vs. macrophages	L10	Tumor	Tumor 2
508	0	10.3330995287077	L10_ROI11.TME	CD68 protein vs. macrophages	L10	TME	Tumor 2
509	0.076527832638209	8.70841102852964	L10_ROI12.Tumor	CD68 protein vs. macrophages	L10	Tumor	Tumor 2
510	0	18.0801029220904	L10_ROI12.TME	CD68 protein vs. macrophages	L10	TME	Tumor 2
511	0	5.68201813692995	L10_ROI13.Tumor	CD68 protein vs. macrophages	L10	Tumor	Tumor 2
512	0	9.1385952298103	L10_ROI13.TME	CD68 protein vs. macrophages	L10	TME	Tumor 2
513	0	5.8492076949994	L10_ROI14.Tumor	CD68 protein vs. macrophages	L10	Tumor	Tumor 2
514	0	12.8958025036554	L10_ROI14.TME	CD68 protein vs. macrophages	L10	TME	Tumor 2
515	0.730254902439588	15.1935509638719	L10_ROI15.TME	CD68 protein vs. macrophages	L10	TME	Tumor 2
516	0.979653127159717	12.2476068900997	L10_ROI16.TME	CD68 protein vs. macrophages	L10	TME	Tumor 2
517	0.409680316547252	7.0637418726372	L10_ROI17.Tumor	CD68 protein vs. macrophages	L10	Tumor	Tumor 2
518	0.0906511301507992	9.82590442673106	L10_ROI17.TME	CD68 protein vs. macrophages	L10	TME	Tumor 2
519	0	10.9131378262953	L10_ROI18.Tumor	CD68 protein vs. macrophages	L10	Tumor	Tumor 2
520	0	11.9719439341793	L10_ROI18.TME	CD68 protein vs. macrophages	L10	TME	Tumor 2
521	0	11.2399198216762	L10_ROI19.Tumor	CD68 protein vs. macrophages	L10	Tumor	Tumor 2
522	0	10.6604005456023	L10_ROI19.TME	CD68 protein vs. macrophages	L10	TME	Tumor 2
523	0.11619334398298	7.62888449057557	L10_ROI20.Tumor	CD68 protein vs. macrophages	L10	Tumor	Tumor 2
524	0.880424209700426	11.610919883642	L10_ROI20.TME	CD68 protein vs. macrophages	L10	TME	Tumor 2
525	0	6.76490802869801	L10_ROI21.Tumor	CD68 protein vs. macrophages	L10	Tumor	Tumor 2
526	0	7.92758184941514	L10_ROI21.TME	CD68 protein vs. macrophages	L10	TME	Tumor 2
527	0.173836254657387	7.41532335420554	L10_ROI22.Tumor	CD68 protein vs. macrophages	L10	Tumor	Tumor 2
528	0	10.8208628311032	L10_ROI22.TME	CD68 protein vs. macrophages	L10	TME	Tumor 2
529	0	8.48739995045239	L10_ROI23.Tumor	CD68 protein vs. macrophages	L10	Tumor	Tumor 2
530	0.955446440390751	9.86359129100224	L10_ROI23.TME	CD68 protein vs. macrophages	L10	TME	Tumor 2
531	0.00888331108566142	8.06400663253171	L10_ROI24.Tumor	CD68 protein vs. macrophages	L10	Tumor	Tumor 2
532	0	10.1328091545692	L10_ROI24.TME	CD68 protein vs. macrophages	L10	TME	Tumor 2
533	0	13.3983297827957	L11_ROI01.Tumor	CD68 protein vs. macrophages	L11	Tumor	Tumor 3
534	1.31124031651998	19.8147825199851	L11_ROI01.TME	CD68 protein vs. macrophages	L11	TME	Tumor 3
535	0	16.1779363715385	L11_ROI02.Tumor	CD68 protein vs. macrophages	L11	Tumor	Tumor 3
536	0.250213086174415	19.2654167250724	L11_ROI02.TME	CD68 protein vs. macrophages	L11	TME	Tumor 3
537	0	16.7453727669247	L11_ROI03.Tumor	CD68 protein vs. macrophages	L11	Tumor	Tumor 3
538	0	15.2589519233916	L11_ROI03.TME	CD68 protein vs. macrophages	L11	TME	Tumor 3
539	0	19.0328922173944	L11_ROI04.Tumor	CD68 protein vs. macrophages	L11	Tumor	Tumor 3
540	0	13.5649863649267	L11_ROI05.Tumor	CD68 protein vs. macrophages	L11	Tumor	Tumor 3
541	0.195024837866796	13.0154580661514	L11_ROI05.TME	CD68 protein vs. macrophages	L11	TME	Tumor 3
542	0	16.1413948240204	L11_ROI06.Tumor	CD68 protein vs. macrophages	L11	Tumor	Tumor 3
543	2.49468199652697	83.8214626969452	L11_ROI06.TME	CD68 protein vs. macrophages	L11	TME	Tumor 3
544	0.215802805929042	20.8124647437907	L11_ROI07.Tumor	CD68 protein vs. macrophages	L11	Tumor	Tumor 3
545	4.04719058706715	54.819549163584	L11_ROI07.TME	CD68 protein vs. macrophages	L11	TME	Tumor 3
546	0.309577505118339	21.4934259395397	L11_ROI08.Tumor	CD68 protein vs. macrophages	L11	Tumor	Tumor 3
547	0.193093852147318	16.7305135801909	L11_ROI09.Tumor	CD68 protein vs. macrophages	L11	Tumor	Tumor 3
548	1.51539241497839	47.2000830323192	L11_ROI09.TME	CD68 protein vs. macrophages	L11	TME	Tumor 3
549	0.371061628914519	15.5855055441548	L11_ROI10.Tumor	CD68 protein vs. macrophages	L11	Tumor	Tumor 3
550	11.1768088826729	83.0817261520784	L11_ROI10.TME	CD68 protein vs. macrophages	L11	TME	Tumor 3
551	0.625135374022085	30.3892050122435	L11_ROI11.Tumor	CD68 protein vs. macrophages	L11	Tumor	Tumor 3
552	5.5471066440401	46.4712677660042	L11_ROI11.TME	CD68 protein vs. macrophages	L11	TME	Tumor 3
553	0.0744406981684444	14.9203512159192	L11_ROI12.Tumor	CD68 protein vs. macrophages	L11	Tumor	Tumor 3
554	4.46374107655078	63.5279754118178	L11_ROI12.TME	CD68 protein vs. macrophages	L11	TME	Tumor 3
555	0	23.9637853915299	L11_ROI13.Tumor	CD68 protein vs. macrophages	L11	Tumor	Tumor 3
556	6.79086559526621	105.834059250732	L11_ROI13.TME	CD68 protein vs. macrophages	L11	TME	Tumor 3
557	0.124067003738008	19.9693533868763	L11_ROI14.Tumor	CD68 protein vs. macrophages	L11	Tumor	Tumor 3
558	5.06297241343795	74.2741645790778	L11_ROI14.TME	CD68 protein vs. macrophages	L11	TME	Tumor 3
559	0	19.8150264728236	L11_ROI15.Tumor	CD68 protein vs. macrophages	L11	Tumor	Tumor 3
560	3.10903209004929	110.075985233544	L11_ROI15.TME	CD68 protein vs. macrophages	L11	TME	Tumor 3
561	0	12.5015100584581	L11_ROI16.Tumor	CD68 protein vs. macrophages	L11	Tumor	Tumor 3
562	0.914487151045555	50.5604105380706	L11_ROI16.TME	CD68 protein vs. macrophages	L11	TME	Tumor 3
563	0.0175437514994666	24.4244119784133	L11_ROI17.Tumor	CD68 protein vs. macrophages	L11	Tumor	Tumor 3
564	4.45958812770925	117.600492268237	L11_ROI17.TME	CD68 protein vs. macrophages	L11	TME	Tumor 3
565	0	11.3395561903958	L11_ROI18.Tumor	CD68 protein vs. macrophages	L11	Tumor	Tumor 3
566	0.862992645523401	62.3667828863895	L11_ROI18.TME	CD68 protein vs. macrophages	L11	TME	Tumor 3
567	0	13.3010519587002	L11_ROI19.Tumor	CD68 protein vs. macrophages	L11	Tumor	Tumor 3
568	1.06520545422553	45.2847176963529	L11_ROI19.TME	CD68 protein vs. macrophages	L11	TME	Tumor 3
569	0	14.517111158522	L11_ROI20.Tumor	CD68 protein vs. macrophages	L11	Tumor	Tumor 3
570	0.30355911005252	39.1916669168189	L11_ROI20.TME	CD68 protein vs. macrophages	L11	TME	Tumor 3
571	0.0506886983040702	16.6203608637692	L11_ROI21.Tumor	CD68 protein vs. macrophages	L11	Tumor	Tumor 3
572	4.97122688889661	69.1685516966676	L11_ROI21.TME	CD68 protein vs. macrophages	L11	TME	Tumor 3
573	0	20.3600521925669	L11_ROI22.Tumor	CD68 protein vs. macrophages	L11	Tumor	Tumor 3
574	5.15559150663869	67.5817671925517	L11_ROI22.TME	CD68 protein vs. macrophages	L11	TME	Tumor 3
575	0	14.989986468848	L11_ROI23.Tumor	CD68 protein vs. macrophages	L11	Tumor	Tumor 3
576	0	19.1982593606923	L11_ROI23.TME	CD68 protein vs. macrophages	L11	TME	Tumor 3
577	0	25.5711745698829	L11_ROI24.Tumor	CD68 protein vs. macrophages	L11	Tumor	Tumor 3
578	2.74448367092122	49.1975946133659	L11_ROI24.TME	CD68 protein vs. macrophages	L11	TME	Tumor 3
579	0	18.9492260945701	L12_ROI01.Tumor	CD68 protein vs. macrophages	L12	Tumor	Tumor 4
580	0.107719884474162	16.3518318032759	L12_ROI01.TME	CD68 protein vs. macrophages	L12	TME	Tumor 4
581	0	8.938962364179	L12_ROI02.Tumor	CD68 protein vs. macrophages	L12	Tumor	Tumor 4
582	0	13.4793598989679	L12_ROI02.TME	CD68 protein vs. macrophages	L12	TME	Tumor 4
583	0	9.13115663809495	L12_ROI03.Tumor	CD68 protein vs. macrophages	L12	Tumor	Tumor 4
584	0	11.0886440414405	L12_ROI03.TME	CD68 protein vs. macrophages	L12	TME	Tumor 4
585	0	10.195260408836	L12_ROI04.Tumor	CD68 protein vs. macrophages	L12	Tumor	Tumor 4
586	0	11.5022126554977	L12_ROI04.TME	CD68 protein vs. macrophages	L12	TME	Tumor 4
587	0	10.945648106018	L12_ROI05.Tumor	CD68 protein vs. macrophages	L12	Tumor	Tumor 4
588	0	16.9009246426162	L12_ROI05.TME	CD68 protein vs. macrophages	L12	TME	Tumor 4
589	0	10.4832338311441	L12_ROI06.Tumor	CD68 protein vs. macrophages	L12	Tumor	Tumor 4
590	0	12.5668012906023	L12_ROI06.TME	CD68 protein vs. macrophages	L12	TME	Tumor 4
591	0	15.0963330528864	L12_ROI07.Tumor	CD68 protein vs. macrophages	L12	Tumor	Tumor 4
592	0	16.2420758343894	L12_ROI07.TME	CD68 protein vs. macrophages	L12	TME	Tumor 4
593	0.0102426308706319	14.0915299091274	L12_ROI08.Tumor	CD68 protein vs. macrophages	L12	Tumor	Tumor 4
594	0	33.6130465882396	L12_ROI08.TME	CD68 protein vs. macrophages	L12	TME	Tumor 4
595	0.0295296003971208	10.377919496001	L12_ROI09.Tumor	CD68 protein vs. macrophages	L12	Tumor	Tumor 4
596	0.238569205991827	21.772003452629	L12_ROI09.TME	CD68 protein vs. macrophages	L12	TME	Tumor 4
597	0	9.46175149860688	L12_ROI10.Tumor	CD68 protein vs. macrophages	L12	Tumor	Tumor 4
598	0	12.3705579916395	L12_ROI10.TME	CD68 protein vs. macrophages	L12	TME	Tumor 4
599	0.615626396478281	17.8982157624415	L12_ROI11.Tumor	CD68 protein vs. macrophages	L12	Tumor	Tumor 4
600	0.639301314791919	16.5252821948217	L12_ROI11.TME	CD68 protein vs. macrophages	L12	TME	Tumor 4
601	0	9.42244837216787	L12_ROI12.Tumor	CD68 protein vs. macrophages	L12	Tumor	Tumor 4
602	0	14.9253308876928	L12_ROI12.TME	CD68 protein vs. macrophages	L12	TME	Tumor 4
603	0	6.59837137168284	L12_ROI13.Tumor	CD68 protein vs. macrophages	L12	Tumor	Tumor 4
604	0.452151989092441	12.3692700138211	L12_ROI13.TME	CD68 protein vs. macrophages	L12	TME	Tumor 4
605	0	7.72954319228026	L12_ROI14.Tumor	CD68 protein vs. macrophages	L12	Tumor	Tumor 4
606	1.23331881853379	15.0536190566894	L12_ROI14.TME	CD68 protein vs. macrophages	L12	TME	Tumor 4
607	0	6.65306449464496	L12_ROI15.Tumor	CD68 protein vs. macrophages	L12	Tumor	Tumor 4
608	0.198354842995242	13.2423169713347	L12_ROI15.TME	CD68 protein vs. macrophages	L12	TME	Tumor 4
609	0	8.38180017750444	L12_ROI16.Tumor	CD68 protein vs. macrophages	L12	Tumor	Tumor 4
610	0	11.5000094973946	L12_ROI16.TME	CD68 protein vs. macrophages	L12	TME	Tumor 4
611	0.0282498209141698	17.3528241226651	L12_ROI17.Tumor	CD68 protein vs. macrophages	L12	Tumor	Tumor 4
612	0.57849603496952	18.2688581370776	L12_ROI17.TME	CD68 protein vs. macrophages	L12	TME	Tumor 4
613	0	23.1065586367067	L12_ROI18.Tumor	CD68 protein vs. macrophages	L12	Tumor	Tumor 4
614	6.01239810818372	85.3908123719629	L12_ROI18.TME	CD68 protein vs. macrophages	L12	TME	Tumor 4
615	0	15.3464650017707	L12_ROI19.Tumor	CD68 protein vs. macrophages	L12	Tumor	Tumor 4
616	0.889390576211041	33.7398018911575	L12_ROI19.TME	CD68 protein vs. macrophages	L12	TME	Tumor 4
617	0.0194068655082052	19.6348175846257	L12_ROI20.Tumor	CD68 protein vs. macrophages	L12	Tumor	Tumor 4
618	3.34861529915265	60.4674662282743	L12_ROI20.TME	CD68 protein vs. macrophages	L12	TME	Tumor 4
619	0.173884680517616	18.3541475208344	L12_ROI21.Tumor	CD68 protein vs. macrophages	L12	Tumor	Tumor 4
620	5.06093391727014	67.8592330815252	L12_ROI21.TME	CD68 protein vs. macrophages	L12	TME	Tumor 4
621	0	9.58576934546871	L12_ROI22.Tumor	CD68 protein vs. macrophages	L12	Tumor	Tumor 4
622	0.851174527045091	26.7668211877576	L12_ROI22.TME	CD68 protein vs. macrophages	L12	TME	Tumor 4
623	0.00356121426446152	4.7871181189498	L12_ROI23.Tumor	CD68 protein vs. macrophages	L12	Tumor	Tumor 4
624	0.122648564186283	9.36143722819132	L12_ROI23.TME	CD68 protein vs. macrophages	L12	TME	Tumor 4
625	0.100549618859881	11.6012637675802	L12_ROI24.Tumor	CD68 protein vs. macrophages	L12	Tumor	Tumor 4
626	0.555676770805142	22.0399252995767	L12_ROI24.TME	CD68 protein vs. macrophages	L12	TME	Tumor 4
627	0	7.01487833237311	L13_ROI01.Tumor	CD68 protein vs. macrophages	L13	Tumor	Tumor 5
628	3.47738714613009	14.4806294775048	L13_ROI01.TME	CD68 protein vs. macrophages	L13	TME	Tumor 5
629	0	7.89643833389067	L13_ROI02.Tumor	CD68 protein vs. macrophages	L13	Tumor	Tumor 5
630	2.19385437446841	8.30176528173323	L13_ROI02.TME	CD68 protein vs. macrophages	L13	TME	Tumor 5
631	0.0782974719324759	9.25927169435832	L13_ROI03.Tumor	CD68 protein vs. macrophages	L13	Tumor	Tumor 5
632	3.08133067070952	9.1328471300515	L13_ROI03.TME	CD68 protein vs. macrophages	L13	TME	Tumor 5
633	0	8.31632739536552	L13_ROI04.Tumor	CD68 protein vs. macrophages	L13	Tumor	Tumor 5
634	3.46413836336386	11.532646168498	L13_ROI04.TME	CD68 protein vs. macrophages	L13	TME	Tumor 5
635	0	9.89804255340687	L13_ROI05.Tumor	CD68 protein vs. macrophages	L13	Tumor	Tumor 5
636	4.05641485264502	15.5300090839908	L13_ROI05.TME	CD68 protein vs. macrophages	L13	TME	Tumor 5
637	0	10.0340286256274	L13_ROI06.Tumor	CD68 protein vs. macrophages	L13	Tumor	Tumor 5
638	3.15800534983603	13.5285375867913	L13_ROI06.TME	CD68 protein vs. macrophages	L13	TME	Tumor 5
639	0.273589614327708	7.27640837793013	L13_ROI07.Tumor	CD68 protein vs. macrophages	L13	Tumor	Tumor 5
640	2.71059858167209	7.39816230539969	L13_ROI08.TME	CD68 protein vs. macrophages	L13	TME	Tumor 5
641	0.062533657397683	5.30392819987269	L13_ROI09.Tumor	CD68 protein vs. macrophages	L13	Tumor	Tumor 5
642	2.58360470383125	7.31182597174109	L13_ROI09.TME	CD68 protein vs. macrophages	L13	TME	Tumor 5
643	0.0104162592092672	7.04588115961795	L13_ROI10.Tumor	CD68 protein vs. macrophages	L13	Tumor	Tumor 5
644	1.97894740815964	11.439538046905	L13_ROI10.TME	CD68 protein vs. macrophages	L13	TME	Tumor 5
645	0.205666522231924	6.66734825208681	L13_ROI11.Tumor	CD68 protein vs. macrophages	L13	Tumor	Tumor 5
646	4.85121938541771	20.230028587242	L13_ROI11.TME	CD68 protein vs. macrophages	L13	TME	Tumor 5
647	0	6.82953079041288	L13_ROI12.Tumor	CD68 protein vs. macrophages	L13	Tumor	Tumor 5
648	5.0686330128969	15.1999019653847	L13_ROI12.TME	CD68 protein vs. macrophages	L13	TME	Tumor 5
649	0.334987694922879	5.55486861941653	L13_ROI13.Tumor	CD68 protein vs. macrophages	L13	Tumor	Tumor 5
650	2.86009079305464	9.42288611691527	L13_ROI13.TME	CD68 protein vs. macrophages	L13	TME	Tumor 5
651	0.273575223367643	7.67374743051933	L13_ROI14.Tumor	CD68 protein vs. macrophages	L13	Tumor	Tumor 5
652	4.21132368984487	24.3609181460141	L13_ROI14.TME	CD68 protein vs. macrophages	L13	TME	Tumor 5
653	0	7.80835561592233	L13_ROI15.Tumor	CD68 protein vs. macrophages	L13	Tumor	Tumor 5
654	1.63408891515981	13.0804275890619	L13_ROI15.TME	CD68 protein vs. macrophages	L13	TME	Tumor 5
655	0	7.07333942545946	L13_ROI16.Tumor	CD68 protein vs. macrophages	L13	Tumor	Tumor 5
656	1.92940213416461	13.0314120549398	L13_ROI16.TME	CD68 protein vs. macrophages	L13	TME	Tumor 5
657	4.03918505609628	13.2968679195153	L13_ROI17.TME	CD68 protein vs. macrophages	L13	TME	Tumor 5
658	0	5.35403372920167	L13_ROI18.Tumor	CD68 protein vs. macrophages	L13	Tumor	Tumor 5
659	3.12134845945314	18.9214274948087	L13_ROI18.TME	CD68 protein vs. macrophages	L13	TME	Tumor 5
660	3.39920404275829	16.9300485075673	L13_ROI19.TME	CD68 protein vs. macrophages	L13	TME	Tumor 5
661	0.045199020522957	9.30855651772593	L13_ROI20.Tumor	CD68 protein vs. macrophages	L13	Tumor	Tumor 5
662	1.73176580920838	10.8114477178518	L13_ROI20.TME	CD68 protein vs. macrophages	L13	TME	Tumor 5
663	0	9.64526809274785	L13_ROI21.Tumor	CD68 protein vs. macrophages	L13	Tumor	Tumor 5
664	4.41772287885911	14.7864138041013	L13_ROI21.TME	CD68 protein vs. macrophages	L13	TME	Tumor 5
665	0	8.6132088108316	L13_ROI22.Tumor	CD68 protein vs. macrophages	L13	Tumor	Tumor 5
666	2.55757919905262	20.1533732813112	L13_ROI22.TME	CD68 protein vs. macrophages	L13	TME	Tumor 5
667	0	4.64168393628213	L13_ROI23.Tumor	CD68 protein vs. macrophages	L13	Tumor	Tumor 5
668	1.23904679209654	5.68753294028925	L13_ROI23.TME	CD68 protein vs. macrophages	L13	TME	Tumor 5
669	2.20194738972708	8.33237750876849	L13_ROI24.TME	CD68 protein vs. macrophages	L13	TME	Tumor 5
670	0.0309986304138097	1.35376090919692	L09_ROI01.Tumor	CD66b protein vs. neutrophils	L09	Tumor	Tumor 1
671	0	1.27988435307353	L09_ROI01.TME	CD66b protein vs. neutrophils	L09	TME	Tumor 1
672	0.12323209113703	2.23773038609232	L09_ROI02.Tumor	CD66b protein vs. neutrophils	L09	Tumor	Tumor 1
673	0	3.48935110098307	L09_ROI02.TME	CD66b protein vs. neutrophils	L09	TME	Tumor 1
674	0.0412819314061625	1.95302576073475	L09_ROI03.Tumor	CD66b protein vs. neutrophils	L09	Tumor	Tumor 1
675	0	6.93024288030167	L09_ROI03.TME	CD66b protein vs. neutrophils	L09	TME	Tumor 1
676	0.0058293773484975	1.7169761084445	L09_ROI04.Tumor	CD66b protein vs. neutrophils	L09	Tumor	Tumor 1
677	0	1.60218530171201	L09_ROI04.TME	CD66b protein vs. neutrophils	L09	TME	Tumor 1
678	0	0.76117294843462	L09_ROI05.Tumor	CD66b protein vs. neutrophils	L09	Tumor	Tumor 1
679	0.106909537123397	1.31160643060858	L09_ROI05.TME	CD66b protein vs. neutrophils	L09	TME	Tumor 1
680	0.0134404255129803	3.66931955952478	L09_ROI06.Tumor	CD66b protein vs. neutrophils	L09	Tumor	Tumor 1
681	0.24793977723138	7.09503956191648	L09_ROI07.Tumor	CD66b protein vs. neutrophils	L09	Tumor	Tumor 1
682	0.118642943960064	2.48776821951038	L09_ROI08.Tumor	CD66b protein vs. neutrophils	L09	Tumor	Tumor 1
683	0.09738725074008	5.21907940349352	L09_ROI08.TME	CD66b protein vs. neutrophils	L09	TME	Tumor 1
684	0	0.660124531745451	L09_ROI09.Tumor	CD66b protein vs. neutrophils	L09	Tumor	Tumor 1
685	0	0.347095622299034	L09_ROI10.Tumor	CD66b protein vs. neutrophils	L09	Tumor	Tumor 1
686	0	0.298105329732408	L09_ROI11.Tumor	CD66b protein vs. neutrophils	L09	Tumor	Tumor 1
687	0.0302528012899692	4.50017080742989	L09_ROI13.Tumor	CD66b protein vs. neutrophils	L09	Tumor	Tumor 1
688	0	4.63601990201441	L09_ROI13.TME	CD66b protein vs. neutrophils	L09	TME	Tumor 1
689	0.0595585635812884	1.38392570459433	L09_ROI14.Tumor	CD66b protein vs. neutrophils	L09	Tumor	Tumor 1
690	0	1.82754478293514	L09_ROI14.TME	CD66b protein vs. neutrophils	L09	TME	Tumor 1
691	0.0294130259338496	3.80170366248131	L09_ROI15.Tumor	CD66b protein vs. neutrophils	L09	Tumor	Tumor 1
692	0	7.16163529214117	L09_ROI15.TME	CD66b protein vs. neutrophils	L09	TME	Tumor 1
693	0.0200455523976774	1.85683064874185	L09_ROI16.Tumor	CD66b protein vs. neutrophils	L09	Tumor	Tumor 1
694	0	2.50260452326264	L09_ROI16.TME	CD66b protein vs. neutrophils	L09	TME	Tumor 1
695	0.640536320198782	55.6049066625252	L09_Geometric.ROI17	CD66b protein vs. neutrophils	L09	Mixed	Tumor 1
696	0.407112180566128	15.9856506211643	L09_Geometric.ROI18	CD66b protein vs. neutrophils	L09	Mixed	Tumor 1
697	1.12900521783422	55.0025421737065	L09_Geometric.ROI19	CD66b protein vs. neutrophils	L09	Mixed	Tumor 1
698	0.624538388699973	50.2596205136186	L09_Geometric.ROI20	CD66b protein vs. neutrophils	L09	Mixed	Tumor 1
699	0.0375039052949188	14.7112047746428	L09_Geometric.ROI21	CD66b protein vs. neutrophils	L09	Mixed	Tumor 1
700	1.22580499372787	32.9129982848955	L09_Geometric.ROI22	CD66b protein vs. neutrophils	L09	Mixed	Tumor 1
701	0.67746620415791	14.9627176095681	L09_Geometric.ROI23	CD66b protein vs. neutrophils	L09	Mixed	Tumor 1
702	1.1331924437046	31.7457623274102	L09_Geometric.ROI24	CD66b protein vs. neutrophils	L09	Mixed	Tumor 1
703	1.01598784007805	49.9520818409847	L09_Geometric.ROI25	CD66b protein vs. neutrophils	L09	Mixed	Tumor 1
704	0.910971565814367	43.5897460202967	L09_Geometric.ROI26	CD66b protein vs. neutrophils	L09	Mixed	Tumor 1
705	0.588487605745129	42.7950584225782	L09_Geometric.ROI27	CD66b protein vs. neutrophils	L09	Mixed	Tumor 1
706	0.760008490008527	33.5562390703781	L09_Geometric.ROI28	CD66b protein vs. neutrophils	L09	Mixed	Tumor 1
707	0.0166070658230865	5.37457921503407	L09_Geometric.ROI29	CD66b protein vs. neutrophils	L09	Mixed	Tumor 1
708	0.674958810628101	54.4424948415981	L09_Geometric.ROI30	CD66b protein vs. neutrophils	L09	Mixed	Tumor 1
709	0.448728475681219	5.38222910841719	L09_Geometric.ROI32	CD66b protein vs. neutrophils	L09	Mixed	Tumor 1
710	0.119937000734448	0.487084301973244	L10_ROI01.Tumor	CD66b protein vs. neutrophils	L10	Tumor	Tumor 2
711	0	0.792971028961291	L10_ROI01.TME	CD66b protein vs. neutrophils	L10	TME	Tumor 2
712	0	2.52999094910792	L10_ROI02.Tumor	CD66b protein vs. neutrophils	L10	Tumor	Tumor 2
713	0	7.43147103951766	L10_ROI02.TME	CD66b protein vs. neutrophils	L10	TME	Tumor 2
714	0	0.641432896108058	L10_ROI03.Tumor	CD66b protein vs. neutrophils	L10	Tumor	Tumor 2
715	0	1.93271110858599	L10_ROI03.TME	CD66b protein vs. neutrophils	L10	TME	Tumor 2
716	0	0.318034690637733	L10_ROI04.Tumor	CD66b protein vs. neutrophils	L10	Tumor	Tumor 2
717	0	0.772681610673123	L10_ROI04.TME	CD66b protein vs. neutrophils	L10	TME	Tumor 2
718	0.499270573478063	3.19613417923854	L10_ROI05.Tumor	CD66b protein vs. neutrophils	L10	Tumor	Tumor 2
719	0.418307081731924	7.47568527295698	L10_ROI05.TME	CD66b protein vs. neutrophils	L10	TME	Tumor 2
720	0.250223209360806	2.15066358378404	L10_ROI06.Tumor	CD66b protein vs. neutrophils	L10	Tumor	Tumor 2
721	0.683412631057637	8.686509939691	L10_ROI06.TME	CD66b protein vs. neutrophils	L10	TME	Tumor 2
722	0.218579029762128	1.1730556917807	L10_ROI07.Tumor	CD66b protein vs. neutrophils	L10	Tumor	Tumor 2
723	0.249090018394321	6.4612941019973	L10_ROI07.TME	CD66b protein vs. neutrophils	L10	TME	Tumor 2
724	0	0.652627927544125	L10_ROI08.Tumor	CD66b protein vs. neutrophils	L10	Tumor	Tumor 2
725	0	1.1938963336757	L10_ROI08.TME	CD66b protein vs. neutrophils	L10	TME	Tumor 2
726	0.00716594248348375	1.23672770657408	L10_ROI09.Tumor	CD66b protein vs. neutrophils	L10	Tumor	Tumor 2
727	0	4.30292929137078	L10_ROI09.TME	CD66b protein vs. neutrophils	L10	TME	Tumor 2
728	0.181840503424911	2.02712937088214	L10_ROI10.Tumor	CD66b protein vs. neutrophils	L10	Tumor	Tumor 2
729	0.16224715649327	20.7061647889972	L10_ROI10.TME	CD66b protein vs. neutrophils	L10	TME	Tumor 2
730	0.0705386822342269	2.17183019004647	L10_ROI11.Tumor	CD66b protein vs. neutrophils	L10	Tumor	Tumor 2
731	0.689751863137568	17.1753564504449	L10_ROI11.TME	CD66b protein vs. neutrophils	L10	TME	Tumor 2
732	0.207088749730718	3.11348948727899	L10_ROI12.Tumor	CD66b protein vs. neutrophils	L10	Tumor	Tumor 2
733	0.267897994348742	19.3960604073104	L10_ROI12.TME	CD66b protein vs. neutrophils	L10	TME	Tumor 2
734	0.101879847482741	2.19441998032285	L10_ROI13.Tumor	CD66b protein vs. neutrophils	L10	Tumor	Tumor 2
735	0.287535377858005	10.1750636045953	L10_ROI13.TME	CD66b protein vs. neutrophils	L10	TME	Tumor 2
736	0	0.968944798573709	L10_ROI14.Tumor	CD66b protein vs. neutrophils	L10	Tumor	Tumor 2
737	0.136687077635576	5.70273421828274	L10_ROI14.TME	CD66b protein vs. neutrophils	L10	TME	Tumor 2
738	0	0.788420309647235	L10_ROI15.TME	CD66b protein vs. neutrophils	L10	TME	Tumor 2
739	0	0.610276653553272	L10_ROI16.TME	CD66b protein vs. neutrophils	L10	TME	Tumor 2
740	0.0580595996850868	0.466505155438155	L10_ROI17.Tumor	CD66b protein vs. neutrophils	L10	Tumor	Tumor 2
741	0	0.905763516904372	L10_ROI17.TME	CD66b protein vs. neutrophils	L10	TME	Tumor 2
742	0	3.15056290590941	L10_ROI18.Tumor	CD66b protein vs. neutrophils	L10	Tumor	Tumor 2
743	0.334487851844396	11.1951294117175	L10_ROI18.TME	CD66b protein vs. neutrophils	L10	TME	Tumor 2
744	0	2.43683426463045	L10_ROI19.Tumor	CD66b protein vs. neutrophils	L10	Tumor	Tumor 2
745	0.200339113229369	63.5502777232537	L10_ROI19.TME	CD66b protein vs. neutrophils	L10	TME	Tumor 2
746	0	1.12787536532413	L10_ROI20.Tumor	CD66b protein vs. neutrophils	L10	Tumor	Tumor 2
747	0	1.64248095613346	L10_ROI20.TME	CD66b protein vs. neutrophils	L10	TME	Tumor 2
748	0.036926422543146	0.875968752146429	L10_ROI21.Tumor	CD66b protein vs. neutrophils	L10	Tumor	Tumor 2
749	0	1.78872662545952	L10_ROI21.TME	CD66b protein vs. neutrophils	L10	TME	Tumor 2
750	0	1.64922412510393	L10_ROI22.Tumor	CD66b protein vs. neutrophils	L10	Tumor	Tumor 2
751	0.050666490840161	8.33328049205617	L10_ROI22.TME	CD66b protein vs. neutrophils	L10	TME	Tumor 2
752	0	1.20418380688507	L10_ROI23.Tumor	CD66b protein vs. neutrophils	L10	Tumor	Tumor 2
753	0	2.83594820527402	L10_ROI23.TME	CD66b protein vs. neutrophils	L10	TME	Tumor 2
754	0	1.45363568770914	L10_ROI24.Tumor	CD66b protein vs. neutrophils	L10	Tumor	Tumor 2
755	0.0544815887146125	4.31768274691498	L10_ROI24.TME	CD66b protein vs. neutrophils	L10	TME	Tumor 2
756	0	0.166200655786294	L11_ROI01.Tumor	CD66b protein vs. neutrophils	L11	Tumor	Tumor 3
757	0	0.197368738092224	L11_ROI01.TME	CD66b protein vs. neutrophils	L11	TME	Tumor 3
758	0	0.200056921302261	L11_ROI02.Tumor	CD66b protein vs. neutrophils	L11	Tumor	Tumor 3
759	0	0.327802423606095	L11_ROI02.TME	CD66b protein vs. neutrophils	L11	TME	Tumor 3
760	0	0.23561328525072	L11_ROI03.Tumor	CD66b protein vs. neutrophils	L11	Tumor	Tumor 3
761	0	0.382688682802036	L11_ROI03.TME	CD66b protein vs. neutrophils	L11	TME	Tumor 3
762	0.0482937963832297	0.304363948073229	L11_ROI04.Tumor	CD66b protein vs. neutrophils	L11	Tumor	Tumor 3
763	0	0.262830736796809	L11_ROI05.Tumor	CD66b protein vs. neutrophils	L11	Tumor	Tumor 3
764	0	0.287605541822574	L11_ROI05.TME	CD66b protein vs. neutrophils	L11	TME	Tumor 3
765	0	0.267082901248791	L11_ROI06.Tumor	CD66b protein vs. neutrophils	L11	Tumor	Tumor 3
766	0	0.527467480751001	L11_ROI06.TME	CD66b protein vs. neutrophils	L11	TME	Tumor 3
767	0.0911212773538302	0.283320905505578	L11_ROI07.Tumor	CD66b protein vs. neutrophils	L11	Tumor	Tumor 3
768	0	0.22524877647711	L11_ROI07.TME	CD66b protein vs. neutrophils	L11	TME	Tumor 3
769	0.0192191366970311	0.18491461486042	L11_ROI08.Tumor	CD66b protein vs. neutrophils	L11	Tumor	Tumor 3
770	0	0.237001517159371	L11_ROI09.Tumor	CD66b protein vs. neutrophils	L11	Tumor	Tumor 3
771	0	0.262083377981009	L11_ROI09.TME	CD66b protein vs. neutrophils	L11	TME	Tumor 3
772	0.0968563184024393	0.37211950072401	L11_ROI10.Tumor	CD66b protein vs. neutrophils	L11	Tumor	Tumor 3
773	0.0865230741763535	0.650825460622388	L11_ROI10.TME	CD66b protein vs. neutrophils	L11	TME	Tumor 3
774	0.0147011423847324	0.202786384528853	L11_ROI11.Tumor	CD66b protein vs. neutrophils	L11	Tumor	Tumor 3
775	0	0.484825370883382	L11_ROI11.TME	CD66b protein vs. neutrophils	L11	TME	Tumor 3
776	0.0437020354261547	0.264041874905724	L11_ROI12.Tumor	CD66b protein vs. neutrophils	L11	Tumor	Tumor 3
777	0	0.473925234563153	L11_ROI12.TME	CD66b protein vs. neutrophils	L11	TME	Tumor 3
778	0	0.390518862296332	L11_ROI13.Tumor	CD66b protein vs. neutrophils	L11	Tumor	Tumor 3
779	0	0.676411958629765	L11_ROI13.TME	CD66b protein vs. neutrophils	L11	TME	Tumor 3
780	0.0518353324091002	0.457768753067594	L11_ROI14.Tumor	CD66b protein vs. neutrophils	L11	Tumor	Tumor 3
781	0	1.32177892747463	L11_ROI14.TME	CD66b protein vs. neutrophils	L11	TME	Tumor 3
782	0	0.442407806472788	L11_ROI15.Tumor	CD66b protein vs. neutrophils	L11	Tumor	Tumor 3
783	0	1.10187600977811	L11_ROI15.TME	CD66b protein vs. neutrophils	L11	TME	Tumor 3
784	0	0.335514554572299	L11_ROI16.Tumor	CD66b protein vs. neutrophils	L11	Tumor	Tumor 3
785	0	0.779843016820288	L11_ROI16.TME	CD66b protein vs. neutrophils	L11	TME	Tumor 3
786	0.0104715643881647	0.554970923781375	L11_ROI17.Tumor	CD66b protein vs. neutrophils	L11	Tumor	Tumor 3
787	0	0.853709944109454	L11_ROI17.TME	CD66b protein vs. neutrophils	L11	TME	Tumor 3
788	0	0.372852064586332	L11_ROI18.Tumor	CD66b protein vs. neutrophils	L11	Tumor	Tumor 3
789	0	0.824283528502338	L11_ROI18.TME	CD66b protein vs. neutrophils	L11	TME	Tumor 3
790	0.10454118307056	0.362909694912274	L11_ROI19.Tumor	CD66b protein vs. neutrophils	L11	Tumor	Tumor 3
791	0	0.790586686731287	L11_ROI19.TME	CD66b protein vs. neutrophils	L11	TME	Tumor 3
792	0	0.595518183767474	L11_ROI20.Tumor	CD66b protein vs. neutrophils	L11	Tumor	Tumor 3
793	0	0.961661979823745	L11_ROI20.TME	CD66b protein vs. neutrophils	L11	TME	Tumor 3
794	0	0.456118000592023	L11_ROI21.Tumor	CD66b protein vs. neutrophils	L11	Tumor	Tumor 3
795	0.068207161077233	0.662775039923744	L11_ROI21.TME	CD66b protein vs. neutrophils	L11	TME	Tumor 3
796	0	0.313552282551117	L11_ROI22.Tumor	CD66b protein vs. neutrophils	L11	Tumor	Tumor 3
797	0	1.33559311728688	L11_ROI22.TME	CD66b protein vs. neutrophils	L11	TME	Tumor 3
798	0	0.42525369936872	L11_ROI23.Tumor	CD66b protein vs. neutrophils	L11	Tumor	Tumor 3
799	0	0.432563992945246	L11_ROI23.TME	CD66b protein vs. neutrophils	L11	TME	Tumor 3
800	0.075114154048203	0.395523402829615	L11_ROI24.Tumor	CD66b protein vs. neutrophils	L11	Tumor	Tumor 3
801	0.0856502793163215	0.673663934510905	L11_ROI24.TME	CD66b protein vs. neutrophils	L11	TME	Tumor 3
802	0	1.21401727063625	L12_ROI01.Tumor	CD66b protein vs. neutrophils	L12	Tumor	Tumor 4
803	0	1.75330024958471	L12_ROI01.TME	CD66b protein vs. neutrophils	L12	TME	Tumor 4
804	0	1.29118345229348	L12_ROI02.Tumor	CD66b protein vs. neutrophils	L12	Tumor	Tumor 4
805	0	3.04226893890366	L12_ROI02.TME	CD66b protein vs. neutrophils	L12	TME	Tumor 4
806	0	3.21889694501854	L12_ROI03.Tumor	CD66b protein vs. neutrophils	L12	Tumor	Tumor 4
807	0	2.17211440551786	L12_ROI03.TME	CD66b protein vs. neutrophils	L12	TME	Tumor 4
808	0	1.13701788970049	L12_ROI04.Tumor	CD66b protein vs. neutrophils	L12	Tumor	Tumor 4
809	0	1.79566199335054	L12_ROI04.TME	CD66b protein vs. neutrophils	L12	TME	Tumor 4
810	0	0.494074393593492	L12_ROI05.Tumor	CD66b protein vs. neutrophils	L12	Tumor	Tumor 4
811	0	1.09650415649137	L12_ROI05.TME	CD66b protein vs. neutrophils	L12	TME	Tumor 4
812	0	1.4566177535497	L12_ROI06.Tumor	CD66b protein vs. neutrophils	L12	Tumor	Tumor 4
813	0	4.53771499444542	L12_ROI06.TME	CD66b protein vs. neutrophils	L12	TME	Tumor 4
814	0.0419716706756707	2.10365424980376	L12_ROI07.Tumor	CD66b protein vs. neutrophils	L12	Tumor	Tumor 4
815	0	5.10015585519338	L12_ROI07.TME	CD66b protein vs. neutrophils	L12	TME	Tumor 4
816	0	1.52240507576473	L12_ROI08.Tumor	CD66b protein vs. neutrophils	L12	Tumor	Tumor 4
817	0	5.22133807837159	L12_ROI08.TME	CD66b protein vs. neutrophils	L12	TME	Tumor 4
818	0	2.16962407370364	L12_ROI09.Tumor	CD66b protein vs. neutrophils	L12	Tumor	Tumor 4
819	0	2.91595060012683	L12_ROI09.TME	CD66b protein vs. neutrophils	L12	TME	Tumor 4
820	0	0.726467743209013	L12_ROI10.Tumor	CD66b protein vs. neutrophils	L12	Tumor	Tumor 4
821	0	2.74874268074649	L12_ROI10.TME	CD66b protein vs. neutrophils	L12	TME	Tumor 4
822	0.0721137597274764	2.69747254500635	L12_ROI11.Tumor	CD66b protein vs. neutrophils	L12	Tumor	Tumor 4
823	0	3.30993825480246	L12_ROI11.TME	CD66b protein vs. neutrophils	L12	TME	Tumor 4
824	0	3.83589589310022	L12_ROI12.Tumor	CD66b protein vs. neutrophils	L12	Tumor	Tumor 4
825	0	4.2151290413985	L12_ROI12.TME	CD66b protein vs. neutrophils	L12	TME	Tumor 4
826	0	0.829842450313177	L12_ROI13.Tumor	CD66b protein vs. neutrophils	L12	Tumor	Tumor 4
827	0	2.39364019316061	L12_ROI13.TME	CD66b protein vs. neutrophils	L12	TME	Tumor 4
828	0	1.66417961378628	L12_ROI14.Tumor	CD66b protein vs. neutrophils	L12	Tumor	Tumor 4
829	0	5.55269334079389	L12_ROI14.TME	CD66b protein vs. neutrophils	L12	TME	Tumor 4
830	0	2.00228211129856	L12_ROI15.Tumor	CD66b protein vs. neutrophils	L12	Tumor	Tumor 4
831	0	4.57050654380031	L12_ROI15.TME	CD66b protein vs. neutrophils	L12	TME	Tumor 4
832	0.0298367130362648	2.50443334191975	L12_ROI16.Tumor	CD66b protein vs. neutrophils	L12	Tumor	Tumor 4
833	0.0429385200564753	6.93804467944182	L12_ROI16.TME	CD66b protein vs. neutrophils	L12	TME	Tumor 4
834	0.232932957780686	13.9866106535665	L12_ROI17.Tumor	CD66b protein vs. neutrophils	L12	Tumor	Tumor 4
835	0.709344591021002	19.2495194193483	L12_ROI17.TME	CD66b protein vs. neutrophils	L12	TME	Tumor 4
836	0	1.60929114226962	L12_ROI18.Tumor	CD66b protein vs. neutrophils	L12	Tumor	Tumor 4
837	0	4.32999148183802	L12_ROI18.TME	CD66b protein vs. neutrophils	L12	TME	Tumor 4
838	0.025918349749862	4.65723705316979	L12_ROI19.Tumor	CD66b protein vs. neutrophils	L12	Tumor	Tumor 4
839	0.25030847815778	15.0037781326544	L12_ROI19.TME	CD66b protein vs. neutrophils	L12	TME	Tumor 4
840	0	1.09319683639308	L12_ROI20.Tumor	CD66b protein vs. neutrophils	L12	Tumor	Tumor 4
841	0	3.83957013977524	L12_ROI20.TME	CD66b protein vs. neutrophils	L12	TME	Tumor 4
842	0	1.7823774000918	L12_ROI21.Tumor	CD66b protein vs. neutrophils	L12	Tumor	Tumor 4
843	0.0429023027645823	5.5322676086331	L12_ROI21.TME	CD66b protein vs. neutrophils	L12	TME	Tumor 4
844	0	2.3362694069588	L12_ROI22.Tumor	CD66b protein vs. neutrophils	L12	Tumor	Tumor 4
845	0.139716303202037	10.73676596732	L12_ROI22.TME	CD66b protein vs. neutrophils	L12	TME	Tumor 4
846	0.0128756511318633	2.32643558830762	L12_ROI23.Tumor	CD66b protein vs. neutrophils	L12	Tumor	Tumor 4
847	0.0125014040354734	9.08555778339913	L12_ROI23.TME	CD66b protein vs. neutrophils	L12	TME	Tumor 4
848	0	1.58139847864153	L12_ROI24.Tumor	CD66b protein vs. neutrophils	L12	Tumor	Tumor 4
849	0	2.95312136231691	L12_ROI24.TME	CD66b protein vs. neutrophils	L12	TME	Tumor 4
850	0	0.186317039995925	L13_ROI01.Tumor	CD66b protein vs. neutrophils	L13	Tumor	Tumor 5
851	0	0.251604839131436	L13_ROI01.TME	CD66b protein vs. neutrophils	L13	TME	Tumor 5
852	0	0.302702618449846	L13_ROI02.Tumor	CD66b protein vs. neutrophils	L13	Tumor	Tumor 5
853	0	0.217043083643176	L13_ROI02.TME	CD66b protein vs. neutrophils	L13	TME	Tumor 5
854	0	0.381561043695493	L13_ROI03.Tumor	CD66b protein vs. neutrophils	L13	Tumor	Tumor 5
855	0	0.24904502596338	L13_ROI03.TME	CD66b protein vs. neutrophils	L13	TME	Tumor 5
856	0	0.392518819306062	L13_ROI04.Tumor	CD66b protein vs. neutrophils	L13	Tumor	Tumor 5
857	0	0.453479604875853	L13_ROI04.TME	CD66b protein vs. neutrophils	L13	TME	Tumor 5
858	0	0.301511742866499	L13_ROI05.Tumor	CD66b protein vs. neutrophils	L13	Tumor	Tumor 5
859	0	0.692336065237736	L13_ROI05.TME	CD66b protein vs. neutrophils	L13	TME	Tumor 5
860	0.00569163046288957	0.320411773070691	L13_ROI06.Tumor	CD66b protein vs. neutrophils	L13	Tumor	Tumor 5
861	0	0.341067621958183	L13_ROI06.TME	CD66b protein vs. neutrophils	L13	TME	Tumor 5
862	0.0859127888597716	0.401764879798625	L13_ROI07.Tumor	CD66b protein vs. neutrophils	L13	Tumor	Tumor 5
863	0	0.459491826910261	L13_ROI08.TME	CD66b protein vs. neutrophils	L13	TME	Tumor 5
864	0	0.237795727173493	L13_ROI09.Tumor	CD66b protein vs. neutrophils	L13	Tumor	Tumor 5
865	0	0.374412536266864	L13_ROI09.TME	CD66b protein vs. neutrophils	L13	TME	Tumor 5
866	0	0.562087653725711	L13_ROI10.Tumor	CD66b protein vs. neutrophils	L13	Tumor	Tumor 5
867	0	0.979179751752779	L13_ROI10.TME	CD66b protein vs. neutrophils	L13	TME	Tumor 5
868	0	0.301942248143088	L13_ROI11.Tumor	CD66b protein vs. neutrophils	L13	Tumor	Tumor 5
869	0	0.76115605100269	L13_ROI11.TME	CD66b protein vs. neutrophils	L13	TME	Tumor 5
870	0	0.525482813915431	L13_ROI12.Tumor	CD66b protein vs. neutrophils	L13	Tumor	Tumor 5
871	0.0542410875839473	0.690247569011921	L13_ROI12.TME	CD66b protein vs. neutrophils	L13	TME	Tumor 5
872	0.153603277532073	0.766706358505631	L13_ROI13.Tumor	CD66b protein vs. neutrophils	L13	Tumor	Tumor 5
873	0	1.72689182480188	L13_ROI13.TME	CD66b protein vs. neutrophils	L13	TME	Tumor 5
874	0	0.339368521877998	L13_ROI14.Tumor	CD66b protein vs. neutrophils	L13	Tumor	Tumor 5
875	0	0.285959791802758	L13_ROI14.TME	CD66b protein vs. neutrophils	L13	TME	Tumor 5
876	0.0626242788292517	0.488047945012831	L13_ROI15.Tumor	CD66b protein vs. neutrophils	L13	Tumor	Tumor 5
877	0.0166695372399427	0.273607842451437	L13_ROI15.TME	CD66b protein vs. neutrophils	L13	TME	Tumor 5
878	0.00528821709919903	0.577278191169681	L13_ROI16.Tumor	CD66b protein vs. neutrophils	L13	Tumor	Tumor 5
879	0	0.346988385030486	L13_ROI16.TME	CD66b protein vs. neutrophils	L13	TME	Tumor 5
880	0	0.44812618602497	L13_ROI17.TME	CD66b protein vs. neutrophils	L13	TME	Tumor 5
881	0	0.537417460255516	L13_ROI18.Tumor	CD66b protein vs. neutrophils	L13	Tumor	Tumor 5
882	0	0.227600877766734	L13_ROI18.TME	CD66b protein vs. neutrophils	L13	TME	Tumor 5
883	0	0.296112921125675	L13_ROI19.TME	CD66b protein vs. neutrophils	L13	TME	Tumor 5
884	0.0037174217053661	0.320658055377587	L13_ROI20.Tumor	CD66b protein vs. neutrophils	L13	Tumor	Tumor 5
885	0	0.334401816935858	L13_ROI20.TME	CD66b protein vs. neutrophils	L13	TME	Tumor 5
886	0	0.478267750196978	L13_ROI21.Tumor	CD66b protein vs. neutrophils	L13	Tumor	Tumor 5
887	0	0.203523189945922	L13_ROI21.TME	CD66b protein vs. neutrophils	L13	TME	Tumor 5
888	0	0.369362975784007	L13_ROI22.Tumor	CD66b protein vs. neutrophils	L13	Tumor	Tumor 5
889	0	0.395707921498762	L13_ROI22.TME	CD66b protein vs. neutrophils	L13	TME	Tumor 5
890	0	0.354755026517961	L13_ROI23.Tumor	CD66b protein vs. neutrophils	L13	Tumor	Tumor 5
891	0.0215695875333509	0.475592931456577	L13_ROI23.TME	CD66b protein vs. neutrophils	L13	TME	Tumor 5
892	0	0.428955373976449	L13_ROI24.TME	CD66b protein vs. neutrophils	L13	TME	Tumor 5
893	0.076412046163665	1.99973248621616	L09_ROI01.Tumor	CD20 protein vs. B-cells	L09	Tumor	Tumor 1
894	12.776281653738	21.7951028845881	L09_ROI01.TME	CD20 protein vs. B-cells	L09	TME	Tumor 1
895	0	1.26621845234498	L09_ROI02.Tumor	CD20 protein vs. B-cells	L09	Tumor	Tumor 1
896	2.33818838116724	12.9243601947238	L09_ROI02.TME	CD20 protein vs. B-cells	L09	TME	Tumor 1
897	0	0.674391980448858	L09_ROI03.Tumor	CD20 protein vs. B-cells	L09	Tumor	Tumor 1
898	1.71644513239754	7.22184632086032	L09_ROI03.TME	CD20 protein vs. B-cells	L09	TME	Tumor 1
899	0	1.10461362801839	L09_ROI04.Tumor	CD20 protein vs. B-cells	L09	Tumor	Tumor 1
900	4.13335472624773	13.7038280899097	L09_ROI04.TME	CD20 protein vs. B-cells	L09	TME	Tumor 1
901	0	1.26591935976403	L09_ROI05.Tumor	CD20 protein vs. B-cells	L09	Tumor	Tumor 1
902	0.469145244218289	2.31823162242309	L09_ROI05.TME	CD20 protein vs. B-cells	L09	TME	Tumor 1
903	0.0704415359068047	0.633904866980306	L09_ROI06.Tumor	CD20 protein vs. B-cells	L09	Tumor	Tumor 1
904	0	0.780983043233313	L09_ROI07.Tumor	CD20 protein vs. B-cells	L09	Tumor	Tumor 1
905	0.0224141658860511	0.734856621381298	L09_ROI08.Tumor	CD20 protein vs. B-cells	L09	Tumor	Tumor 1
906	0.497553789603228	3.84240789533165	L09_ROI08.TME	CD20 protein vs. B-cells	L09	TME	Tumor 1
907	0	0.58260990874372	L09_ROI09.Tumor	CD20 protein vs. B-cells	L09	Tumor	Tumor 1
908	0	0.610478477473564	L09_ROI10.Tumor	CD20 protein vs. B-cells	L09	Tumor	Tumor 1
909	0	0.376923754614986	L09_ROI11.Tumor	CD20 protein vs. B-cells	L09	Tumor	Tumor 1
910	0	0.836485346888017	L09_ROI13.Tumor	CD20 protein vs. B-cells	L09	Tumor	Tumor 1
911	0	1.52619882484879	L09_ROI13.TME	CD20 protein vs. B-cells	L09	TME	Tumor 1
912	0	0.611778315760484	L09_ROI14.Tumor	CD20 protein vs. B-cells	L09	Tumor	Tumor 1
913	0	0.717052374060187	L09_ROI14.TME	CD20 protein vs. B-cells	L09	TME	Tumor 1
914	0	0.87042563131978	L09_ROI15.Tumor	CD20 protein vs. B-cells	L09	Tumor	Tumor 1
915	0.148062160365638	3.29897667719792	L09_ROI15.TME	CD20 protein vs. B-cells	L09	TME	Tumor 1
916	0.18997805300538	4.93155288843795	L09_ROI16.Tumor	CD20 protein vs. B-cells	L09	Tumor	Tumor 1
917	4.8916525526997	14.7353606207605	L09_ROI16.TME	CD20 protein vs. B-cells	L09	TME	Tumor 1
918	0.270466565469867	0.389334809273414	L09_Geometric.ROI17	CD20 protein vs. B-cells	L09	Mixed	Tumor 1
919	0.299874184421505	0.529416470606241	L09_Geometric.ROI18	CD20 protein vs. B-cells	L09	Mixed	Tumor 1
920	0.161652777237281	0.549266260297554	L09_Geometric.ROI19	CD20 protein vs. B-cells	L09	Mixed	Tumor 1
921	0.258057079634369	0.506081368615421	L09_Geometric.ROI20	CD20 protein vs. B-cells	L09	Mixed	Tumor 1
922	0.0440542778668313	0.527986950026301	L09_Geometric.ROI21	CD20 protein vs. B-cells	L09	Mixed	Tumor 1
923	0.0803540167207179	0.59910259066118	L09_Geometric.ROI22	CD20 protein vs. B-cells	L09	Mixed	Tumor 1
924	0.165969038428144	0.703645624522853	L09_Geometric.ROI23	CD20 protein vs. B-cells	L09	Mixed	Tumor 1
925	0.12784789721912	0.673590485311813	L09_Geometric.ROI24	CD20 protein vs. B-cells	L09	Mixed	Tumor 1
926	0.123061216557712	0.678014276928613	L09_Geometric.ROI25	CD20 protein vs. B-cells	L09	Mixed	Tumor 1
927	0.121831343218779	0.631565244196211	L09_Geometric.ROI26	CD20 protein vs. B-cells	L09	Mixed	Tumor 1
928	0.160794693559111	0.624356153812642	L09_Geometric.ROI27	CD20 protein vs. B-cells	L09	Mixed	Tumor 1
929	0.109408219786348	0.682677790308862	L09_Geometric.ROI28	CD20 protein vs. B-cells	L09	Mixed	Tumor 1
930	0	1.42370317006937	L09_Geometric.ROI29	CD20 protein vs. B-cells	L09	Mixed	Tumor 1
931	0.0101065457776632	0.661782151474729	L09_Geometric.ROI30	CD20 protein vs. B-cells	L09	Mixed	Tumor 1
932	0.0899559914495683	0.657448550925929	L09_Geometric.ROI32	CD20 protein vs. B-cells	L09	Mixed	Tumor 1
933	0.019576120260345	0.924634606909017	L10_ROI01.Tumor	CD20 protein vs. B-cells	L10	Tumor	Tumor 2
934	1.03733191549054	3.31827876595232	L10_ROI01.TME	CD20 protein vs. B-cells	L10	TME	Tumor 2
935	0	1.03794500481133	L10_ROI02.Tumor	CD20 protein vs. B-cells	L10	Tumor	Tumor 2
936	0.236029448651873	1.54711170254797	L10_ROI02.TME	CD20 protein vs. B-cells	L10	TME	Tumor 2
937	0	1.12459014256876	L10_ROI03.Tumor	CD20 protein vs. B-cells	L10	Tumor	Tumor 2
938	3.04979886504529	4.34067904686867	L10_ROI03.TME	CD20 protein vs. B-cells	L10	TME	Tumor 2
939	0.0219889839078509	1.07642510698715	L10_ROI04.Tumor	CD20 protein vs. B-cells	L10	Tumor	Tumor 2
940	2.63044400552276	4.5502361516362	L10_ROI04.TME	CD20 protein vs. B-cells	L10	TME	Tumor 2
941	0	0.876224774487625	L10_ROI05.Tumor	CD20 protein vs. B-cells	L10	Tumor	Tumor 2
942	0.395191801677791	2.49801768325393	L10_ROI05.TME	CD20 protein vs. B-cells	L10	TME	Tumor 2
943	0	1.11922288525194	L10_ROI06.Tumor	CD20 protein vs. B-cells	L10	Tumor	Tumor 2
944	0.724164774455206	2.42121725020539	L10_ROI06.TME	CD20 protein vs. B-cells	L10	TME	Tumor 2
945	0	1.18076294069043	L10_ROI07.Tumor	CD20 protein vs. B-cells	L10	Tumor	Tumor 2
946	0.163243977206709	1.10201216175421	L10_ROI07.TME	CD20 protein vs. B-cells	L10	TME	Tumor 2
947	0	1.10783024609548	L10_ROI08.Tumor	CD20 protein vs. B-cells	L10	Tumor	Tumor 2
948	0.105222494083267	0.990902566345791	L10_ROI08.TME	CD20 protein vs. B-cells	L10	TME	Tumor 2
949	0	1.2856510783826	L10_ROI09.Tumor	CD20 protein vs. B-cells	L10	Tumor	Tumor 2
950	0.422699556815094	1.20904363922356	L10_ROI09.TME	CD20 protein vs. B-cells	L10	TME	Tumor 2
951	0	1.48660535902115	L10_ROI10.Tumor	CD20 protein vs. B-cells	L10	Tumor	Tumor 2
952	0.167721399631364	1.03455130355615	L10_ROI10.TME	CD20 protein vs. B-cells	L10	TME	Tumor 2
953	0	1.24967955743652	L10_ROI11.Tumor	CD20 protein vs. B-cells	L10	Tumor	Tumor 2
954	0.151635397484685	1.23153777190615	L10_ROI11.TME	CD20 protein vs. B-cells	L10	TME	Tumor 2
955	0	1.05352534408497	L10_ROI12.Tumor	CD20 protein vs. B-cells	L10	Tumor	Tumor 2
956	0.238478347308749	1.61560248374088	L10_ROI12.TME	CD20 protein vs. B-cells	L10	TME	Tumor 2
957	0	1.06818551241058	L10_ROI13.Tumor	CD20 protein vs. B-cells	L10	Tumor	Tumor 2
958	0.106196468133012	1.27549729977943	L10_ROI13.TME	CD20 protein vs. B-cells	L10	TME	Tumor 2
959	0	1.17756970009935	L10_ROI14.Tumor	CD20 protein vs. B-cells	L10	Tumor	Tumor 2
960	0.102288097569649	0.807601510640766	L10_ROI14.TME	CD20 protein vs. B-cells	L10	TME	Tumor 2
961	0.0973222083100286	1.86620470490218	L10_ROI15.TME	CD20 protein vs. B-cells	L10	TME	Tumor 2
962	0.0429775614558739	1.49671432038217	L10_ROI16.TME	CD20 protein vs. B-cells	L10	TME	Tumor 2
963	0	1.58188712557683	L10_ROI17.Tumor	CD20 protein vs. B-cells	L10	Tumor	Tumor 2
964	0.492174498816883	3.21412915534134	L10_ROI17.TME	CD20 protein vs. B-cells	L10	TME	Tumor 2
965	0	1.16803414713982	L10_ROI18.Tumor	CD20 protein vs. B-cells	L10	Tumor	Tumor 2
966	0.0173028279016291	1.62692826616437	L10_ROI18.TME	CD20 protein vs. B-cells	L10	TME	Tumor 2
967	0	0.738017639842729	L10_ROI19.Tumor	CD20 protein vs. B-cells	L10	Tumor	Tumor 2
968	0.107012115286071	0.703939809991469	L10_ROI19.TME	CD20 protein vs. B-cells	L10	TME	Tumor 2
969	0	0.776651787553041	L10_ROI20.Tumor	CD20 protein vs. B-cells	L10	Tumor	Tumor 2
970	0.0582750936811519	0.803803471816175	L10_ROI20.TME	CD20 protein vs. B-cells	L10	TME	Tumor 2
971	0	0.681712032119131	L10_ROI21.Tumor	CD20 protein vs. B-cells	L10	Tumor	Tumor 2
972	0.667405756870325	2.39764666391731	L10_ROI21.TME	CD20 protein vs. B-cells	L10	TME	Tumor 2
973	0.0317148043471461	0.779418802202784	L10_ROI22.Tumor	CD20 protein vs. B-cells	L10	Tumor	Tumor 2
974	0.0279339354842432	0.6127954067782	L10_ROI22.TME	CD20 protein vs. B-cells	L10	TME	Tumor 2
975	0	0.762055043081307	L10_ROI23.Tumor	CD20 protein vs. B-cells	L10	Tumor	Tumor 2
976	0	0.902841809758023	L10_ROI23.TME	CD20 protein vs. B-cells	L10	TME	Tumor 2
977	0	0.93258650833887	L10_ROI24.Tumor	CD20 protein vs. B-cells	L10	Tumor	Tumor 2
978	0	0.720892285179738	L10_ROI24.TME	CD20 protein vs. B-cells	L10	TME	Tumor 2
979	0.11159725658505	1.27846658249113	L11_ROI01.Tumor	CD20 protein vs. B-cells	L11	Tumor	Tumor 3
980	3.86234049167032	5.41725246863446	L11_ROI01.TME	CD20 protein vs. B-cells	L11	TME	Tumor 3
981	0.0524236277569429	1.42707270445362	L11_ROI02.Tumor	CD20 protein vs. B-cells	L11	Tumor	Tumor 3
982	3.32952580322118	8.56032614973195	L11_ROI02.TME	CD20 protein vs. B-cells	L11	TME	Tumor 3
983	0	1.19489594621188	L11_ROI03.Tumor	CD20 protein vs. B-cells	L11	Tumor	Tumor 3
984	1.80678827680969	7.01595918373134	L11_ROI03.TME	CD20 protein vs. B-cells	L11	TME	Tumor 3
985	0.0224158863740751	1.86676554803117	L11_ROI04.Tumor	CD20 protein vs. B-cells	L11	Tumor	Tumor 3
986	0.00150182860761827	1.10972977786745	L11_ROI05.Tumor	CD20 protein vs. B-cells	L11	Tumor	Tumor 3
987	13.0734920132745	10.3590286959637	L11_ROI05.TME	CD20 protein vs. B-cells	L11	TME	Tumor 3
988	0	0.732765908842115	L11_ROI06.Tumor	CD20 protein vs. B-cells	L11	Tumor	Tumor 3
989	0	1.03200159280374	L11_ROI06.TME	CD20 protein vs. B-cells	L11	TME	Tumor 3
990	0	1.50510304767704	L11_ROI07.Tumor	CD20 protein vs. B-cells	L11	Tumor	Tumor 3
991	0	0.733883768705986	L11_ROI07.TME	CD20 protein vs. B-cells	L11	TME	Tumor 3
992	0	1.16616925521945	L11_ROI08.Tumor	CD20 protein vs. B-cells	L11	Tumor	Tumor 3
993	0	1.05749649956024	L11_ROI09.Tumor	CD20 protein vs. B-cells	L11	Tumor	Tumor 3
994	0.0440870580145259	1.5379335956967	L11_ROI09.TME	CD20 protein vs. B-cells	L11	TME	Tumor 3
995	0.0185995633066138	1.09575968286107	L11_ROI10.Tumor	CD20 protein vs. B-cells	L11	Tumor	Tumor 3
996	0	1.21576797730338	L11_ROI10.TME	CD20 protein vs. B-cells	L11	TME	Tumor 3
997	0	1.28720870921379	L11_ROI11.Tumor	CD20 protein vs. B-cells	L11	Tumor	Tumor 3
998	0	0.786404894726157	L11_ROI11.TME	CD20 protein vs. B-cells	L11	TME	Tumor 3
999	0.05259638989827	1.07341459603302	L11_ROI12.Tumor	CD20 protein vs. B-cells	L11	Tumor	Tumor 3
1000	0	1.35428730408796	L11_ROI12.TME	CD20 protein vs. B-cells	L11	TME	Tumor 3
1001	0	1.54624360313245	L11_ROI13.Tumor	CD20 protein vs. B-cells	L11	Tumor	Tumor 3
1002	0	1.40164846260345	L11_ROI13.TME	CD20 protein vs. B-cells	L11	TME	Tumor 3
1003	0	1.48738913159209	L11_ROI14.Tumor	CD20 protein vs. B-cells	L11	Tumor	Tumor 3
1004	0	2.03335929430746	L11_ROI14.TME	CD20 protein vs. B-cells	L11	TME	Tumor 3
1005	0.01813530713643	1.1724373335436	L11_ROI15.Tumor	CD20 protein vs. B-cells	L11	Tumor	Tumor 3
1006	0.238289804417995	1.86385128435604	L11_ROI15.TME	CD20 protein vs. B-cells	L11	TME	Tumor 3
1007	0.00176381436621175	1.17882533111043	L11_ROI16.Tumor	CD20 protein vs. B-cells	L11	Tumor	Tumor 3
1008	0.224900503188575	1.78128498988042	L11_ROI16.TME	CD20 protein vs. B-cells	L11	TME	Tumor 3
1009	0.0252207892808348	1.39331717503484	L11_ROI17.Tumor	CD20 protein vs. B-cells	L11	Tumor	Tumor 3
1010	0	1.73973334320408	L11_ROI17.TME	CD20 protein vs. B-cells	L11	TME	Tumor 3
1011	0.00559801024055996	1.27481840324543	L11_ROI18.Tumor	CD20 protein vs. B-cells	L11	Tumor	Tumor 3
1012	0.00513445761599977	1.4205314959708	L11_ROI18.TME	CD20 protein vs. B-cells	L11	TME	Tumor 3
1013	0	0.725151867350727	L11_ROI19.Tumor	CD20 protein vs. B-cells	L11	Tumor	Tumor 3
1014	0.0645548404558327	1.25792100835873	L11_ROI19.TME	CD20 protein vs. B-cells	L11	TME	Tumor 3
1015	0	0.480578403249768	L11_ROI20.Tumor	CD20 protein vs. B-cells	L11	Tumor	Tumor 3
1016	0.0658422328387367	0.883228093983411	L11_ROI20.TME	CD20 protein vs. B-cells	L11	TME	Tumor 3
1017	0	0.788356624586212	L11_ROI21.Tumor	CD20 protein vs. B-cells	L11	Tumor	Tumor 3
1018	0	1.04341395888951	L11_ROI21.TME	CD20 protein vs. B-cells	L11	TME	Tumor 3
1019	0	0.784417979121172	L11_ROI22.Tumor	CD20 protein vs. B-cells	L11	Tumor	Tumor 3
1020	0.0568573462657488	0.945340060916138	L11_ROI22.TME	CD20 protein vs. B-cells	L11	TME	Tumor 3
1021	0.00889845039349023	1.04950961516458	L11_ROI23.Tumor	CD20 protein vs. B-cells	L11	Tumor	Tumor 3
1022	0.672448330812972	2.0210424050237	L11_ROI23.TME	CD20 protein vs. B-cells	L11	TME	Tumor 3
1023	0.0714061255131411	0.819258573838308	L11_ROI24.Tumor	CD20 protein vs. B-cells	L11	Tumor	Tumor 3
1024	0.0428572917858181	0.551088094636895	L11_ROI24.TME	CD20 protein vs. B-cells	L11	TME	Tumor 3
1025	0.0114724982862983	2.9030847778366	L12_ROI01.Tumor	CD20 protein vs. B-cells	L12	Tumor	Tumor 4
1026	1.33057713842041	12.3838364980194	L12_ROI01.TME	CD20 protein vs. B-cells	L12	TME	Tumor 4
1027	0.0525131849474111	2.28440149261684	L12_ROI02.Tumor	CD20 protein vs. B-cells	L12	Tumor	Tumor 4
1028	1.58070322310724	8.76534911989972	L12_ROI02.TME	CD20 protein vs. B-cells	L12	TME	Tumor 4
1029	0.00449188315581103	1.93790734396364	L12_ROI03.Tumor	CD20 protein vs. B-cells	L12	Tumor	Tumor 4
1030	6.00608125472302	17.9416649919453	L12_ROI03.TME	CD20 protein vs. B-cells	L12	TME	Tumor 4
1031	0	3.25945128442095	L12_ROI04.Tumor	CD20 protein vs. B-cells	L12	Tumor	Tumor 4
1032	5.66587981382092	24.4908344118776	L12_ROI04.TME	CD20 protein vs. B-cells	L12	TME	Tumor 4
1033	0	1.86228040726197	L12_ROI05.Tumor	CD20 protein vs. B-cells	L12	Tumor	Tumor 4
1034	7.93159796205569	23.4061464183185	L12_ROI05.TME	CD20 protein vs. B-cells	L12	TME	Tumor 4
1035	0.0118536505501221	2.1849266304094	L12_ROI06.Tumor	CD20 protein vs. B-cells	L12	Tumor	Tumor 4
1036	9.38182348702915	19.2826194866267	L12_ROI06.TME	CD20 protein vs. B-cells	L12	TME	Tumor 4
1037	0	2.80882703415567	L12_ROI07.Tumor	CD20 protein vs. B-cells	L12	Tumor	Tumor 4
1038	0.815237152182865	5.06743518993522	L12_ROI07.TME	CD20 protein vs. B-cells	L12	TME	Tumor 4
1039	0	2.07558496897583	L12_ROI08.Tumor	CD20 protein vs. B-cells	L12	Tumor	Tumor 4
1040	0.646027215838417	6.36896743348897	L12_ROI08.TME	CD20 protein vs. B-cells	L12	TME	Tumor 4
1041	0.106230405071244	2.02940132014927	L12_ROI09.Tumor	CD20 protein vs. B-cells	L12	Tumor	Tumor 4
1042	2.04728487816694	9.17852214087737	L12_ROI09.TME	CD20 protein vs. B-cells	L12	TME	Tumor 4
1043	0.0140318446034906	1.55437918049693	L12_ROI10.Tumor	CD20 protein vs. B-cells	L12	Tumor	Tumor 4
1044	0.456074288435406	9.27205030726001	L12_ROI10.TME	CD20 protein vs. B-cells	L12	TME	Tumor 4
1045	0	2.19184140680071	L12_ROI11.Tumor	CD20 protein vs. B-cells	L12	Tumor	Tumor 4
1046	0.132990999224284	2.75070280441744	L12_ROI11.TME	CD20 protein vs. B-cells	L12	TME	Tumor 4
1047	0	1.5139724221293	L12_ROI12.Tumor	CD20 protein vs. B-cells	L12	Tumor	Tumor 4
1048	0.147203331246302	2.94105367052541	L12_ROI12.TME	CD20 protein vs. B-cells	L12	TME	Tumor 4
1049	0	1.453256430688	L12_ROI13.Tumor	CD20 protein vs. B-cells	L12	Tumor	Tumor 4
1050	0	0.863942179344903	L12_ROI13.TME	CD20 protein vs. B-cells	L12	TME	Tumor 4
1051	0	1.10824819621044	L12_ROI14.Tumor	CD20 protein vs. B-cells	L12	Tumor	Tumor 4
1052	0	1.22948529847754	L12_ROI14.TME	CD20 protein vs. B-cells	L12	TME	Tumor 4
1053	0	1.06675705338661	L12_ROI15.Tumor	CD20 protein vs. B-cells	L12	Tumor	Tumor 4
1054	0	1.19733054415411	L12_ROI15.TME	CD20 protein vs. B-cells	L12	TME	Tumor 4
1055	0	1.30146069403591	L12_ROI16.Tumor	CD20 protein vs. B-cells	L12	Tumor	Tumor 4
1056	0.0799339828124915	1.57129320128779	L12_ROI16.TME	CD20 protein vs. B-cells	L12	TME	Tumor 4
1057	0	1.99628683356159	L12_ROI17.Tumor	CD20 protein vs. B-cells	L12	Tumor	Tumor 4
1058	0.00840421098301333	1.17268398181714	L12_ROI17.TME	CD20 protein vs. B-cells	L12	TME	Tumor 4
1059	0	1.10368750735771	L12_ROI18.Tumor	CD20 protein vs. B-cells	L12	Tumor	Tumor 4
1060	0	1.45280687331832	L12_ROI18.TME	CD20 protein vs. B-cells	L12	TME	Tumor 4
1061	0.0459547221317298	1.17900646731778	L12_ROI19.Tumor	CD20 protein vs. B-cells	L12	Tumor	Tumor 4
1062	0.0768326290594647	0.876808993515574	L12_ROI19.TME	CD20 protein vs. B-cells	L12	TME	Tumor 4
1063	0.0216419392390714	1.15153353323302	L12_ROI20.Tumor	CD20 protein vs. B-cells	L12	Tumor	Tumor 4
1064	0.127658168194145	1.44896429993075	L12_ROI20.TME	CD20 protein vs. B-cells	L12	TME	Tumor 4
1065	0	1.63668742152399	L12_ROI21.Tumor	CD20 protein vs. B-cells	L12	Tumor	Tumor 4
1066	0.149656450235714	1.23951300008894	L12_ROI21.TME	CD20 protein vs. B-cells	L12	TME	Tumor 4
1067	0	1.37533754726886	L12_ROI22.Tumor	CD20 protein vs. B-cells	L12	Tumor	Tumor 4
1068	0.00140367092705432	1.1378608199058	L12_ROI22.TME	CD20 protein vs. B-cells	L12	TME	Tumor 4
1069	0	1.45012268864413	L12_ROI23.Tumor	CD20 protein vs. B-cells	L12	Tumor	Tumor 4
1070	1.56656707103917	5.28525309509403	L12_ROI23.TME	CD20 protein vs. B-cells	L12	TME	Tumor 4
1071	0	1.26308564696734	L12_ROI24.Tumor	CD20 protein vs. B-cells	L12	Tumor	Tumor 4
1072	0.0692684503025273	1.61262891133134	L12_ROI24.TME	CD20 protein vs. B-cells	L12	TME	Tumor 4
1073	0.0070800553454113	1.38944052714664	L13_ROI01.Tumor	CD20 protein vs. B-cells	L13	Tumor	Tumor 5
1074	0.00216035495609386	1.17716464336391	L13_ROI01.TME	CD20 protein vs. B-cells	L13	TME	Tumor 5
1075	0.0394957854880525	1.06193079977791	L13_ROI02.Tumor	CD20 protein vs. B-cells	L13	Tumor	Tumor 5
1076	0.0290432356473427	0.830494928871504	L13_ROI02.TME	CD20 protein vs. B-cells	L13	TME	Tumor 5
1077	0	1.48774586306436	L13_ROI03.Tumor	CD20 protein vs. B-cells	L13	Tumor	Tumor 5
1078	0.0717723274253754	1.27919668911405	L13_ROI03.TME	CD20 protein vs. B-cells	L13	TME	Tumor 5
1079	0	1.92931188165172	L13_ROI04.Tumor	CD20 protein vs. B-cells	L13	Tumor	Tumor 5
1080	0.0754055903148796	1.86540685284036	L13_ROI04.TME	CD20 protein vs. B-cells	L13	TME	Tumor 5
1081	0.053896095353566	1.18982731910506	L13_ROI05.Tumor	CD20 protein vs. B-cells	L13	Tumor	Tumor 5
1082	0.118110576210743	2.16845508197131	L13_ROI05.TME	CD20 protein vs. B-cells	L13	TME	Tumor 5
1083	0.00204006714092271	1.2644107235231	L13_ROI06.Tumor	CD20 protein vs. B-cells	L13	Tumor	Tumor 5
1084	0.0756224589405032	1.60866881795591	L13_ROI06.TME	CD20 protein vs. B-cells	L13	TME	Tumor 5
1085	0.0206889411831652	1.55001882632088	L13_ROI07.Tumor	CD20 protein vs. B-cells	L13	Tumor	Tumor 5
1086	0.0461572654385562	1.20256179914289	L13_ROI08.TME	CD20 protein vs. B-cells	L13	TME	Tumor 5
1087	0	1.29618630198441	L13_ROI09.Tumor	CD20 protein vs. B-cells	L13	Tumor	Tumor 5
1088	0.0413076698913298	0.890945014074291	L13_ROI09.TME	CD20 protein vs. B-cells	L13	TME	Tumor 5
1089	0	1.40521913431428	L13_ROI10.Tumor	CD20 protein vs. B-cells	L13	Tumor	Tumor 5
1090	0.000543633155382017	2.14563707005048	L13_ROI10.TME	CD20 protein vs. B-cells	L13	TME	Tumor 5
1091	0	0.946375343803415	L13_ROI11.Tumor	CD20 protein vs. B-cells	L13	Tumor	Tumor 5
1092	0.112362209925423	2.39187522700764	L13_ROI11.TME	CD20 protein vs. B-cells	L13	TME	Tumor 5
1093	0	0.992190695009247	L13_ROI12.Tumor	CD20 protein vs. B-cells	L13	Tumor	Tumor 5
1094	0.0441253928556729	1.51465975056204	L13_ROI12.TME	CD20 protein vs. B-cells	L13	TME	Tumor 5
1095	0	1.29865767670482	L13_ROI13.Tumor	CD20 protein vs. B-cells	L13	Tumor	Tumor 5
1096	0.146700759394078	2.50366539348604	L13_ROI13.TME	CD20 protein vs. B-cells	L13	TME	Tumor 5
1097	0	1.20751190024951	L13_ROI14.Tumor	CD20 protein vs. B-cells	L13	Tumor	Tumor 5
1098	0	1.10308728460744	L13_ROI14.TME	CD20 protein vs. B-cells	L13	TME	Tumor 5
1099	0.00816403105030002	1.30324438648749	L13_ROI15.Tumor	CD20 protein vs. B-cells	L13	Tumor	Tumor 5
1100	0.0785729669946225	1.65665688920291	L13_ROI15.TME	CD20 protein vs. B-cells	L13	TME	Tumor 5
1101	0	1.52846172195468	L13_ROI16.Tumor	CD20 protein vs. B-cells	L13	Tumor	Tumor 5
1102	0.020806220927605	1.76412193551531	L13_ROI16.TME	CD20 protein vs. B-cells	L13	TME	Tumor 5
1103	0.0874594955761254	1.39244084277944	L13_ROI17.TME	CD20 protein vs. B-cells	L13	TME	Tumor 5
1104	0	1.13869622756222	L13_ROI18.Tumor	CD20 protein vs. B-cells	L13	Tumor	Tumor 5
1105	0.0229467208679293	0.722710732708326	L13_ROI18.TME	CD20 protein vs. B-cells	L13	TME	Tumor 5
1106	0.118919528640184	1.7283459496201	L13_ROI19.TME	CD20 protein vs. B-cells	L13	TME	Tumor 5
1107	0.0124839796688129	1.91968552215342	L13_ROI20.Tumor	CD20 protein vs. B-cells	L13	Tumor	Tumor 5
1108	0.0177475670347441	2.37425290049472	L13_ROI20.TME	CD20 protein vs. B-cells	L13	TME	Tumor 5
1109	0	1.9627139818443	L13_ROI21.Tumor	CD20 protein vs. B-cells	L13	Tumor	Tumor 5
1110	0.0252998274361153	1.89420795689174	L13_ROI21.TME	CD20 protein vs. B-cells	L13	TME	Tumor 5
1111	0	1.2246061570697	L13_ROI22.Tumor	CD20 protein vs. B-cells	L13	Tumor	Tumor 5
1112	0.0714571388987969	1.54699986634824	L13_ROI22.TME	CD20 protein vs. B-cells	L13	TME	Tumor 5
1113	0.0237413344077789	1.43369239665344	L13_ROI23.Tumor	CD20 protein vs. B-cells	L13	Tumor	Tumor 5
1114	0.0126698418494938	1.19042971127898	L13_ROI23.TME	CD20 protein vs. B-cells	L13	TME	Tumor 5
1115	0.0880724439024784	1.12030611369114	L13_ROI24.TME	CD20 protein vs. B-cells	L13	TME	Tumor 5
1116	0	151.281463781402	L09_ROI01.Tumor	SMA protein vs. fibroblasts	L09	Tumor	Tumor 1
1117	0.0714428003052448	365.09724826874	L09_ROI01.TME	SMA protein vs. fibroblasts	L09	TME	Tumor 1
1118	0	153.810099486681	L09_ROI02.Tumor	SMA protein vs. fibroblasts	L09	Tumor	Tumor 1
1119	0.074266368833453	918.079743861674	L09_ROI02.TME	SMA protein vs. fibroblasts	L09	TME	Tumor 1
1120	0	137.824983171247	L09_ROI03.Tumor	SMA protein vs. fibroblasts	L09	Tumor	Tumor 1
1121	0.33178085213573	1649.39482225515	L09_ROI03.TME	SMA protein vs. fibroblasts	L09	TME	Tumor 1
1122	0	159.313824414908	L09_ROI04.Tumor	SMA protein vs. fibroblasts	L09	Tumor	Tumor 1
1123	0.158491429457948	314.348494313788	L09_ROI04.TME	SMA protein vs. fibroblasts	L09	TME	Tumor 1
1124	0	642.919781676467	L09_ROI05.Tumor	SMA protein vs. fibroblasts	L09	Tumor	Tumor 1
1125	1.19235836707335	1927.55225966437	L09_ROI05.TME	SMA protein vs. fibroblasts	L09	TME	Tumor 1
1126	0	410.864330192543	L09_ROI06.Tumor	SMA protein vs. fibroblasts	L09	Tumor	Tumor 1
1127	0.135621765701588	151.124765653359	L09_ROI07.Tumor	SMA protein vs. fibroblasts	L09	Tumor	Tumor 1
1128	0	167.517464440196	L09_ROI08.Tumor	SMA protein vs. fibroblasts	L09	Tumor	Tumor 1
1129	0.956553513417069	664.079537071116	L09_ROI08.TME	SMA protein vs. fibroblasts	L09	TME	Tumor 1
1130	0.0991556006193054	186.380660479742	L09_ROI09.Tumor	SMA protein vs. fibroblasts	L09	Tumor	Tumor 1
1131	0.139184871559723	174.902458679345	L09_ROI10.Tumor	SMA protein vs. fibroblasts	L09	Tumor	Tumor 1
1132	0.108381077764663	171.901814093038	L09_ROI11.Tumor	SMA protein vs. fibroblasts	L09	Tumor	Tumor 1
1133	0	121.099006695589	L09_ROI13.Tumor	SMA protein vs. fibroblasts	L09	Tumor	Tumor 1
1134	0.0215304902478707	132.994240495089	L09_ROI13.TME	SMA protein vs. fibroblasts	L09	TME	Tumor 1
1135	0	106.621015259937	L09_ROI14.Tumor	SMA protein vs. fibroblasts	L09	Tumor	Tumor 1
1136	0.00474218046768399	117.759028400069	L09_ROI14.TME	SMA protein vs. fibroblasts	L09	TME	Tumor 1
1137	0	84.7326957716333	L09_ROI15.Tumor	SMA protein vs. fibroblasts	L09	Tumor	Tumor 1
1138	0.00310936699100034	157.2437224849	L09_ROI15.TME	SMA protein vs. fibroblasts	L09	TME	Tumor 1
1139	0	176.300401643487	L09_ROI16.Tumor	SMA protein vs. fibroblasts	L09	Tumor	Tumor 1
1140	0.856614955762058	259.956189076889	L09_ROI16.TME	SMA protein vs. fibroblasts	L09	TME	Tumor 1
1141	0	7.77871629228005	L09_Geometric.ROI17	SMA protein vs. fibroblasts	L09	Mixed	Tumor 1
1142	0	15.0392799067912	L09_Geometric.ROI18	SMA protein vs. fibroblasts	L09	Mixed	Tumor 1
1143	0	25.2389940022164	L09_Geometric.ROI19	SMA protein vs. fibroblasts	L09	Mixed	Tumor 1
1144	0	7.88623832726555	L09_Geometric.ROI20	SMA protein vs. fibroblasts	L09	Mixed	Tumor 1
1145	0	5.14216449868441	L09_Geometric.ROI21	SMA protein vs. fibroblasts	L09	Mixed	Tumor 1
1146	0	26.0574645845543	L09_Geometric.ROI22	SMA protein vs. fibroblasts	L09	Mixed	Tumor 1
1147	0	30.8183740493608	L09_Geometric.ROI23	SMA protein vs. fibroblasts	L09	Mixed	Tumor 1
1148	0	32.2476801117736	L09_Geometric.ROI24	SMA protein vs. fibroblasts	L09	Mixed	Tumor 1
1149	0	24.8998020409623	L09_Geometric.ROI25	SMA protein vs. fibroblasts	L09	Mixed	Tumor 1
1150	0	18.096950550001	L09_Geometric.ROI26	SMA protein vs. fibroblasts	L09	Mixed	Tumor 1
1151	0	15.8774123263127	L09_Geometric.ROI27	SMA protein vs. fibroblasts	L09	Mixed	Tumor 1
1152	0	26.5508914405187	L09_Geometric.ROI28	SMA protein vs. fibroblasts	L09	Mixed	Tumor 1
1153	0	78.5187824284248	L09_Geometric.ROI29	SMA protein vs. fibroblasts	L09	Mixed	Tumor 1
1154	0	42.9049586762976	L09_Geometric.ROI30	SMA protein vs. fibroblasts	L09	Mixed	Tumor 1
1155	0	14.1626085452786	L09_Geometric.ROI32	SMA protein vs. fibroblasts	L09	Mixed	Tumor 1
1156	0.115522468551262	97.0040771069649	L10_ROI01.Tumor	SMA protein vs. fibroblasts	L10	Tumor	Tumor 2
1157	4.12223948778931	405.452186717446	L10_ROI01.TME	SMA protein vs. fibroblasts	L10	TME	Tumor 2
1158	0	90.0417291445613	L10_ROI02.Tumor	SMA protein vs. fibroblasts	L10	Tumor	Tumor 2
1159	3.8528470873472	175.015677655838	L10_ROI02.TME	SMA protein vs. fibroblasts	L10	TME	Tumor 2
1160	0	80.7289116543868	L10_ROI03.Tumor	SMA protein vs. fibroblasts	L10	Tumor	Tumor 2
1161	2.51778620643083	275.36380723585	L10_ROI03.TME	SMA protein vs. fibroblasts	L10	TME	Tumor 2
1162	0	102.138064088583	L10_ROI04.Tumor	SMA protein vs. fibroblasts	L10	Tumor	Tumor 2
1163	2.10988819128652	453.421016252353	L10_ROI04.TME	SMA protein vs. fibroblasts	L10	TME	Tumor 2
1164	0	64.4066934531634	L10_ROI05.Tumor	SMA protein vs. fibroblasts	L10	Tumor	Tumor 2
1165	2.67693367814612	337.223203331538	L10_ROI05.TME	SMA protein vs. fibroblasts	L10	TME	Tumor 2
1166	0	58.3038313890766	L10_ROI06.Tumor	SMA protein vs. fibroblasts	L10	Tumor	Tumor 2
1167	5.03950464217033	392.017083886338	L10_ROI06.TME	SMA protein vs. fibroblasts	L10	TME	Tumor 2
1168	0.17113390605404	72.3150018093103	L10_ROI07.Tumor	SMA protein vs. fibroblasts	L10	Tumor	Tumor 2
1169	6.48401491126244	484.81930074239	L10_ROI07.TME	SMA protein vs. fibroblasts	L10	TME	Tumor 2
1170	0.496743372416089	74.4255355803523	L10_ROI08.Tumor	SMA protein vs. fibroblasts	L10	Tumor	Tumor 2
1171	5.0944003640878	372.919606150952	L10_ROI08.TME	SMA protein vs. fibroblasts	L10	TME	Tumor 2
1172	0.0388805049659623	58.0481315384744	L10_ROI09.Tumor	SMA protein vs. fibroblasts	L10	Tumor	Tumor 2
1173	4.46556335368942	254.762818567936	L10_ROI09.TME	SMA protein vs. fibroblasts	L10	TME	Tumor 2
1174	0.0442535296288419	49.9146646850859	L10_ROI10.Tumor	SMA protein vs. fibroblasts	L10	Tumor	Tumor 2
1175	0.701455849222226	91.682657519398	L10_ROI10.TME	SMA protein vs. fibroblasts	L10	TME	Tumor 2
1176	0.0403700198959488	63.4287296263703	L10_ROI11.Tumor	SMA protein vs. fibroblasts	L10	Tumor	Tumor 2
1177	0.870285246416645	110.417930542594	L10_ROI11.TME	SMA protein vs. fibroblasts	L10	TME	Tumor 2
1178	0.0981896882800312	71.5549387308137	L10_ROI12.Tumor	SMA protein vs. fibroblasts	L10	Tumor	Tumor 2
1179	1.1590287099217	206.416013207222	L10_ROI12.TME	SMA protein vs. fibroblasts	L10	TME	Tumor 2
1180	0	70.4321669423087	L10_ROI13.Tumor	SMA protein vs. fibroblasts	L10	Tumor	Tumor 2
1181	3.174583215543	365.161525276269	L10_ROI13.TME	SMA protein vs. fibroblasts	L10	TME	Tumor 2
1182	0.0723966899171336	53.4428934703648	L10_ROI14.Tumor	SMA protein vs. fibroblasts	L10	Tumor	Tumor 2
1183	3.19650872068296	360.466796718196	L10_ROI14.TME	SMA protein vs. fibroblasts	L10	TME	Tumor 2
1184	5.22630187956146	962.150891947938	L10_ROI15.TME	SMA protein vs. fibroblasts	L10	TME	Tumor 2
1185	4.91047062515967	687.369299917908	L10_ROI16.TME	SMA protein vs. fibroblasts	L10	TME	Tumor 2
1186	0	76.1218529857157	L10_ROI17.Tumor	SMA protein vs. fibroblasts	L10	Tumor	Tumor 2
1187	4.76633388266059	696.276781577865	L10_ROI17.TME	SMA protein vs. fibroblasts	L10	TME	Tumor 2
1188	0	85.8876042043426	L10_ROI18.Tumor	SMA protein vs. fibroblasts	L10	Tumor	Tumor 2
1189	7.49122065727745	1101.91700152246	L10_ROI18.TME	SMA protein vs. fibroblasts	L10	TME	Tumor 2
1190	0.0509637413449411	154.323372808206	L10_ROI19.Tumor	SMA protein vs. fibroblasts	L10	Tumor	Tumor 2
1191	1.34294610266061	421.988696087235	L10_ROI19.TME	SMA protein vs. fibroblasts	L10	TME	Tumor 2
1192	0.224609331736412	173.084450927374	L10_ROI20.Tumor	SMA protein vs. fibroblasts	L10	Tumor	Tumor 2
1193	2.95792953594342	755.59057376845	L10_ROI20.TME	SMA protein vs. fibroblasts	L10	TME	Tumor 2
1194	0	52.6176758056781	L10_ROI21.Tumor	SMA protein vs. fibroblasts	L10	Tumor	Tumor 2
1195	3.27971104464896	435.440544636776	L10_ROI21.TME	SMA protein vs. fibroblasts	L10	TME	Tumor 2
1196	0	10.077602242849	L10_ROI22.Tumor	SMA protein vs. fibroblasts	L10	Tumor	Tumor 2
1197	0.335237262927214	28.4573823779341	L10_ROI22.TME	SMA protein vs. fibroblasts	L10	TME	Tumor 2
1198	0.0490001875131492	104.470220227317	L10_ROI23.Tumor	SMA protein vs. fibroblasts	L10	Tumor	Tumor 2
1199	6.51454298782992	692.632812968026	L10_ROI23.TME	SMA protein vs. fibroblasts	L10	TME	Tumor 2
1200	0.00853911216166123	64.5802218143992	L10_ROI24.Tumor	SMA protein vs. fibroblasts	L10	Tumor	Tumor 2
1201	3.95962809250743	289.000204740663	L10_ROI24.TME	SMA protein vs. fibroblasts	L10	TME	Tumor 2
1202	0.0162876944698008	71.1850193085779	L11_ROI01.Tumor	SMA protein vs. fibroblasts	L11	Tumor	Tumor 3
1203	0.136916601825466	107.108897793387	L11_ROI01.TME	SMA protein vs. fibroblasts	L11	TME	Tumor 3
1204	0	104.37636439796	L11_ROI02.Tumor	SMA protein vs. fibroblasts	L11	Tumor	Tumor 3
1205	0.708700711264542	199.275776196558	L11_ROI02.TME	SMA protein vs. fibroblasts	L11	TME	Tumor 3
1206	0.00148880859753073	162.690973404357	L11_ROI03.Tumor	SMA protein vs. fibroblasts	L11	Tumor	Tumor 3
1207	0.648798780137482	255.150086240354	L11_ROI03.TME	SMA protein vs. fibroblasts	L11	TME	Tumor 3
1208	0	116.632264900048	L11_ROI04.Tumor	SMA protein vs. fibroblasts	L11	Tumor	Tumor 3
1209	0.048973670367636	100.73718076368	L11_ROI05.Tumor	SMA protein vs. fibroblasts	L11	Tumor	Tumor 3
1210	0.870505947308313	146.051323321389	L11_ROI05.TME	SMA protein vs. fibroblasts	L11	TME	Tumor 3
1211	0.019374512506511	104.080152101723	L11_ROI06.Tumor	SMA protein vs. fibroblasts	L11	Tumor	Tumor 3
1212	2.03809834964123	699.23841255204	L11_ROI06.TME	SMA protein vs. fibroblasts	L11	TME	Tumor 3
1213	0.422410525667586	107.800227939819	L11_ROI07.Tumor	SMA protein vs. fibroblasts	L11	Tumor	Tumor 3
1214	3.33238145982876	415.402008791067	L11_ROI07.TME	SMA protein vs. fibroblasts	L11	TME	Tumor 3
1215	0.0444495715758651	67.7321528143314	L11_ROI08.Tumor	SMA protein vs. fibroblasts	L11	Tumor	Tumor 3
1216	0.172464567504196	81.6763595910571	L11_ROI09.Tumor	SMA protein vs. fibroblasts	L11	Tumor	Tumor 3
1217	2.03306391238216	429.363831445852	L11_ROI09.TME	SMA protein vs. fibroblasts	L11	TME	Tumor 3
1218	0	118.920275326613	L11_ROI10.Tumor	SMA protein vs. fibroblasts	L11	Tumor	Tumor 3
1219	0.422011103937169	260.425624429401	L11_ROI10.TME	SMA protein vs. fibroblasts	L11	TME	Tumor 3
1220	0	150.941705479698	L11_ROI11.Tumor	SMA protein vs. fibroblasts	L11	Tumor	Tumor 3
1221	0.690872803674896	659.165752032775	L11_ROI11.TME	SMA protein vs. fibroblasts	L11	TME	Tumor 3
1222	0	133.207512924732	L11_ROI12.Tumor	SMA protein vs. fibroblasts	L11	Tumor	Tumor 3
1223	0.519709151648201	594.385098187056	L11_ROI12.TME	SMA protein vs. fibroblasts	L11	TME	Tumor 3
1224	0	106.213742332617	L11_ROI13.Tumor	SMA protein vs. fibroblasts	L11	Tumor	Tumor 3
1225	0.274037166810962	390.426024785914	L11_ROI13.TME	SMA protein vs. fibroblasts	L11	TME	Tumor 3
1226	0	124.858403663723	L11_ROI14.Tumor	SMA protein vs. fibroblasts	L11	Tumor	Tumor 3
1227	0.561017542695489	445.874459244952	L11_ROI14.TME	SMA protein vs. fibroblasts	L11	TME	Tumor 3
1228	0	86.7089561451537	L11_ROI15.Tumor	SMA protein vs. fibroblasts	L11	Tumor	Tumor 3
1229	0.803341804672334	320.482669916947	L11_ROI15.TME	SMA protein vs. fibroblasts	L11	TME	Tumor 3
1230	0.20564635461928	73.8064597953145	L11_ROI16.Tumor	SMA protein vs. fibroblasts	L11	Tumor	Tumor 3
1231	1.3388289657149	250.165918541164	L11_ROI16.TME	SMA protein vs. fibroblasts	L11	TME	Tumor 3
1232	0	174.663498673685	L11_ROI17.Tumor	SMA protein vs. fibroblasts	L11	Tumor	Tumor 3
1233	0.336233276963364	427.026925846719	L11_ROI17.TME	SMA protein vs. fibroblasts	L11	TME	Tumor 3
1234	0	73.3690762925874	L11_ROI18.Tumor	SMA protein vs. fibroblasts	L11	Tumor	Tumor 3
1235	0.385708815938483	421.693148434137	L11_ROI18.TME	SMA protein vs. fibroblasts	L11	TME	Tumor 3
1236	0.077495532226869	117.045385603161	L11_ROI19.Tumor	SMA protein vs. fibroblasts	L11	Tumor	Tumor 3
1237	1.68575231516696	506.52000847991	L11_ROI19.TME	SMA protein vs. fibroblasts	L11	TME	Tumor 3
1238	0.596968897613289	250.072095091829	L11_ROI20.Tumor	SMA protein vs. fibroblasts	L11	Tumor	Tumor 3
1239	1.50222524752522	619.833164143698	L11_ROI20.TME	SMA protein vs. fibroblasts	L11	TME	Tumor 3
1240	0	78.1530431159966	L11_ROI21.Tumor	SMA protein vs. fibroblasts	L11	Tumor	Tumor 3
1241	0.554001964720991	276.725247439769	L11_ROI21.TME	SMA protein vs. fibroblasts	L11	TME	Tumor 3
1242	0	166.295107208778	L11_ROI22.Tumor	SMA protein vs. fibroblasts	L11	Tumor	Tumor 3
1243	0.606707131787537	380.907380100339	L11_ROI22.TME	SMA protein vs. fibroblasts	L11	TME	Tumor 3
1244	0.236296244856614	207.67739206557	L11_ROI23.Tumor	SMA protein vs. fibroblasts	L11	Tumor	Tumor 3
1245	1.33468189170404	479.868064852733	L11_ROI23.TME	SMA protein vs. fibroblasts	L11	TME	Tumor 3
1246	0	189.102224886313	L11_ROI24.Tumor	SMA protein vs. fibroblasts	L11	Tumor	Tumor 3
1247	0.303814180836682	474.107045499941	L11_ROI24.TME	SMA protein vs. fibroblasts	L11	TME	Tumor 3
1248	0	244.703655079231	L12_ROI01.Tumor	SMA protein vs. fibroblasts	L12	Tumor	Tumor 4
1249	2.05213608926161	517.980261147139	L12_ROI01.TME	SMA protein vs. fibroblasts	L12	TME	Tumor 4
1250	0	130.641279588211	L12_ROI02.Tumor	SMA protein vs. fibroblasts	L12	Tumor	Tumor 4
1251	2.03125914383202	634.147405652999	L12_ROI02.TME	SMA protein vs. fibroblasts	L12	TME	Tumor 4
1252	0.0786266090621708	196.911093676121	L12_ROI03.Tumor	SMA protein vs. fibroblasts	L12	Tumor	Tumor 4
1253	2.39972598797943	444.22997768745	L12_ROI03.TME	SMA protein vs. fibroblasts	L12	TME	Tumor 4
1254	0	59.0870296506352	L12_ROI04.Tumor	SMA protein vs. fibroblasts	L12	Tumor	Tumor 4
1255	0.21023941648931	379.682752612085	L12_ROI04.TME	SMA protein vs. fibroblasts	L12	TME	Tumor 4
1256	0.0240730095921675	55.602372142673	L12_ROI05.Tumor	SMA protein vs. fibroblasts	L12	Tumor	Tumor 4
1257	0.22582437253215	315.065708764611	L12_ROI05.TME	SMA protein vs. fibroblasts	L12	TME	Tumor 4
1258	0	115.403852016946	L12_ROI06.Tumor	SMA protein vs. fibroblasts	L12	Tumor	Tumor 4
1259	1.59280999329085	461.907355533208	L12_ROI06.TME	SMA protein vs. fibroblasts	L12	TME	Tumor 4
1260	0	239.662351045988	L12_ROI07.Tumor	SMA protein vs. fibroblasts	L12	Tumor	Tumor 4
1261	1.56552066867684	470.599454227597	L12_ROI07.TME	SMA protein vs. fibroblasts	L12	TME	Tumor 4
1262	0.00863566239261867	92.5418061079465	L12_ROI08.Tumor	SMA protein vs. fibroblasts	L12	Tumor	Tumor 4
1263	0.431813658096998	437.055626643953	L12_ROI08.TME	SMA protein vs. fibroblasts	L12	TME	Tumor 4
1264	0	83.1255319429228	L12_ROI09.Tumor	SMA protein vs. fibroblasts	L12	Tumor	Tumor 4
1265	0.624982679466237	294.693431871957	L12_ROI09.TME	SMA protein vs. fibroblasts	L12	TME	Tumor 4
1266	0	78.9015961452826	L12_ROI10.Tumor	SMA protein vs. fibroblasts	L12	Tumor	Tumor 4
1267	0.987150436596635	549.626731726828	L12_ROI10.TME	SMA protein vs. fibroblasts	L12	TME	Tumor 4
1268	0.0717012721103558	242.409375882285	L12_ROI11.Tumor	SMA protein vs. fibroblasts	L12	Tumor	Tumor 4
1269	3.02291465904054	980.245453803875	L12_ROI11.TME	SMA protein vs. fibroblasts	L12	TME	Tumor 4
1270	0.0227199751909567	228.629991437372	L12_ROI12.Tumor	SMA protein vs. fibroblasts	L12	Tumor	Tumor 4
1271	2.55093245570977	984.022068364308	L12_ROI12.TME	SMA protein vs. fibroblasts	L12	TME	Tumor 4
1272	0.168017020324519	261.647168616169	L12_ROI13.Tumor	SMA protein vs. fibroblasts	L12	Tumor	Tumor 4
1273	3.87518585629933	1359.07873257495	L12_ROI13.TME	SMA protein vs. fibroblasts	L12	TME	Tumor 4
1274	0.0158876420954508	265.481831356863	L12_ROI14.Tumor	SMA protein vs. fibroblasts	L12	Tumor	Tumor 4
1275	4.95946737232486	1428.33482516292	L12_ROI14.TME	SMA protein vs. fibroblasts	L12	TME	Tumor 4
1276	0.375357336567513	501.370347010853	L12_ROI15.Tumor	SMA protein vs. fibroblasts	L12	Tumor	Tumor 4
1277	3.12396307476546	1249.49781900507	L12_ROI15.TME	SMA protein vs. fibroblasts	L12	TME	Tumor 4
1278	0	245.097254700516	L12_ROI16.Tumor	SMA protein vs. fibroblasts	L12	Tumor	Tumor 4
1279	2.58613608163128	1177.16415737635	L12_ROI16.TME	SMA protein vs. fibroblasts	L12	TME	Tumor 4
1280	0	249.959308944504	L12_ROI17.Tumor	SMA protein vs. fibroblasts	L12	Tumor	Tumor 4
1281	0.723931323434401	155.562376367732	L12_ROI17.TME	SMA protein vs. fibroblasts	L12	TME	Tumor 4
1282	0	32.4990405833599	L12_ROI18.Tumor	SMA protein vs. fibroblasts	L12	Tumor	Tumor 4
1283	0.0705672423526314	31.5468999840659	L12_ROI18.TME	SMA protein vs. fibroblasts	L12	TME	Tumor 4
1284	0	69.6951099993141	L12_ROI19.Tumor	SMA protein vs. fibroblasts	L12	Tumor	Tumor 4
1285	0.0347212184670879	34.875188264882	L12_ROI19.TME	SMA protein vs. fibroblasts	L12	TME	Tumor 4
1286	0.213603480603405	283.065265163494	L12_ROI20.Tumor	SMA protein vs. fibroblasts	L12	Tumor	Tumor 4
1287	0.409038288262943	208.516378189724	L12_ROI20.TME	SMA protein vs. fibroblasts	L12	TME	Tumor 4
1288	0.0167065947499178	119.755612672692	L12_ROI21.Tumor	SMA protein vs. fibroblasts	L12	Tumor	Tumor 4
1289	0.17662014147476	73.656038212922	L12_ROI21.TME	SMA protein vs. fibroblasts	L12	TME	Tumor 4
1290	0	182.339725820884	L12_ROI22.Tumor	SMA protein vs. fibroblasts	L12	Tumor	Tumor 4
1291	3.17933728142563	1006.606447059	L12_ROI22.TME	SMA protein vs. fibroblasts	L12	TME	Tumor 4
1292	0.208779502103291	116.470346033183	L12_ROI23.Tumor	SMA protein vs. fibroblasts	L12	Tumor	Tumor 4
1293	1.52470006546307	439.123445481443	L12_ROI23.TME	SMA protein vs. fibroblasts	L12	TME	Tumor 4
1294	0	286.716629848529	L12_ROI24.Tumor	SMA protein vs. fibroblasts	L12	Tumor	Tumor 4
1295	2.97562363650279	1218.11663697281	L12_ROI24.TME	SMA protein vs. fibroblasts	L12	TME	Tumor 4
1296	0	150.297277339229	L13_ROI01.Tumor	SMA protein vs. fibroblasts	L13	Tumor	Tumor 5
1297	1.12079212809599	945.538131308417	L13_ROI01.TME	SMA protein vs. fibroblasts	L13	TME	Tumor 5
1298	0	190.776507888832	L13_ROI02.Tumor	SMA protein vs. fibroblasts	L13	Tumor	Tumor 5
1299	1.39461101912429	760.778992250526	L13_ROI02.TME	SMA protein vs. fibroblasts	L13	TME	Tumor 5
1300	0	123.25733505655	L13_ROI03.Tumor	SMA protein vs. fibroblasts	L13	Tumor	Tumor 5
1301	1.0716074635953	396.916048179458	L13_ROI03.TME	SMA protein vs. fibroblasts	L13	TME	Tumor 5
1302	0	99.9486042896383	L13_ROI04.Tumor	SMA protein vs. fibroblasts	L13	Tumor	Tumor 5
1303	0.672488093373677	282.25081686036	L13_ROI04.TME	SMA protein vs. fibroblasts	L13	TME	Tumor 5
1304	0	101.092745529818	L13_ROI05.Tumor	SMA protein vs. fibroblasts	L13	Tumor	Tumor 5
1305	1.30200762227861	568.981198420418	L13_ROI05.TME	SMA protein vs. fibroblasts	L13	TME	Tumor 5
1306	0.0360188790494098	90.7916460578649	L13_ROI06.Tumor	SMA protein vs. fibroblasts	L13	Tumor	Tumor 5
1307	1.80754617222033	1000.6370405617	L13_ROI06.TME	SMA protein vs. fibroblasts	L13	TME	Tumor 5
1308	0.0569754587094815	75.5636244514366	L13_ROI07.Tumor	SMA protein vs. fibroblasts	L13	Tumor	Tumor 5
1309	1.89797540883709	1625.88471511328	L13_ROI08.TME	SMA protein vs. fibroblasts	L13	TME	Tumor 5
1310	0.0165092747826921	422.340038053352	L13_ROI09.Tumor	SMA protein vs. fibroblasts	L13	Tumor	Tumor 5
1311	1.58604662462319	1476.78448739469	L13_ROI09.TME	SMA protein vs. fibroblasts	L13	TME	Tumor 5
1312	0	136.488822123098	L13_ROI10.Tumor	SMA protein vs. fibroblasts	L13	Tumor	Tumor 5
1313	1.41964827833105	1097.13390912951	L13_ROI10.TME	SMA protein vs. fibroblasts	L13	TME	Tumor 5
1314	0	84.6614928281715	L13_ROI11.Tumor	SMA protein vs. fibroblasts	L13	Tumor	Tumor 5
1315	0.799113693812375	660.386486147387	L13_ROI11.TME	SMA protein vs. fibroblasts	L13	TME	Tumor 5
1316	0	117.2385327645	L13_ROI12.Tumor	SMA protein vs. fibroblasts	L13	Tumor	Tumor 5
1317	1.09269702908052	623.782329689078	L13_ROI12.TME	SMA protein vs. fibroblasts	L13	TME	Tumor 5
1318	0	122.42265200606	L13_ROI13.Tumor	SMA protein vs. fibroblasts	L13	Tumor	Tumor 5
1319	1.40793887334657	646.833516809652	L13_ROI13.TME	SMA protein vs. fibroblasts	L13	TME	Tumor 5
1320	0.0752504778091418	185.85561748053	L13_ROI14.Tumor	SMA protein vs. fibroblasts	L13	Tumor	Tumor 5
1321	1.41579906419818	901.080550545414	L13_ROI14.TME	SMA protein vs. fibroblasts	L13	TME	Tumor 5
1322	0.0539556264628493	176.292300160552	L13_ROI15.Tumor	SMA protein vs. fibroblasts	L13	Tumor	Tumor 5
1323	1.02634063502775	694.687309971532	L13_ROI15.TME	SMA protein vs. fibroblasts	L13	TME	Tumor 5
1324	0	179.732537988668	L13_ROI16.Tumor	SMA protein vs. fibroblasts	L13	Tumor	Tumor 5
1325	1.30957571528772	905.902622196308	L13_ROI16.TME	SMA protein vs. fibroblasts	L13	TME	Tumor 5
1326	1.47038539215836	421.105624341874	L13_ROI17.TME	SMA protein vs. fibroblasts	L13	TME	Tumor 5
1327	0.0424186883901266	225.583189566439	L13_ROI18.Tumor	SMA protein vs. fibroblasts	L13	Tumor	Tumor 5
1328	1.74919683914046	1262.84315841339	L13_ROI18.TME	SMA protein vs. fibroblasts	L13	TME	Tumor 5
1329	1.45206180023005	743.925978885798	L13_ROI19.TME	SMA protein vs. fibroblasts	L13	TME	Tumor 5
1330	0.0185840550290528	245.310517020498	L13_ROI20.Tumor	SMA protein vs. fibroblasts	L13	Tumor	Tumor 5
1331	1.33017476833771	955.304101888702	L13_ROI20.TME	SMA protein vs. fibroblasts	L13	TME	Tumor 5
1332	0	176.923550594048	L13_ROI21.Tumor	SMA protein vs. fibroblasts	L13	Tumor	Tumor 5
1333	1.24108375538239	652.461159405999	L13_ROI21.TME	SMA protein vs. fibroblasts	L13	TME	Tumor 5
1334	0	123.992800492563	L13_ROI22.Tumor	SMA protein vs. fibroblasts	L13	Tumor	Tumor 5
1335	1.44023659498177	1626.57828708159	L13_ROI22.TME	SMA protein vs. fibroblasts	L13	TME	Tumor 5
1336	0.0899183991878969	272.945478153204	L13_ROI23.Tumor	SMA protein vs. fibroblasts	L13	Tumor	Tumor 5
1337	1.63788181110574	1609.09044030927	L13_ROI23.TME	SMA protein vs. fibroblasts	L13	TME	Tumor 5
1338	2.32172011111341	1484.01304434045	L13_ROI24.TME	SMA protein vs. fibroblasts	L13	TME	Tumor 5
