# Supplementary material for: Advances in mixed cell deconvolution enable quantification of cell types in spatial transcriptomic data
Source: Nat Commun. 2022 Jan 19;13:385. doi: 10.1038/s41467-022-28020-5 (PMC8770643; doi:10.1038/s41467-022-28020-5)
Supplement: Supplementary file 9 — Source data [file 41467_2022_28020_MOESM9_ESM.zip › source data/source_data_4b.csv]

	method	tissue	protein	stat	value	tumor
1	DWLS	L09	CD3 protein vs. total T-cells	cors	0.421909519075558	Tumor 1
2	DWLS	L09	CD8 protein vs. CD8 T-cells	cors	-0.023506471498059	Tumor 1
3	DWLS	L09	CD68 protein vs. macrophages	cors	0.863041232888871	Tumor 1
4	DWLS	L09	CD66b protein vs. neutrophils	cors	0.846020784587759	Tumor 1
5	DWLS	L09	CD20 protein vs. B-cells	cors	0.91677256603188	Tumor 1
6	DWLS	L09	SMA protein vs. fibroblasts	cors	0.34932161003216	Tumor 1
7	DWLS	L10	CD3 protein vs. total T-cells	cors	0.211335258753151	Tumor 2
8	DWLS	L10	CD8 protein vs. CD8 T-cells	cors	-0.102187036315328	Tumor 2
9	DWLS	L10	CD68 protein vs. macrophages	cors	0.500327418743427	Tumor 2
10	DWLS	L10	CD66b protein vs. neutrophils	cors	0.0570467776009048	Tumor 2
11	DWLS	L10	CD20 protein vs. B-cells	cors	0.634131150457929	Tumor 2
12	DWLS	L10	SMA protein vs. fibroblasts	cors	0.71295729932977	Tumor 2
13	DWLS	L11	CD3 protein vs. total T-cells	cors	0.919279703664074	Tumor 3
14	DWLS	L11	CD8 protein vs. CD8 T-cells	cors	0.824959527231579	Tumor 3
15	DWLS	L11	CD68 protein vs. macrophages	cors	0.881292764742637	Tumor 3
16	DWLS	L11	CD66b protein vs. neutrophils	cors	-0.0946861419021232	Tumor 3
17	DWLS	L11	CD20 protein vs. B-cells	cors	0.872136452202303	Tumor 3
18	DWLS	L11	SMA protein vs. fibroblasts	cors	0.62317386330229	Tumor 3
19	DWLS	L12	CD3 protein vs. total T-cells	cors	0.873174994615145	Tumor 4
20	DWLS	L12	CD8 protein vs. CD8 T-cells	cors	0.283318882604935	Tumor 4
21	DWLS	L12	CD68 protein vs. macrophages	cors	0.91600222422878	Tumor 4
22	DWLS	L12	CD66b protein vs. neutrophils	cors	0.205026221785419	Tumor 4
23	DWLS	L12	CD20 protein vs. B-cells	cors	0.908084616144305	Tumor 4
24	DWLS	L12	SMA protein vs. fibroblasts	cors	0.890095724388002	Tumor 4
25	DWLS	L13	CD3 protein vs. total T-cells	cors	0.880886323130795	Tumor 5
26	DWLS	L13	CD8 protein vs. CD8 T-cells	cors	0.882173442681545	Tumor 5
27	DWLS	L13	CD68 protein vs. macrophages	cors	0.67900965583199	Tumor 5
28	DWLS	L13	CD66b protein vs. neutrophils	cors	0.362333365757781	Tumor 5
29	DWLS	L13	CD20 protein vs. B-cells	cors	-0.0568153247553372	Tumor 5
30	DWLS	L13	SMA protein vs. fibroblasts	cors	0.858172477685838	Tumor 5
31	NNLS	L09	CD3 protein vs. total T-cells	cors	0.832411261336539	Tumor 1
32	NNLS	L09	CD8 protein vs. CD8 T-cells	cors	0.249576612217325	Tumor 1
33	NNLS	L09	CD68 protein vs. macrophages	cors	0.758709642747173	Tumor 1
34	NNLS	L09	CD66b protein vs. neutrophils	cors	0.0145092927005143	Tumor 1
35	NNLS	L09	CD20 protein vs. B-cells	cors	0.926618854128638	Tumor 1
36	NNLS	L09	SMA protein vs. fibroblasts	cors	0.605190635902271	Tumor 1
37	NNLS	L10	CD3 protein vs. total T-cells	cors	0.705466617097917	Tumor 2
38	NNLS	L10	CD8 protein vs. CD8 T-cells	cors	-0.136832720159491	Tumor 2
39	NNLS	L10	CD68 protein vs. macrophages	cors	0.484510137884838	Tumor 2
40	NNLS	L10	CD66b protein vs. neutrophils	cors	-0.151630161400842	Tumor 2
41	NNLS	L10	CD20 protein vs. B-cells	cors	0.594940991811042	Tumor 2
42	NNLS	L10	SMA protein vs. fibroblasts	cors	0.870087056348544	Tumor 2
43	NNLS	L11	CD3 protein vs. total T-cells	cors	0.861920643162426	Tumor 3
44	NNLS	L11	CD8 protein vs. CD8 T-cells	cors	0.41480055096539	Tumor 3
45	NNLS	L11	CD68 protein vs. macrophages	cors	0.810759116566406	Tumor 3
46	NNLS	L11	CD66b protein vs. neutrophils	cors	-0.44917755728682	Tumor 3
47	NNLS	L11	CD20 protein vs. B-cells	cors	0.280173877381142	Tumor 3
48	NNLS	L11	SMA protein vs. fibroblasts	cors	0.405218949648085	Tumor 3
49	NNLS	L12	CD3 protein vs. total T-cells	cors	0.94486619260359	Tumor 4
50	NNLS	L12	CD8 protein vs. CD8 T-cells	cors	0.350427717814255	Tumor 4
51	NNLS	L12	CD68 protein vs. macrophages	cors	0.90279167201939	Tumor 4
52	NNLS	L12	CD66b protein vs. neutrophils	cors	0.441608127234672	Tumor 4
53	NNLS	L12	CD20 protein vs. B-cells	cors	0.914642764729477	Tumor 4
54	NNLS	L12	SMA protein vs. fibroblasts	cors	0.929880744005988	Tumor 4
55	NNLS	L13	CD3 protein vs. total T-cells	cors	0.730156098925504	Tumor 5
56	NNLS	L13	CD8 protein vs. CD8 T-cells	cors	0.631515060908665	Tumor 5
57	NNLS	L13	CD68 protein vs. macrophages	cors	0.784328495347103	Tumor 5
58	NNLS	L13	CD66b protein vs. neutrophils	cors	0.390867695742755	Tumor 5
59	NNLS	L13	CD20 protein vs. B-cells	cors	-0.176044279540327	Tumor 5
60	NNLS	L13	SMA protein vs. fibroblasts	cors	0.91268995447437	Tumor 5
61	v-SVR	L09	CD3 protein vs. total T-cells	cors	0.908352026308017	Tumor 1
62	v-SVR	L09	CD8 protein vs. CD8 T-cells	cors	0.793256778918622	Tumor 1
63	v-SVR	L09	CD68 protein vs. macrophages	cors	0.861871069815153	Tumor 1
64	v-SVR	L09	CD66b protein vs. neutrophils	cors	0.356568815640606	Tumor 1
65	v-SVR	L09	CD20 protein vs. B-cells	cors	0.980611019638661	Tumor 1
66	v-SVR	L09	SMA protein vs. fibroblasts	cors	0.627640863697093	Tumor 1
67	v-SVR	L10	CD3 protein vs. total T-cells	cors	0.896138306676272	Tumor 2
68	v-SVR	L10	CD8 protein vs. CD8 T-cells	cors	0.675105796635677	Tumor 2
69	v-SVR	L10	CD68 protein vs. macrophages	cors	0.463002997305142	Tumor 2
70	v-SVR	L10	CD66b protein vs. neutrophils	cors	-0.0209105369725835	Tumor 2
71	v-SVR	L10	CD20 protein vs. B-cells	cors	0.894213262269422	Tumor 2
72	v-SVR	L10	SMA protein vs. fibroblasts	cors	0.74675764947398	Tumor 2
73	v-SVR	L11	CD3 protein vs. total T-cells	cors	0.887496875984125	Tumor 3
74	v-SVR	L11	CD8 protein vs. CD8 T-cells	cors	0.799489349047807	Tumor 3
75	v-SVR	L11	CD68 protein vs. macrophages	cors	0.798003226733543	Tumor 3
76	v-SVR	L11	CD66b protein vs. neutrophils	cors	-0.445904767779507	Tumor 3
77	v-SVR	L11	CD20 protein vs. B-cells	cors	0.892365721080907	Tumor 3
78	v-SVR	L11	SMA protein vs. fibroblasts	cors	0.501866753398561	Tumor 3
79	v-SVR	L12	CD3 protein vs. total T-cells	cors	0.966439783093994	Tumor 4
80	v-SVR	L12	CD8 protein vs. CD8 T-cells	cors	0.82237867598785	Tumor 4
81	v-SVR	L12	CD68 protein vs. macrophages	cors	0.939534691885922	Tumor 4
82	v-SVR	L12	CD66b protein vs. neutrophils	cors	0.640018191885077	Tumor 4
83	v-SVR	L12	CD20 protein vs. B-cells	cors	0.956826830200763	Tumor 4
84	v-SVR	L12	SMA protein vs. fibroblasts	cors	0.928271907304038	Tumor 4
85	v-SVR	L13	CD3 protein vs. total T-cells	cors	0.894139936538554	Tumor 5
86	v-SVR	L13	CD8 protein vs. CD8 T-cells	cors	0.834667015426707	Tumor 5
87	v-SVR	L13	CD68 protein vs. macrophages	cors	0.761348585962058	Tumor 5
88	v-SVR	L13	CD66b protein vs. neutrophils	cors	0.316046552017707	Tumor 5
89	v-SVR	L13	CD20 protein vs. B-cells	cors	0.160615924880876	Tumor 5
90	v-SVR	L13	SMA protein vs. fibroblasts	cors	0.845774759714853	Tumor 5
91	SpatialDecon ignoring tumor	L09	CD3 protein vs. total T-cells	cors	0.90022995490763	Tumor 1
92	SpatialDecon ignoring tumor	L09	CD8 protein vs. CD8 T-cells	cors	0.665258733998015	Tumor 1
93	SpatialDecon ignoring tumor	L09	CD68 protein vs. macrophages	cors	0.687629339400514	Tumor 1
94	SpatialDecon ignoring tumor	L09	CD66b protein vs. neutrophils	cors	0.510862950160816	Tumor 1
95	SpatialDecon ignoring tumor	L09	CD20 protein vs. B-cells	cors	0.969161119232833	Tumor 1
96	SpatialDecon ignoring tumor	L09	SMA protein vs. fibroblasts	cors	0.640195664826211	Tumor 1
97	SpatialDecon ignoring tumor	L10	CD3 protein vs. total T-cells	cors	0.87846538397577	Tumor 2
98	SpatialDecon ignoring tumor	L10	CD8 protein vs. CD8 T-cells	cors	0.610621903651345	Tumor 2
99	SpatialDecon ignoring tumor	L10	CD68 protein vs. macrophages	cors	0.485676305495516	Tumor 2
100	SpatialDecon ignoring tumor	L10	CD66b protein vs. neutrophils	cors	0.036790112331303	Tumor 2
101	SpatialDecon ignoring tumor	L10	CD20 protein vs. B-cells	cors	0.913489629444433	Tumor 2
102	SpatialDecon ignoring tumor	L10	SMA protein vs. fibroblasts	cors	0.832899464940514	Tumor 2
103	SpatialDecon ignoring tumor	L11	CD3 protein vs. total T-cells	cors	0.854770261144752	Tumor 3
104	SpatialDecon ignoring tumor	L11	CD8 protein vs. CD8 T-cells	cors	0.738203127534568	Tumor 3
105	SpatialDecon ignoring tumor	L11	CD68 protein vs. macrophages	cors	0.774209876890498	Tumor 3
106	SpatialDecon ignoring tumor	L11	CD66b protein vs. neutrophils	cors	-0.418368977625993	Tumor 3
107	SpatialDecon ignoring tumor	L11	CD20 protein vs. B-cells	cors	0.924748883188811	Tumor 3
108	SpatialDecon ignoring tumor	L11	SMA protein vs. fibroblasts	cors	0.516229344670122	Tumor 3
109	SpatialDecon ignoring tumor	L12	CD3 protein vs. total T-cells	cors	0.970898576453027	Tumor 4
110	SpatialDecon ignoring tumor	L12	CD8 protein vs. CD8 T-cells	cors	0.781115822377906	Tumor 4
111	SpatialDecon ignoring tumor	L12	CD68 protein vs. macrophages	cors	0.876318998805067	Tumor 4
112	SpatialDecon ignoring tumor	L12	CD66b protein vs. neutrophils	cors	0.467792690311698	Tumor 4
113	SpatialDecon ignoring tumor	L12	CD20 protein vs. B-cells	cors	0.965569179419085	Tumor 4
114	SpatialDecon ignoring tumor	L12	SMA protein vs. fibroblasts	cors	0.908917233353143	Tumor 4
115	SpatialDecon ignoring tumor	L13	CD3 protein vs. total T-cells	cors	0.933082478467303	Tumor 5
116	SpatialDecon ignoring tumor	L13	CD8 protein vs. CD8 T-cells	cors	0.859420551462699	Tumor 5
117	SpatialDecon ignoring tumor	L13	CD68 protein vs. macrophages	cors	0.735935086950654	Tumor 5
118	SpatialDecon ignoring tumor	L13	CD66b protein vs. neutrophils	cors	0.334683736765016	Tumor 5
119	SpatialDecon ignoring tumor	L13	CD20 protein vs. B-cells	cors	0.345985079633801	Tumor 5
120	SpatialDecon ignoring tumor	L13	SMA protein vs. fibroblasts	cors	0.870746955508922	Tumor 5
121	SpatialDecon modelling tumor	L09	CD3 protein vs. total T-cells	cors	0.94172590638275	Tumor 1
122	SpatialDecon modelling tumor	L09	CD8 protein vs. CD8 T-cells	cors	0.909447775208621	Tumor 1
123	SpatialDecon modelling tumor	L09	CD68 protein vs. macrophages	cors	0.692147649183588	Tumor 1
124	SpatialDecon modelling tumor	L09	CD66b protein vs. neutrophils	cors	0.85791228726962	Tumor 1
125	SpatialDecon modelling tumor	L09	CD20 protein vs. B-cells	cors	0.913582901599484	Tumor 1
126	SpatialDecon modelling tumor	L09	SMA protein vs. fibroblasts	cors	0.674458820902244	Tumor 1
127	SpatialDecon modelling tumor	L10	CD3 protein vs. total T-cells	cors	0.922480872588173	Tumor 2
128	SpatialDecon modelling tumor	L10	CD8 protein vs. CD8 T-cells	cors	0.71259983684687	Tumor 2
129	SpatialDecon modelling tumor	L10	CD68 protein vs. macrophages	cors	0.422512273707604	Tumor 2
130	SpatialDecon modelling tumor	L10	CD66b protein vs. neutrophils	cors	0.349269081788649	Tumor 2
131	SpatialDecon modelling tumor	L10	CD20 protein vs. B-cells	cors	0.880056628448688	Tumor 2
132	SpatialDecon modelling tumor	L10	SMA protein vs. fibroblasts	cors	0.853949934450089	Tumor 2
133	SpatialDecon modelling tumor	L11	CD3 protein vs. total T-cells	cors	0.874384955219914	Tumor 3
134	SpatialDecon modelling tumor	L11	CD8 protein vs. CD8 T-cells	cors	0.856939938694158	Tumor 3
135	SpatialDecon modelling tumor	L11	CD68 protein vs. macrophages	cors	0.788400807877889	Tumor 3
136	SpatialDecon modelling tumor	L11	CD66b protein vs. neutrophils	cors	-0.0840636704474648	Tumor 3
137	SpatialDecon modelling tumor	L11	CD20 protein vs. B-cells	cors	0.857320691421081	Tumor 3
138	SpatialDecon modelling tumor	L11	SMA protein vs. fibroblasts	cors	0.645712264158625	Tumor 3
139	SpatialDecon modelling tumor	L12	CD3 protein vs. total T-cells	cors	0.982291251691253	Tumor 4
140	SpatialDecon modelling tumor	L12	CD8 protein vs. CD8 T-cells	cors	0.878450393282426	Tumor 4
141	SpatialDecon modelling tumor	L12	CD68 protein vs. macrophages	cors	0.931229109093063	Tumor 4
142	SpatialDecon modelling tumor	L12	CD66b protein vs. neutrophils	cors	0.839312120298065	Tumor 4
143	SpatialDecon modelling tumor	L12	CD20 protein vs. B-cells	cors	0.923573328664614	Tumor 4
144	SpatialDecon modelling tumor	L12	SMA protein vs. fibroblasts	cors	0.935821987800724	Tumor 4
145	SpatialDecon modelling tumor	L13	CD3 protein vs. total T-cells	cors	0.949078730956261	Tumor 5
146	SpatialDecon modelling tumor	L13	CD8 protein vs. CD8 T-cells	cors	0.840814901048992	Tumor 5
147	SpatialDecon modelling tumor	L13	CD68 protein vs. macrophages	cors	0.747642125671337	Tumor 5
148	SpatialDecon modelling tumor	L13	CD66b protein vs. neutrophils	cors	0.188545230286827	Tumor 5
149	SpatialDecon modelling tumor	L13	CD20 protein vs. B-cells	cors	0.401102534898629	Tumor 5
150	SpatialDecon modelling tumor	L13	SMA protein vs. fibroblasts	cors	0.888784272042413	Tumor 5
151	Stereoscope + safeTME	L09	CD3 protein vs. total T-cells	cors	0.662882442786483	Tumor 1
152	Stereoscope + safeTME	L09	CD8 protein vs. CD8 T-cells	cors	0.182746826691349	Tumor 1
153	Stereoscope + safeTME	L09	CD68 protein vs. macrophages	cors	0.849338579214365	Tumor 1
154	Stereoscope + safeTME	L09	CD66b protein vs. neutrophils	cors	0.543627171473133	Tumor 1
155	Stereoscope + safeTME	L09	CD20 protein vs. B-cells	cors	0.939806050740411	Tumor 1
156	Stereoscope + safeTME	L09	SMA protein vs. fibroblasts	cors	0.580263665460173	Tumor 1
157	Stereoscope + safeTME	L10	CD3 protein vs. total T-cells	cors	0.754817613884233	Tumor 2
158	Stereoscope + safeTME	L10	CD8 protein vs. CD8 T-cells	cors	0.574585803641504	Tumor 2
159	Stereoscope + safeTME	L10	CD68 protein vs. macrophages	cors	0.705044614229978	Tumor 2
160	Stereoscope + safeTME	L10	CD66b protein vs. neutrophils	cors	0.120644110339287	Tumor 2
161	Stereoscope + safeTME	L10	CD20 protein vs. B-cells	cors	0.817799851667078	Tumor 2
162	Stereoscope + safeTME	L10	SMA protein vs. fibroblasts	cors	0.810312489861692	Tumor 2
163	Stereoscope + safeTME	L11	CD3 protein vs. total T-cells	cors	0.945012854608215	Tumor 3
164	Stereoscope + safeTME	L11	CD8 protein vs. CD8 T-cells	cors	0.880960769254124	Tumor 3
165	Stereoscope + safeTME	L11	CD68 protein vs. macrophages	cors	0.894976343756142	Tumor 3
166	Stereoscope + safeTME	L11	CD66b protein vs. neutrophils	cors	-0.534910332088388	Tumor 3
167	Stereoscope + safeTME	L11	CD20 protein vs. B-cells	cors	0.94913022274087	Tumor 3
168	Stereoscope + safeTME	L11	SMA protein vs. fibroblasts	cors	0.391016876553126	Tumor 3
169	Stereoscope + safeTME	L12	CD3 protein vs. total T-cells	cors	0.886635947136869	Tumor 4
170	Stereoscope + safeTME	L12	CD8 protein vs. CD8 T-cells	cors	0.661504089895273	Tumor 4
171	Stereoscope + safeTME	L12	CD68 protein vs. macrophages	cors	0.863797865170944	Tumor 4
172	Stereoscope + safeTME	L12	CD66b protein vs. neutrophils	cors	0.369904787471639	Tumor 4
173	Stereoscope + safeTME	L12	CD20 protein vs. B-cells	cors	0.948922113767376	Tumor 4
174	Stereoscope + safeTME	L12	SMA protein vs. fibroblasts	cors	0.920184704846038	Tumor 4
175	Stereoscope + safeTME	L13	CD3 protein vs. total T-cells	cors	0.818052510140193	Tumor 5
176	Stereoscope + safeTME	L13	CD8 protein vs. CD8 T-cells	cors	0.698912108482402	Tumor 5
177	Stereoscope + safeTME	L13	CD68 protein vs. macrophages	cors	0.687803841947554	Tumor 5
178	Stereoscope + safeTME	L13	CD66b protein vs. neutrophils	cors	0.0549651940267387	Tumor 5
179	Stereoscope + safeTME	L13	CD20 protein vs. B-cells	cors	-0.209303441748307	Tumor 5
180	Stereoscope + safeTME	L13	SMA protein vs. fibroblasts	cors	0.929420467696996	Tumor 5
181	Stereoscope + scRNAseq lung profiles	L09	CD3 protein vs. total T-cells	cors	0.477055032881582	Tumor 1
182	Stereoscope + scRNAseq lung profiles	L09	CD8 protein vs. CD8 T-cells	cors	NA	Tumor 1
183	Stereoscope + scRNAseq lung profiles	L09	CD68 protein vs. macrophages	cors	NA	Tumor 1
184	Stereoscope + scRNAseq lung profiles	L09	CD66b protein vs. neutrophils	cors	0.711477794188732	Tumor 1
185	Stereoscope + scRNAseq lung profiles	L09	CD20 protein vs. B-cells	cors	0.439355035501538	Tumor 1
186	Stereoscope + scRNAseq lung profiles	L09	SMA protein vs. fibroblasts	cors	0.363022845375304	Tumor 1
187	Stereoscope + scRNAseq lung profiles	L10	CD3 protein vs. total T-cells	cors	0.589223641059254	Tumor 2
188	Stereoscope + scRNAseq lung profiles	L10	CD8 protein vs. CD8 T-cells	cors	NA	Tumor 2
189	Stereoscope + scRNAseq lung profiles	L10	CD68 protein vs. macrophages	cors	NA	Tumor 2
190	Stereoscope + scRNAseq lung profiles	L10	CD66b protein vs. neutrophils	cors	0.397250594140249	Tumor 2
191	Stereoscope + scRNAseq lung profiles	L10	CD20 protein vs. B-cells	cors	0.513775427941168	Tumor 2
192	Stereoscope + scRNAseq lung profiles	L10	SMA protein vs. fibroblasts	cors	0.0967780820632478	Tumor 2
193	Stereoscope + scRNAseq lung profiles	L11	CD3 protein vs. total T-cells	cors	0.646075400003562	Tumor 3
194	Stereoscope + scRNAseq lung profiles	L11	CD8 protein vs. CD8 T-cells	cors	NA	Tumor 3
195	Stereoscope + scRNAseq lung profiles	L11	CD68 protein vs. macrophages	cors	NA	Tumor 3
196	Stereoscope + scRNAseq lung profiles	L11	CD66b protein vs. neutrophils	cors	0.257759532208065	Tumor 3
197	Stereoscope + scRNAseq lung profiles	L11	CD20 protein vs. B-cells	cors	-0.0508819695284069	Tumor 3
198	Stereoscope + scRNAseq lung profiles	L11	SMA protein vs. fibroblasts	cors	0.619729366570156	Tumor 3
199	Stereoscope + scRNAseq lung profiles	L12	CD3 protein vs. total T-cells	cors	0.588752625641972	Tumor 4
200	Stereoscope + scRNAseq lung profiles	L12	CD8 protein vs. CD8 T-cells	cors	NA	Tumor 4
201	Stereoscope + scRNAseq lung profiles	L12	CD68 protein vs. macrophages	cors	NA	Tumor 4
202	Stereoscope + scRNAseq lung profiles	L12	CD66b protein vs. neutrophils	cors	0.521978700910964	Tumor 4
203	Stereoscope + scRNAseq lung profiles	L12	CD20 protein vs. B-cells	cors	0.348357983019623	Tumor 4
204	Stereoscope + scRNAseq lung profiles	L12	SMA protein vs. fibroblasts	cors	-0.0327231428748367	Tumor 4
205	Stereoscope + scRNAseq lung profiles	L13	CD3 protein vs. total T-cells	cors	0.577196076735622	Tumor 5
206	Stereoscope + scRNAseq lung profiles	L13	CD8 protein vs. CD8 T-cells	cors	NA	Tumor 5
207	Stereoscope + scRNAseq lung profiles	L13	CD68 protein vs. macrophages	cors	NA	Tumor 5
208	Stereoscope + scRNAseq lung profiles	L13	CD66b protein vs. neutrophils	cors	0.0974189549495239	Tumor 5
209	Stereoscope + scRNAseq lung profiles	L13	CD20 protein vs. B-cells	cors	-0.254593703628452	Tumor 5
210	Stereoscope + scRNAseq lung profiles	L13	SMA protein vs. fibroblasts	cors	0.470216541718585	Tumor 5
211	SpatialDWLS	L09	CD3 protein vs. total T-cells	cors	-0.0750379953984343	Tumor 1
212	SpatialDWLS	L09	CD8 protein vs. CD8 T-cells	cors	0.195831472427867	Tumor 1
213	SpatialDWLS	L09	CD68 protein vs. macrophages	cors	0.910220564498552	Tumor 1
214	SpatialDWLS	L09	CD66b protein vs. neutrophils	cors	-0.0135605027254743	Tumor 1
215	SpatialDWLS	L09	CD20 protein vs. B-cells	cors	0.685745660203867	Tumor 1
216	SpatialDWLS	L09	SMA protein vs. fibroblasts	cors	0	Tumor 1
217	SpatialDWLS	L10	CD3 protein vs. total T-cells	cors	-0.0501747588783501	Tumor 2
218	SpatialDWLS	L10	CD8 protein vs. CD8 T-cells	cors	0	Tumor 2
219	SpatialDWLS	L10	CD68 protein vs. macrophages	cors	0	Tumor 2
220	SpatialDWLS	L10	CD66b protein vs. neutrophils	cors	0.0888666269048499	Tumor 2
221	SpatialDWLS	L10	CD20 protein vs. B-cells	cors	0.842099708573423	Tumor 2
222	SpatialDWLS	L10	SMA protein vs. fibroblasts	cors	0.763973076380523	Tumor 2
223	SpatialDWLS	L11	CD3 protein vs. total T-cells	cors	0.746337479000359	Tumor 3
224	SpatialDWLS	L11	CD8 protein vs. CD8 T-cells	cors	0.796320474579364	Tumor 3
225	SpatialDWLS	L11	CD68 protein vs. macrophages	cors	0.851631391629716	Tumor 3
226	SpatialDWLS	L11	CD66b protein vs. neutrophils	cors	-0.488842951220056	Tumor 3
227	SpatialDWLS	L11	CD20 protein vs. B-cells	cors	0.928499443535955	Tumor 3
228	SpatialDWLS	L11	SMA protein vs. fibroblasts	cors	0.0789508111126908	Tumor 3
229	SpatialDWLS	L12	CD3 protein vs. total T-cells	cors	0.18254866794225	Tumor 4
230	SpatialDWLS	L12	CD8 protein vs. CD8 T-cells	cors	-0.397011897853305	Tumor 4
231	SpatialDWLS	L12	CD68 protein vs. macrophages	cors	0.827681919383111	Tumor 4
232	SpatialDWLS	L12	CD66b protein vs. neutrophils	cors	-0.0878158399800261	Tumor 4
233	SpatialDWLS	L12	CD20 protein vs. B-cells	cors	0.943361981208959	Tumor 4
234	SpatialDWLS	L12	SMA protein vs. fibroblasts	cors	0.585621139630456	Tumor 4
235	SpatialDWLS	L13	CD3 protein vs. total T-cells	cors	0	Tumor 5
236	SpatialDWLS	L13	CD8 protein vs. CD8 T-cells	cors	0	Tumor 5
237	SpatialDWLS	L13	CD68 protein vs. macrophages	cors	-0.5032950285292	Tumor 5
238	SpatialDWLS	L13	CD66b protein vs. neutrophils	cors	0	Tumor 5
239	SpatialDWLS	L13	CD20 protein vs. B-cells	cors	-0.213175584384614	Tumor 5
240	SpatialDWLS	L13	SMA protein vs. fibroblasts	cors	0.869911337282287	Tumor 5
241	DWLS	L09	CD3 protein vs. total T-cells	spearmans	-0.0335834896810506	Tumor 1
242	DWLS	L09	CD8 protein vs. CD8 T-cells	spearmans	-0.447091932457786	Tumor 1
243	DWLS	L09	CD68 protein vs. macrophages	spearmans	0.912007504690431	Tumor 1
244	DWLS	L09	CD66b protein vs. neutrophils	spearmans	0.639774859287054	Tumor 1
245	DWLS	L09	CD20 protein vs. B-cells	spearmans	0.10844277673546	Tumor 1
246	DWLS	L09	SMA protein vs. fibroblasts	spearmans	0.540337711069418	Tumor 1
247	DWLS	L10	CD3 protein vs. total T-cells	spearmans	0.437064446500154	Tumor 2
248	DWLS	L10	CD8 protein vs. CD8 T-cells	spearmans	0.137341967314215	Tumor 2
249	DWLS	L10	CD68 protein vs. macrophages	spearmans	0.553993216157878	Tumor 2
250	DWLS	L10	CD66b protein vs. neutrophils	spearmans	0.230465618254702	Tumor 2
251	DWLS	L10	CD20 protein vs. B-cells	spearmans	0.36145544249152	Tumor 2
252	DWLS	L10	SMA protein vs. fibroblasts	spearmans	0.716435399321616	Tumor 2
253	DWLS	L11	CD3 protein vs. total T-cells	spearmans	0.881221091581869	Tumor 3
254	DWLS	L11	CD8 protein vs. CD8 T-cells	spearmans	0.806105457909343	Tumor 3
255	DWLS	L11	CD68 protein vs. macrophages	spearmans	0.810422448350293	Tumor 3
256	DWLS	L11	CD66b protein vs. neutrophils	spearmans	-0.114770274437249	Tumor 3
257	DWLS	L11	CD20 protein vs. B-cells	spearmans	0.331359851988899	Tumor 3
258	DWLS	L11	SMA protein vs. fibroblasts	spearmans	0.689916743755782	Tumor 3
259	DWLS	L12	CD3 protein vs. total T-cells	spearmans	0.768454190186713	Tumor 4
260	DWLS	L12	CD8 protein vs. CD8 T-cells	spearmans	0.654255319148936	Tumor 4
261	DWLS	L12	CD68 protein vs. macrophages	spearmans	0.796026921406861	Tumor 4
262	DWLS	L12	CD66b protein vs. neutrophils	spearmans	0.275835866261398	Tumor 4
263	DWLS	L12	CD20 protein vs. B-cells	spearmans	0.523990447242727	Tumor 4
264	DWLS	L12	SMA protein vs. fibroblasts	spearmans	0.660768562744247	Tumor 4
265	DWLS	L13	CD3 protein vs. total T-cells	spearmans	0.834189066747206	Tumor 5
266	DWLS	L13	CD8 protein vs. CD8 T-cells	spearmans	0.751283600120809	Tumor 5
267	DWLS	L13	CD68 protein vs. macrophages	spearmans	0.710208396254908	Tumor 5
268	DWLS	L13	CD66b protein vs. neutrophils	spearmans	0.40531561461794	Tumor 5
269	DWLS	L13	CD20 protein vs. B-cells	spearmans	0.0860767139836907	Tumor 5
270	DWLS	L13	SMA protein vs. fibroblasts	spearmans	0.832376925400181	Tumor 5
271	NNLS	L09	CD3 protein vs. total T-cells	spearmans	0.39624765478424	Tumor 1
272	NNLS	L09	CD8 protein vs. CD8 T-cells	spearmans	-0.0915615179955634	Tumor 1
273	NNLS	L09	CD68 protein vs. macrophages	spearmans	0.77742858568569	Tumor 1
274	NNLS	L09	CD66b protein vs. neutrophils	spearmans	0.0150093808630394	Tumor 1
275	NNLS	L09	CD20 protein vs. B-cells	spearmans	0.436702873438096	Tumor 1
276	NNLS	L09	SMA protein vs. fibroblasts	spearmans	0.712382739212007	Tumor 1
277	NNLS	L10	CD3 protein vs. total T-cells	spearmans	0.681776133209991	Tumor 2
278	NNLS	L10	CD8 protein vs. CD8 T-cells	spearmans	-0.211840888066605	Tumor 2
279	NNLS	L10	CD68 protein vs. macrophages	spearmans	0.448055752780174	Tumor 2
280	NNLS	L10	CD66b protein vs. neutrophils	spearmans	-0.0146165469248315	Tumor 2
281	NNLS	L10	CD20 protein vs. B-cells	spearmans	0.473983755243531	Tumor 2
282	NNLS	L10	SMA protein vs. fibroblasts	spearmans	0.787110699969164	Tumor 2
283	NNLS	L11	CD3 protein vs. total T-cells	spearmans	0.771692876965772	Tumor 3
284	NNLS	L11	CD8 protein vs. CD8 T-cells	spearmans	0.223092581725789	Tumor 3
285	NNLS	L11	CD68 protein vs. macrophages	spearmans	0.780696885599753	Tumor 3
286	NNLS	L11	CD66b protein vs. neutrophils	spearmans	-0.419196366161542	Tumor 3
287	NNLS	L11	CD20 protein vs. B-cells	spearmans	0.0756313816810566	Tumor 3
288	NNLS	L11	SMA protein vs. fibroblasts	spearmans	0.291150169596053	Tumor 3
289	NNLS	L12	CD3 protein vs. total T-cells	spearmans	0.842379504993487	Tumor 4
290	NNLS	L12	CD8 protein vs. CD8 T-cells	spearmans	0.393896112257058	Tumor 4
291	NNLS	L12	CD68 protein vs. macrophages	spearmans	0.623334328668777	Tumor 4
292	NNLS	L12	CD66b protein vs. neutrophils	spearmans	0.484992913512187	Tumor 4
293	NNLS	L12	CD20 protein vs. B-cells	spearmans	0.632784401790305	Tumor 4
294	NNLS	L12	SMA protein vs. fibroblasts	spearmans	0.810030395136778	Tumor 4
295	NNLS	L13	CD3 protein vs. total T-cells	spearmans	0.627755964965267	Tumor 5
296	NNLS	L13	CD8 protein vs. CD8 T-cells	spearmans	0.629907747539819	Tumor 5
297	NNLS	L13	CD68 protein vs. macrophages	spearmans	0.701298701298701	Tumor 5
298	NNLS	L13	CD66b protein vs. neutrophils	spearmans	0.370798425115228	Tumor 5
299	NNLS	L13	CD20 protein vs. B-cells	spearmans	-0.147629549713318	Tumor 5
300	NNLS	L13	SMA protein vs. fibroblasts	spearmans	0.890063424947146	Tumor 5
301	v-SVR	L09	CD3 protein vs. total T-cells	spearmans	0.746529080675422	Tumor 1
302	v-SVR	L09	CD8 protein vs. CD8 T-cells	spearmans	0.324015009380863	Tumor 1
303	v-SVR	L09	CD68 protein vs. macrophages	spearmans	0.658348968105066	Tumor 1
304	v-SVR	L09	CD66b protein vs. neutrophils	spearmans	0.315438795876078	Tumor 1
305	v-SVR	L09	CD20 protein vs. B-cells	spearmans	0.54765478424015	Tumor 1
306	v-SVR	L09	SMA protein vs. fibroblasts	spearmans	0.681238273921201	Tumor 1
307	v-SVR	L10	CD3 protein vs. total T-cells	spearmans	0.831144002466852	Tumor 2
308	v-SVR	L10	CD8 protein vs. CD8 T-cells	spearmans	0.73950046253469	Tumor 2
309	v-SVR	L10	CD68 protein vs. macrophages	spearmans	0.34640764724021	Tumor 2
310	v-SVR	L10	CD66b protein vs. neutrophils	spearmans	0.239864285102963	Tumor 2
311	v-SVR	L10	CD20 protein vs. B-cells	spearmans	0.433734196731421	Tumor 2
312	v-SVR	L10	SMA protein vs. fibroblasts	spearmans	0.767869256860931	Tumor 2
313	v-SVR	L11	CD3 protein vs. total T-cells	spearmans	0.854085723095899	Tumor 3
314	v-SVR	L11	CD8 protein vs. CD8 T-cells	spearmans	0.738143694110391	Tumor 3
315	v-SVR	L11	CD68 protein vs. macrophages	spearmans	0.811779216774591	Tumor 3
316	v-SVR	L11	CD66b protein vs. neutrophils	spearmans	-0.441407264119609	Tumor 3
317	v-SVR	L11	CD20 protein vs. B-cells	spearmans	0.231945729263028	Tumor 3
318	v-SVR	L11	SMA protein vs. fibroblasts	spearmans	0.494418748072772	Tumor 3
319	v-SVR	L12	CD3 protein vs. total T-cells	spearmans	0.754776378636561	Tumor 4
320	v-SVR	L12	CD8 protein vs. CD8 T-cells	spearmans	0.662522419763228	Tumor 4
321	v-SVR	L12	CD68 protein vs. macrophages	spearmans	0.785280069474598	Tumor 4
322	v-SVR	L12	CD66b protein vs. neutrophils	spearmans	0.520233908127919	Tumor 4
323	v-SVR	L12	CD20 protein vs. B-cells	spearmans	0.674772036474164	Tumor 4
324	v-SVR	L12	SMA protein vs. fibroblasts	spearmans	0.79950065132436	Tumor 4
325	v-SVR	L13	CD3 protein vs. total T-cells	spearmans	0.856236786469345	Tumor 5
326	v-SVR	L13	CD8 protein vs. CD8 T-cells	spearmans	0.825430383569918	Tumor 5
327	v-SVR	L13	CD68 protein vs. macrophages	spearmans	0.689519782543038	Tumor 5
328	v-SVR	L13	CD66b protein vs. neutrophils	spearmans	0.286774251363913	Tumor 5
329	v-SVR	L13	CD20 protein vs. B-cells	spearmans	0.0492298399275143	Tumor 5
330	v-SVR	L13	SMA protein vs. fibroblasts	spearmans	0.839172455451525	Tumor 5
331	SpatialDecon ignoring tumor	L09	CD3 protein vs. total T-cells	spearmans	0.372983114446529	Tumor 1
332	SpatialDecon ignoring tumor	L09	CD8 protein vs. CD8 T-cells	spearmans	0.118011257035647	Tumor 1
333	SpatialDecon ignoring tumor	L09	CD68 protein vs. macrophages	spearmans	0.660225140712945	Tumor 1
334	SpatialDecon ignoring tumor	L09	CD66b protein vs. neutrophils	spearmans	0.369793621013133	Tumor 1
335	SpatialDecon ignoring tumor	L09	CD20 protein vs. B-cells	spearmans	0.387242026266416	Tumor 1
336	SpatialDecon ignoring tumor	L09	SMA protein vs. fibroblasts	spearmans	0.766791744840525	Tumor 1
337	SpatialDecon ignoring tumor	L10	CD3 protein vs. total T-cells	spearmans	0.801788467468393	Tumor 2
338	SpatialDecon ignoring tumor	L10	CD8 protein vs. CD8 T-cells	spearmans	0.623188405797101	Tumor 2
339	SpatialDecon ignoring tumor	L10	CD68 protein vs. macrophages	spearmans	0.378353376503238	Tumor 2
340	SpatialDecon ignoring tumor	L10	CD66b protein vs. neutrophils	spearmans	0.17027443724946	Tumor 2
341	SpatialDecon ignoring tumor	L10	CD20 protein vs. B-cells	spearmans	0.558310206598828	Tumor 2
342	SpatialDecon ignoring tumor	L10	SMA protein vs. fibroblasts	spearmans	0.765279062596361	Tumor 2
343	SpatialDecon ignoring tumor	L11	CD3 protein vs. total T-cells	spearmans	0.919087264878199	Tumor 3
344	SpatialDecon ignoring tumor	L11	CD8 protein vs. CD8 T-cells	spearmans	0.679185938945421	Tumor 3
345	SpatialDecon ignoring tumor	L11	CD68 protein vs. macrophages	spearmans	0.799691643539932	Tumor 3
346	SpatialDecon ignoring tumor	L11	CD66b protein vs. neutrophils	spearmans	-0.352574776441566	Tumor 3
347	SpatialDecon ignoring tumor	L11	CD20 protein vs. B-cells	spearmans	0.336786925686093	Tumor 3
348	SpatialDecon ignoring tumor	L11	SMA protein vs. fibroblasts	spearmans	0.493308664816528	Tumor 3
349	SpatialDecon ignoring tumor	L12	CD3 protein vs. total T-cells	spearmans	0.905015197568389	Tumor 4
350	SpatialDecon ignoring tumor	L12	CD8 protein vs. CD8 T-cells	spearmans	0.780937907077725	Tumor 4
351	SpatialDecon ignoring tumor	L12	CD68 protein vs. macrophages	spearmans	0.698871037776813	Tumor 4
352	SpatialDecon ignoring tumor	L12	CD66b protein vs. neutrophils	spearmans	0.0831524099001303	Tumor 4
353	SpatialDecon ignoring tumor	L12	CD20 protein vs. B-cells	spearmans	0.680525401650022	Tumor 4
354	SpatialDecon ignoring tumor	L12	SMA protein vs. fibroblasts	spearmans	0.914025184541902	Tumor 4
355	SpatialDecon ignoring tumor	L13	CD3 protein vs. total T-cells	spearmans	0.854273633343401	Tumor 5
356	SpatialDecon ignoring tumor	L13	CD8 protein vs. CD8 T-cells	spearmans	0.811839323467231	Tumor 5
357	SpatialDecon ignoring tumor	L13	CD68 protein vs. macrophages	spearmans	0.691029900332226	Tumor 5
358	SpatialDecon ignoring tumor	L13	CD66b protein vs. neutrophils	spearmans	0.380851706433102	Tumor 5
359	SpatialDecon ignoring tumor	L13	CD20 protein vs. B-cells	spearmans	0.272123225611598	Tumor 5
360	SpatialDecon ignoring tumor	L13	SMA protein vs. fibroblasts	spearmans	0.837209302325581	Tumor 5
361	SpatialDecon modelling tumor	L09	CD3 protein vs. total T-cells	spearmans	0.299366155255168	Tumor 1
362	SpatialDecon modelling tumor	L09	CD8 protein vs. CD8 T-cells	spearmans	0.106166908445487	Tumor 1
363	SpatialDecon modelling tumor	L09	CD68 protein vs. macrophages	spearmans	0.629243612618114	Tumor 1
364	SpatialDecon modelling tumor	L09	CD66b protein vs. neutrophils	spearmans	0.738396680944274	Tumor 1
365	SpatialDecon modelling tumor	L09	CD20 protein vs. B-cells	spearmans	0.287343671146626	Tumor 1
366	SpatialDecon modelling tumor	L09	SMA protein vs. fibroblasts	spearmans	0.668466934220814	Tumor 1
367	SpatialDecon modelling tumor	L10	CD3 protein vs. total T-cells	spearmans	0.899179698240494	Tumor 2
368	SpatialDecon modelling tumor	L10	CD8 protein vs. CD8 T-cells	spearmans	0.782260929542385	Tumor 2
369	SpatialDecon modelling tumor	L10	CD68 protein vs. macrophages	spearmans	0.313561299287541	Tumor 2
370	SpatialDecon modelling tumor	L10	CD66b protein vs. neutrophils	spearmans	0.589151220081543	Tumor 2
371	SpatialDecon modelling tumor	L10	CD20 protein vs. B-cells	spearmans	0.513749887076897	Tumor 2
372	SpatialDecon modelling tumor	L10	SMA protein vs. fibroblasts	spearmans	0.837450900981211	Tumor 2
373	SpatialDecon modelling tumor	L11	CD3 protein vs. total T-cells	spearmans	0.925597102402031	Tumor 3
374	SpatialDecon modelling tumor	L11	CD8 protein vs. CD8 T-cells	spearmans	0.84870434682553	Tumor 3
375	SpatialDecon modelling tumor	L11	CD68 protein vs. macrophages	spearmans	0.808835303614727	Tumor 3
376	SpatialDecon modelling tumor	L11	CD66b protein vs. neutrophils	spearmans	-0.0719717752855968	Tumor 3
377	SpatialDecon modelling tumor	L11	CD20 protein vs. B-cells	spearmans	0.418843914246541	Tumor 3
378	SpatialDecon modelling tumor	L11	SMA protein vs. fibroblasts	spearmans	0.708896170984928	Tumor 3
379	SpatialDecon modelling tumor	L12	CD3 protein vs. total T-cells	spearmans	0.896827762198925	Tumor 4
380	SpatialDecon modelling tumor	L12	CD8 protein vs. CD8 T-cells	spearmans	0.799812356480624	Tumor 4
381	SpatialDecon modelling tumor	L12	CD68 protein vs. macrophages	spearmans	0.566564842676553	Tumor 4
382	SpatialDecon modelling tumor	L12	CD66b protein vs. neutrophils	spearmans	0.533178088231381	Tumor 4
383	SpatialDecon modelling tumor	L12	CD20 protein vs. B-cells	spearmans	0.626206400211399	Tumor 4
384	SpatialDecon modelling tumor	L12	SMA protein vs. fibroblasts	spearmans	0.798088181457679	Tumor 4
385	SpatialDecon modelling tumor	L13	CD3 protein vs. total T-cells	spearmans	0.860294103140956	Tumor 5
386	SpatialDecon modelling tumor	L13	CD8 protein vs. CD8 T-cells	spearmans	0.748465416213471	Tumor 5
387	SpatialDecon modelling tumor	L13	CD68 protein vs. macrophages	spearmans	0.683652664946162	Tumor 5
388	SpatialDecon modelling tumor	L13	CD66b protein vs. neutrophils	spearmans	0.234945341903196	Tumor 5
389	SpatialDecon modelling tumor	L13	CD20 protein vs. B-cells	spearmans	0.256953439033657	Tumor 5
390	SpatialDecon modelling tumor	L13	SMA protein vs. fibroblasts	spearmans	0.888000385363857	Tumor 5
391	Stereoscope + safeTME	L09	CD3 protein vs. total T-cells	spearmans	0.0870544090056285	Tumor 1
392	Stereoscope + safeTME	L09	CD8 protein vs. CD8 T-cells	spearmans	-0.359474671669794	Tumor 1
393	Stereoscope + safeTME	L09	CD68 protein vs. macrophages	spearmans	0.874108818011257	Tumor 1
394	Stereoscope + safeTME	L09	CD66b protein vs. neutrophils	spearmans	0.450844277673546	Tumor 1
395	Stereoscope + safeTME	L09	CD20 protein vs. B-cells	spearmans	0.256285178236398	Tumor 1
396	Stereoscope + safeTME	L09	SMA protein vs. fibroblasts	spearmans	0.460037523452158	Tumor 1
397	Stereoscope + safeTME	L10	CD3 protein vs. total T-cells	spearmans	0.737403638606229	Tumor 2
398	Stereoscope + safeTME	L10	CD8 protein vs. CD8 T-cells	spearmans	0.588529139685476	Tumor 2
399	Stereoscope + safeTME	L10	CD68 protein vs. macrophages	spearmans	0.639469626888683	Tumor 2
400	Stereoscope + safeTME	L10	CD66b protein vs. neutrophils	spearmans	0.28695652173913	Tumor 2
401	Stereoscope + safeTME	L10	CD20 protein vs. B-cells	spearmans	0.433734196731421	Tumor 2
402	Stereoscope + safeTME	L10	SMA protein vs. fibroblasts	spearmans	0.796484736355227	Tumor 2
403	Stereoscope + safeTME	L11	CD3 protein vs. total T-cells	spearmans	0.838421214924453	Tumor 3
404	Stereoscope + safeTME	L11	CD8 protein vs. CD8 T-cells	spearmans	0.775269811902559	Tumor 3
405	Stereoscope + safeTME	L11	CD68 protein vs. macrophages	spearmans	0.804378661732963	Tumor 3
406	Stereoscope + safeTME	L11	CD66b protein vs. neutrophils	spearmans	-0.490718470551958	Tumor 3
407	Stereoscope + safeTME	L11	CD20 protein vs. B-cells	spearmans	0.379463459759482	Tumor 3
408	Stereoscope + safeTME	L11	SMA protein vs. fibroblasts	spearmans	0.114646931853222	Tumor 3
409	Stereoscope + safeTME	L12	CD3 protein vs. total T-cells	spearmans	0.804711246200608	Tumor 4
410	Stereoscope + safeTME	L12	CD8 protein vs. CD8 T-cells	spearmans	0.684324793747286	Tumor 4
411	Stereoscope + safeTME	L12	CD68 protein vs. macrophages	spearmans	0.777247069040382	Tumor 4
412	Stereoscope + safeTME	L12	CD66b protein vs. neutrophils	spearmans	0.266283108988276	Tumor 4
413	Stereoscope + safeTME	L12	CD20 protein vs. B-cells	spearmans	0.580330004342162	Tumor 4
414	Stereoscope + safeTME	L12	SMA protein vs. fibroblasts	spearmans	0.704841511072514	Tumor 4
415	Stereoscope + safeTME	L13	CD3 protein vs. total T-cells	spearmans	0.774086378737542	Tumor 5
416	Stereoscope + safeTME	L13	CD8 protein vs. CD8 T-cells	spearmans	0.641800060404712	Tumor 5
417	Stereoscope + safeTME	L13	CD68 protein vs. macrophages	spearmans	0.67351253397765	Tumor 5
418	Stereoscope + safeTME	L13	CD66b protein vs. neutrophils	spearmans	0.273935366958623	Tumor 5
419	Stereoscope + safeTME	L13	CD20 protein vs. B-cells	spearmans	-0.147991543340381	Tumor 5
420	Stereoscope + safeTME	L13	SMA protein vs. fibroblasts	spearmans	0.919963757173059	Tumor 5
421	Stereoscope + scRNAseq lung profiles	L09	CD3 protein vs. total T-cells	spearmans	0.436210131332082	Tumor 1
422	Stereoscope + scRNAseq lung profiles	L09	CD8 protein vs. CD8 T-cells	spearmans	NA	Tumor 1
423	Stereoscope + scRNAseq lung profiles	L09	CD68 protein vs. macrophages	spearmans	NA	Tumor 1
424	Stereoscope + scRNAseq lung profiles	L09	CD66b protein vs. neutrophils	spearmans	0.723639774859287	Tumor 1
425	Stereoscope + scRNAseq lung profiles	L09	CD20 protein vs. B-cells	spearmans	0.411444652908068	Tumor 1
426	Stereoscope + scRNAseq lung profiles	L09	SMA protein vs. fibroblasts	spearmans	0.468667917448405	Tumor 1
427	Stereoscope + scRNAseq lung profiles	L10	CD3 protein vs. total T-cells	spearmans	0.433487511563367	Tumor 2
428	Stereoscope + scRNAseq lung profiles	L10	CD8 protein vs. CD8 T-cells	spearmans	NA	Tumor 2
429	Stereoscope + scRNAseq lung profiles	L10	CD68 protein vs. macrophages	spearmans	NA	Tumor 2
430	Stereoscope + scRNAseq lung profiles	L10	CD66b protein vs. neutrophils	spearmans	0.29127351218008	Tumor 2
431	Stereoscope + scRNAseq lung profiles	L10	CD20 protein vs. B-cells	spearmans	0.374283071230342	Tumor 2
432	Stereoscope + scRNAseq lung profiles	L10	SMA protein vs. fibroblasts	spearmans	-0.0656799259944496	Tumor 2
433	Stereoscope + scRNAseq lung profiles	L11	CD3 protein vs. total T-cells	spearmans	0.535121800801727	Tumor 3
434	Stereoscope + scRNAseq lung profiles	L11	CD8 protein vs. CD8 T-cells	spearmans	NA	Tumor 3
435	Stereoscope + scRNAseq lung profiles	L11	CD68 protein vs. macrophages	spearmans	NA	Tumor 3
436	Stereoscope + scRNAseq lung profiles	L11	CD66b protein vs. neutrophils	spearmans	0.26241134751773	Tumor 3
437	Stereoscope + scRNAseq lung profiles	L11	CD20 protein vs. B-cells	spearmans	0.0899784150477952	Tumor 3
438	Stereoscope + scRNAseq lung profiles	L11	SMA protein vs. fibroblasts	spearmans	0.556460067838421	Tumor 3
439	Stereoscope + scRNAseq lung profiles	L12	CD3 protein vs. total T-cells	spearmans	0.677377333912288	Tumor 4
440	Stereoscope + scRNAseq lung profiles	L12	CD8 protein vs. CD8 T-cells	spearmans	NA	Tumor 4
441	Stereoscope + scRNAseq lung profiles	L12	CD68 protein vs. macrophages	spearmans	NA	Tumor 4
442	Stereoscope + scRNAseq lung profiles	L12	CD66b protein vs. neutrophils	spearmans	0.479917498914459	Tumor 4
443	Stereoscope + scRNAseq lung profiles	L12	CD20 protein vs. B-cells	spearmans	0.453538862353452	Tumor 4
444	Stereoscope + scRNAseq lung profiles	L12	SMA protein vs. fibroblasts	spearmans	0.0514546244029527	Tumor 4
445	Stereoscope + scRNAseq lung profiles	L13	CD3 protein vs. total T-cells	spearmans	0.762458471760797	Tumor 5
446	Stereoscope + scRNAseq lung profiles	L13	CD8 protein vs. CD8 T-cells	spearmans	NA	Tumor 5
447	Stereoscope + scRNAseq lung profiles	L13	CD68 protein vs. macrophages	spearmans	NA	Tumor 5
448	Stereoscope + scRNAseq lung profiles	L13	CD66b protein vs. neutrophils	spearmans	0.114315916641498	Tumor 5
449	Stereoscope + scRNAseq lung profiles	L13	CD20 protein vs. B-cells	spearmans	-0.279371790999698	Tumor 5
450	Stereoscope + scRNAseq lung profiles	L13	SMA protein vs. fibroblasts	spearmans	0.715342796738146	Tumor 5
451	SpatialDWLS	L09	CD3 protein vs. total T-cells	spearmans	-0.259017777854253	Tumor 1
452	SpatialDWLS	L09	CD8 protein vs. CD8 T-cells	spearmans	0.484734883801251	Tumor 1
453	SpatialDWLS	L09	CD68 protein vs. macrophages	spearmans	0.481410706281156	Tumor 1
454	SpatialDWLS	L09	CD66b protein vs. neutrophils	spearmans	-0.0610289197097411	Tumor 1
455	SpatialDWLS	L09	CD20 protein vs. B-cells	spearmans	0.10522254183371	Tumor 1
456	SpatialDWLS	L09	SMA protein vs. fibroblasts	spearmans	0	Tumor 1
457	SpatialDWLS	L10	CD3 protein vs. total T-cells	spearmans	-0.236386062288005	Tumor 2
458	SpatialDWLS	L10	CD8 protein vs. CD8 T-cells	spearmans	0	Tumor 2
459	SpatialDWLS	L10	CD68 protein vs. macrophages	spearmans	0	Tumor 2
460	SpatialDWLS	L10	CD66b protein vs. neutrophils	spearmans	0.16102870894825	Tumor 2
461	SpatialDWLS	L10	CD20 protein vs. B-cells	spearmans	0.492750103764573	Tumor 2
462	SpatialDWLS	L10	SMA protein vs. fibroblasts	spearmans	0.75972864631514	Tumor 2
463	SpatialDWLS	L11	CD3 protein vs. total T-cells	spearmans	0.566446309849733	Tumor 3
464	SpatialDWLS	L11	CD8 protein vs. CD8 T-cells	spearmans	0.567605333177178	Tumor 3
465	SpatialDWLS	L11	CD68 protein vs. macrophages	spearmans	0.822603915199802	Tumor 3
466	SpatialDWLS	L11	CD66b protein vs. neutrophils	spearmans	-0.48556239505033	Tumor 3
467	SpatialDWLS	L11	CD20 protein vs. B-cells	spearmans	0.446645444094683	Tumor 3
468	SpatialDWLS	L11	SMA protein vs. fibroblasts	spearmans	-0.280568292967684	Tumor 3
469	SpatialDWLS	L12	CD3 protein vs. total T-cells	spearmans	0.0278913284077905	Tumor 4
470	SpatialDWLS	L12	CD8 protein vs. CD8 T-cells	spearmans	-0.129972099809879	Tumor 4
471	SpatialDWLS	L12	CD68 protein vs. macrophages	spearmans	0.505168749055098	Tumor 4
472	SpatialDWLS	L12	CD66b protein vs. neutrophils	spearmans	-0.292671268712122	Tumor 4
473	SpatialDWLS	L12	CD20 protein vs. B-cells	spearmans	0.680141098093284	Tumor 4
474	SpatialDWLS	L12	SMA protein vs. fibroblasts	spearmans	0.393522958868843	Tumor 4
475	SpatialDWLS	L13	CD3 protein vs. total T-cells	spearmans	0	Tumor 5
476	SpatialDWLS	L13	CD8 protein vs. CD8 T-cells	spearmans	0	Tumor 5
477	SpatialDWLS	L13	CD68 protein vs. macrophages	spearmans	-0.474327997583812	Tumor 5
478	SpatialDWLS	L13	CD66b protein vs. neutrophils	spearmans	0	Tumor 5
479	SpatialDWLS	L13	CD20 protein vs. B-cells	spearmans	-0.102870659003806	Tumor 5
480	SpatialDWLS	L13	SMA protein vs. fibroblasts	spearmans	0.894724412686877	Tumor 5
