# Supplementary material for: Advances in mixed cell deconvolution enable quantification of cell types in spatial transcriptomic data
Source: Nat Commun. 2022 Jan 19;13:385. doi: 10.1038/s41467-022-28020-5 (PMC8770643; doi:10.1038/s41467-022-28020-5)
Supplement: Supplementary file 9 — Source data [file 41467_2022_28020_MOESM9_ESM.zip › source data/source_data_4c.csv]

	mean	method	se
DWLS	0.569826296100933	DWLS	0.0658006014865874
NNLS	0.527832801510551	NNLS	0.0710380185984921
VSVR	0.68939960209233	v-SVR	0.060267200433703
spatialdecon.ignoretumor	0.685717982255866	SpatialDecon ignoring tumor	0.0562226909049689
spatialdecon.modeltumor	0.752516164701173	SpatialDecon modelling tumor	0.0462705047303809
stereo	0.62329520478825	Stereoscope + safeTME	0.0677807793482778
spatialDWLS	0.282289573177492	SpatialDWLS	0.0861121781648806
