# Supplementary material for: Advances in mixed cell deconvolution enable quantification of cell types in spatial transcriptomic data
Source: Nat Commun. 2022 Jan 19;13:385. doi: 10.1038/s41467-022-28020-5 (PMC8770643; doi:10.1038/s41467-022-28020-5)
Supplement: Supplementary file 9 — Source data [file 41467_2022_28020_MOESM9_ESM.zip › source data/source_data_6_CCL17.csv]

	yhat	obs	resid
ICP20th.L11.ICPKilo.ROI01.TME.A03	20.5270105789766	35.9749147257522	0.809467729261186
ICP20th.L11.ICPKilo.ROI02.TME.A05	25.6196415665923	16.1475566891855	-0.665934406592788
ICP20th.L11.ICPKilo.ROI03.TME.A07	28.7916877592268	39.2541759918513	0.447193779253859
ICP20th.L11.ICPKilo.ROI04.TME.A09	19.9180578176997	13.6465145560428	-0.545544458307759
ICP20th.L11.ICPKilo.ROI05.TME.A11	17.2815506193001	17.1304523571735	-0.0126694231973241
ICP20th.L11.ICPKilo.ROI06.TME.B01	16.7563913674919	19.9039049096868	0.248340012420031
ICP20th.L11.ICPKilo.ROI07.TME.B03	20.8921458860616	11.3277322888162	-0.883101607578623
ICP20th.L11.ICPKilo.ROI08.TME.B05	33.4126322152534	27.2796143145794	-0.292570393933169
ICP20th.L11.ICPKilo.ROI09.TME.B07	27.3316721093862	38.9852964959123	0.512356382329765
ICP20th.L11.ICPKilo.ROI10.TME.B09	9.92088573487323	3.63114400894832	-1.45004478223821
ICP20th.L11.ICPKilo.ROI100.TME.A11	10.8667672308875	11.0963528845339	0.0301627589569033
ICP20th.L11.ICPKilo.ROI101.TME.B01	12.1128121313289	19.0493615398567	0.653208802545995
ICP20th.L11.ICPKilo.ROI102.TME.B03	10.2949997819669	8.47637384352843	-0.28042467630649
ICP20th.L11.ICPKilo.ROI103.TME.B05	9.76714540507799	11.2821596746099	0.208034380813454
ICP20th.L11.ICPKilo.ROI104.TME.B07	12.5378146184728	8.96777370848946	-0.48346412469789
ICP20th.L11.ICPKilo.ROI105.TME.B09	8.49145311966851	6.20636717207507	-0.452262409431238
ICP20th.L11.ICPKilo.ROI106.TME.B11	8.39926712908626	6.33223175314489	-0.407549394663005
ICP20th.L11.ICPKilo.ROI107.TME.C01	7.65406275395144	4.62073182738471	-0.728104366898355
ICP20th.L11.ICPKilo.ROI108.TME.C03	21.6160636096816	22.8013559400731	0.0770157952289177
ICP20th.L11.ICPKilo.ROI109.TME.C05	12.4260636597659	16.2760992154329	0.389385629436118
ICP20th.L11.ICPKilo.ROI11.TME.B11	11.2940300144289	6.39417351860034	-0.820730570310398
ICP20th.L11.ICPKilo.ROI110.TME.C07	13.4989367986788	21.0094718655187	0.638194113699147
ICP20th.L11.ICPKilo.ROI111.TME.C09	22.929075415351	12.130417312764	-0.918548998159237
ICP20th.L11.ICPKilo.ROI112.TME.C11	22.9332149788778	14.0255383973532	-0.709382466189766
ICP20th.L11.ICPKilo.ROI113.TME.D01	13.3628879036804	13.6288379637208	0.028430731080642
ICP20th.L11.ICPKilo.ROI114.TME.D03	6.23516901545653	3.82161837795151	-0.706244947646419
ICP20th.L11.ICPKilo.ROI115.TME.D05	3.06059371622595	5.15395042890055	0.751867116768272
ICP20th.L11.ICPKilo.ROI116.TME.D07	7.14552811281365	4.83203720305659	-0.564409079819379
ICP20th.L11.ICPKilo.ROI117.TME.D09	9.59159550306193	4.84089176905968	-0.986497979378217
ICP20th.L11.ICPKilo.ROI118.TME.D11	8.58657687245793	6.86608623241211	-0.322595124225115
ICP20th.L11.ICPKilo.ROI119.TME.E01	11.9575192408997	21.7026361436147	0.859952179681307
ICP20th.L11.ICPKilo.ROI12.TME.C01	6.44284565510992	8.88182298019098	0.463157783901627
ICP20th.L11.ICPKilo.ROI120.TME.E03	18.2339402617897	24.0731973269649	0.400801414662336
ICP20th.L11.ICPKilo.ROI121.TME.E05	9.67288557292474	4.97729681148501	-0.958583910471539
ICP20th.L11.ICPKilo.ROI122.TME.E07	5.24824565303209	3.43694749522895	-0.610707436876863
ICP20th.L11.ICPKilo.ROI123.TME.E09	17.4741468160558	15.5703715694772	-0.166418643885557
ICP20th.L11.ICPKilo.ROI124.TME.E11	19.1456254123258	41.8342181531251	1.12766868443043
ICP20th.L11.ICPKilo.ROI125.TME.F01	8.38664242428955	7.57608670908342	-0.146640503451649
ICP20th.L11.ICPKilo.ROI126.TME.F03	3.9673564855609	3.2048968059436	-0.307900131772285
ICP20th.L11.ICPKilo.ROI127.TME.F05	8.47359327814425	11.4491713348757	0.434197395174292
ICP20th.L11.ICPKilo.ROI128.TME.F07	6.79648235477258	7.1933116513521	0.0818678644370863
ICP20th.L11.ICPKilo.ROI129.TME.F09	18.0272663565992	6.74834998729619	-1.4175739413188
ICP20th.L11.ICPKilo.ROI13.TME.C03	9.32203055842213	12.3670982765973	0.407790889574255
ICP20th.L11.ICPKilo.ROI130.TME.F11	6.8438410074365	7.27462577587335	0.0880667899767791
ICP20th.L11.ICPKilo.ROI131.TME.G01	5.31486490343229	3.69748588559576	-0.5234883807571
ICP20th.L11.ICPKilo.ROI132.TME.G03	9.95986598958243	30.4273298544607	1.61116949991725
ICP20th.L11.ICPKilo.ROI133.TME.G05	9.62106222638928	17.2597659334603	0.843144809090188
ICP20th.L11.ICPKilo.ROI134.TME.G07	10.8300128878592	16.1352702201904	0.575182779319644
ICP20th.L11.ICPKilo.ROI135.TME.G09	13.8444000566874	17.0715934464606	0.302295188185427
ICP20th.L11.ICPKilo.ROI136.TME.G11	22.4407804654441	18.4696426495512	-0.280966898809808
ICP20th.L11.ICPKilo.ROI137.TME.H01	18.8570623002209	10.9991025530781	-0.777719124158072
ICP20th.L11.ICPKilo.ROI138.TME.H03	2.79908249076288	3.7393968832128	0.417851595968571
ICP20th.L11.ICPKilo.ROI139.TME.H05	4.57357696028575	3.9829056956248	-0.199501606713912
ICP20th.L11.ICPKilo.ROI14.TME.C05	12.0471852691349	33.1201595529595	1.459013511505
ICP20th.L11.ICPKilo.ROI140.TME.H07	3.12468564612885	3.83326936615578	0.294864323645089
ICP20th.L11.ICPKilo.ROI141.TME.H09	12.7551427401948	7.28383562684681	-0.808308773209404
ICP20th.L11.ICPKilo.ROI142.TME.H11	6.93658955445916	10.119731154684	0.544872536870882
ICP20th.L11.ICPKilo.ROI143.TME.A02	8.03945015171831	9.26151583625243	0.204151505894981
ICP20th.L11.ICPKilo.ROI144.TME.A04	5.73095313525584	6.65546852461253	0.215765132332345
ICP20th.L11.ICPKilo.ROI145.TME.A06	8.98166100528302	5.79563914309167	-0.632014501108448
ICP20th.L11.ICPKilo.ROI146.TME.A08	9.34892125949953	4.52478149033073	-1.04695178329449
ICP20th.L11.ICPKilo.ROI147.TME.A10	6.54822868186333	4.09474395516855	-0.677331462713795
ICP20th.L11.ICPKilo.ROI148.TME.A12	13.1316387754986	15.0987872246653	0.201385703063109
ICP20th.L11.ICPKilo.ROI149.TME.B02	5.07765102958347	2.17118545853056	-1.22567828317964
ICP20th.L11.ICPKilo.ROI15.TME.C07	16.0255599200438	11.8076145398102	-0.440657233892105
ICP20th.L11.ICPKilo.ROI150.TME.B04	12.0353414968032	7.41753148143542	-0.698266028236914
ICP20th.L11.ICPKilo.ROI151.TME.B06	12.2496414723547	5.81792084470372	-1.07416395123953
ICP20th.L11.ICPKilo.ROI152.TME.B08	5.08407042336041	12.8969019193042	1.34296862505826
ICP20th.L11.ICPKilo.ROI153.TME.B10	6.67618031198252	16.1704595599764	1.27626585537181
ICP20th.L11.ICPKilo.ROI154.TME.B12	3.37712244266028	2.94846179563575	-0.195831986653976
ICP20th.L11.ICPKilo.ROI155.TME.C02	8.92631064551193	11.9965766094563	0.426486851437791
ICP20th.L11.ICPKilo.ROI156.TME.C04	11.2194542267235	9.23566479407666	-0.280714780423517
ICP20th.L11.ICPKilo.ROI157.TME.C06	24.4175903205468	18.7540673351331	-0.380717315615597
ICP20th.L11.ICPKilo.ROI158.TME.C08	4.20915836579386	8.75546312974923	1.05665170279912
ICP20th.L11.ICPKilo.ROI159.TME.C10	6.06857773110829	6.46365776653908	0.0909923759652824
ICP20th.L11.ICPKilo.ROI16.TME.C09	7.84474285019443	15.7589080807082	1.0063695136355
ICP20th.L11.ICPKilo.ROI160.TME.C12	7.01323366732918	6.49348178594031	-0.111087542057075
ICP20th.L11.ICPKilo.ROI161.TME.D02	7.03797136171399	6.02683484545736	-0.2237591127358
ICP20th.L11.ICPKilo.ROI162.TME.D04	7.95768215947065	6.47247907986936	-0.298029879899676
ICP20th.L11.ICPKilo.ROI163.TME.D06	10.2199027752609	20.9472297646209	1.03537799099608
ICP20th.L11.ICPKilo.ROI164.TME.D08	7.933758745245	19.4933591476633	1.29690628819845
ICP20th.L11.ICPKilo.ROI165.TME.D10	6.64643140896834	10.4750485059026	0.656305080351297
ICP20th.L11.ICPKilo.ROI166.TME.D12	11.3541033697105	17.7175883415472	0.641968461137559
ICP20th.L11.ICPKilo.ROI167.TME.E02	11.5363425050943	4.5062841327579	-1.3561757156563
ICP20th.L11.ICPKilo.ROI168.TME.E04	17.983371268935	10.4177437814702	-0.787620641967727
ICP20th.L11.ICPKilo.ROI169.TME.E06	9.57089813525764	17.2615243559985	0.850833654764103
ICP20th.L11.ICPKilo.ROI17.TME.C11	10.7902518534642	6.96778567179643	-0.630956386307201
ICP20th.L11.ICPKilo.ROI170.TME.E08	11.9635076230627	8.50711072123705	-0.49189930420097
ICP20th.L11.ICPKilo.ROI171.TME.E10	12.3299834969534	5.31030006431977	-1.21530557926082
ICP20th.L11.ICPKilo.ROI172.TME.E12	19.942245109073	15.0746770385725	-0.403700744281613
ICP20th.L11.ICPKilo.ROI173.TME.F02	5.7892782723628	2.93469820064603	-0.980171357369735
ICP20th.L11.ICPKilo.ROI174.TME.F04	8.83267275514589	7.5580313219177	-0.22483956414515
ICP20th.L11.ICPKilo.ROI175.TME.F06	6.25975533741692	2.89718985504393	-1.11145204190956
ICP20th.L11.ICPKilo.ROI176.TME.F08	12.4390346278715	31.2443463674767	1.32872063447138
ICP20th.L11.ICPKilo.ROI177.TME.F10	13.9339579174879	14.7880004160622	0.0858218779589808
ICP20th.L11.ICPKilo.ROI178.TME.F12	9.4297227414579	3.78425079729091	-1.31720764755071
ICP20th.L11.ICPKilo.ROI179.TME.G02	6.94266502519234	5.4960619678403	-0.337091294340019
ICP20th.L11.ICPKilo.ROI18.TME.D01	21.3121167967498	15.4037511760679	-0.468392170028037
ICP20th.L11.ICPKilo.ROI180.TME.G04	6.21867418170624	6.07077072291261	-0.0347273438524756
ICP20th.L11.ICPKilo.ROI181.TME.G06	9.41419682396437	7.30387290163355	-0.366176355496356
ICP20th.L11.ICPKilo.ROI182.TME.G08	12.4062895717936	7.53520560318179	-0.719352921580704
ICP20th.L11.ICPKilo.ROI183.TME.G10	6.80485171746334	4.80078659571415	-0.503292917899452
ICP20th.L11.ICPKilo.ROI184.TME.G12	16.6444626103395	9.64385892694236	-0.787359839749013
ICP20th.L11.ICPKilo.ROI185.TME.H02	19.0524460816845	27.5123856806398	0.530105012907128
ICP20th.L11.ICPKilo.ROI186.TME.H04	12.3821302245533	17.8331212696216	0.526299697499381
ICP20th.L11.ICPKilo.ROI187.TME.H06	8.60507388263582	4.30727378942137	-0.998412548621212
ICP20th.L11.ICPKilo.ROI188.TME.H08	4.333802595614	12.3414475723568	1.50980627786475
ICP20th.L11.ICPKilo.ROI189.TME.H10	13.4581245071946	13.7813179093175	0.0342364864197866
ICP20th.L11.ICPKilo.ROI19.TME.D03	15.1752752950455	52.6116171326248	1.79365870644319
ICP20th.L11.ICPKilo.ROI190.TME.H12	8.99251196253292	5.40562772182078	-0.734262014684382
ICP20th.L11.ICPKilo.ROI191.TME.A03	7.63492197472877	7.40723068589073	-0.0436791451991723
ICP20th.L11.ICPKilo.ROI20.TME.D05	11.5988657343378	16.8346996634202	0.537454253703358
ICP20th.L11.ICPKilo.ROI21.TME.D07	9.66829773291085	2.74511420673767	-1.81639572939424
ICP20th.L11.ICPKilo.ROI22.TME.D09	9.57612214764228	4.04282126250495	-1.24407913269405
ICP20th.L11.ICPKilo.ROI23.TME.D11	7.49122518816519	2.73755821701212	-1.45231204497991
ICP20th.L11.ICPKilo.ROI24.TME.E01	11.730958885495	14.4996137826151	0.305693528862901
ICP20th.L11.ICPKilo.ROI25.TME.E03	6.33897053067514	4.15749455973909	-0.608534185360228
ICP20th.L11.ICPKilo.ROI26.TME.E05	11.0810915571998	7.54946348948958	-0.55365397635792
ICP20th.L11.ICPKilo.ROI27.TME.E07	10.8116260902604	10.8577892565608	0.0061468637503892
ICP20th.L11.ICPKilo.ROI28.TME.E09	5.913064359567	7.0774706646212	0.259327884408935
ICP20th.L11.ICPKilo.ROI29.TME.E11	7.09863594774265	12.6780214881618	0.836715885875408
ICP20th.L11.ICPKilo.ROI30.TME.F01	6.88884109786215	6.10924253884279	-0.173267783346787
ICP20th.L11.ICPKilo.ROI31.TME.F03	12.8084863389564	13.4358769175249	0.0689904913823929
ICP20th.L11.ICPKilo.ROI32.TME.F05	7.74123822762446	5.10314985387014	-0.60117633993802
ICP20th.L11.ICPKilo.ROI33.TME.F07	18.7369292389385	40.6253443305848	1.11649550929576
ICP20th.L11.ICPKilo.ROI34.TME.F09	15.3749998842404	13.7407394414309	-0.16212675643945
ICP20th.L11.ICPKilo.ROI35.TME.F11	10.8735338662124	11.8392590796757	0.122757909384899
ICP20th.L11.ICPKilo.ROI36.TME.G01	12.4691644798111	20.7047179458026	0.73159475156872
ICP20th.L11.ICPKilo.ROI37.TME.G03	5.46717473515715	1.9017421415887	-1.52347384239757
ICP20th.L11.ICPKilo.ROI38.TME.G05	6.82769503183469	7.22201238934537	0.0810022753348227
ICP20th.L11.ICPKilo.ROI39.TME.G07	12.3110861105735	20.4906620211456	0.735008551210047
ICP20th.L11.ICPKilo.ROI40.TME.G09	12.4254372554315	16.6587366643443	0.422982374692099
ICP20th.L11.ICPKilo.ROI41.TME.G11	10.5232798883066	8.40569692893082	-0.324145087330739
ICP20th.L11.ICPKilo.ROI42.TME.H01	10.749691182971	19.8311226256984	0.883471135134862
ICP20th.L11.ICPKilo.ROI43.TME.H03	4.53145819828553	5.31977421153507	0.231389638069941
ICP20th.L11.ICPKilo.ROI44.TME.H05	4.1272785683929	4.89081324006451	0.24488355963097
ICP20th.L11.ICPKilo.ROI45.TME.H07	9.86431126205274	13.1733494095024	0.417331977909461
ICP20th.L11.ICPKilo.ROI46.TME.H09	12.7040766001525	21.5929408385294	0.765268227333716
ICP20th.L11.ICPKilo.ROI47.TME.H11	9.82911885134593	9.56481324980051	-0.0393252887823445
ICP20th.L11.ICPKilo.ROI48.TME.A02	12.8400958842764	14.5257691851999	0.177958584973697
ICP20th.L11.ICPKilo.ROI49.TME.A04	13.2673693552501	27.4419089650017	1.04849850193496
ICP20th.L11.ICPKilo.ROI50.TME.A06	10.6021953508666	9.91516785201754	-0.0966539274741613
ICP20th.L11.ICPKilo.ROI51.TME.A08	8.87686445640353	15.7475292684418	0.827003419050641
ICP20th.L11.ICPKilo.ROI52.TME.A10	11.1428657090461	48.5941670956846	2.12466284218613
ICP20th.L11.ICPKilo.ROI53.TME.A12	8.62166999846083	6.1782486388176	-0.480769410953877
ICP20th.L11.ICPKilo.ROI54.TME.B02	5.64205897665825	6.55577742467515	0.216545127753138
ICP20th.L11.ICPKilo.ROI55.TME.B04	4.83450284275769	4.06413966534	-0.25041755584835
ICP20th.L11.ICPKilo.ROI56.TME.B06	15.2486493100494	12.5307564939784	-0.283207943563711
ICP20th.L11.ICPKilo.ROI57.TME.B08	11.0067185919687	16.1032864417781	0.548970725430796
ICP20th.L11.ICPKilo.ROI58.TME.B10	11.3752410339286	3.25027527747568	-1.80726329995309
ICP20th.L11.ICPKilo.ROI59.TME.B12	14.2358705763189	32.1452832402109	1.17507634080812
ICP20th.L11.ICPKilo.ROI60.TME.C02	11.7238461909174	15.070154810378	0.362248291245883
ICP20th.L11.ICPKilo.ROI61.TME.C04	19.0020437740855	23.8535187062153	0.328047501659906
ICP20th.L11.ICPKilo.ROI62.TME.C06	11.2314228916101	12.3431699849726	0.136172244300655
ICP20th.L11.ICPKilo.ROI63.TME.C08	16.1581294593071	34.8226275869492	1.10776487291347
ICP20th.L11.ICPKilo.ROI64.TME.C10	9.80961021875643	10.6960087316048	0.1248048305367
ICP20th.L11.ICPKilo.ROI65.TME.C12	5.42090669810647	7.21985682805587	0.413436052114322
ICP20th.L11.ICPKilo.ROI66.TME.D02	22.8249811941226	42.1765937932686	0.88582891537914
ICP20th.L11.ICPKilo.ROI67.TME.D04	39.4997207223731	28.9948713632838	-0.446044715218838
ICP20th.L11.ICPKilo.ROI68.TME.D06	9.67982799128682	7.94044593849218	-0.285761379358771
ICP20th.L11.ICPKilo.ROI69.TME.D08	13.7370619377195	17.2225128024479	0.326222174778259
ICP20th.L11.ICPKilo.ROI70.TME.D10	14.6898167179218	18.3761992326729	0.323022007677657
ICP20th.L11.ICPKilo.ROI71.TME.D12	17.470418512788	17.2599456861791	-0.0174862445317814
ICP20th.L11.ICPKilo.ROI72.TME.E02	19.6904431198122	33.2095421932526	0.754102256393287
ICP20th.L11.ICPKilo.ROI73.TME.E04	11.1887059821987	14.5305412548818	0.377045250976365
ICP20th.L11.ICPKilo.ROI74.TME.E06	6.77914762346267	5.29327995187298	-0.35694192992972
ICP20th.L11.ICPKilo.ROI75.TME.E08	7.09076311899359	4.05093183457959	-0.807687092052181
ICP20th.L11.ICPKilo.ROI76.TME.E10	14.7760994115546	12.7157579103273	-0.216648022699227
ICP20th.L11.ICPKilo.ROI77.TME.E12	5.70125027546313	4.58103271099165	-0.315605470291855
ICP20th.L11.ICPKilo.ROI78.TME.F02	6.86883282487491	6.95111778357147	0.0171800186648503
ICP20th.L11.ICPKilo.ROI79.TME.F04	8.2400203438049	7.54687025116303	-0.126769428259791
ICP20th.L11.ICPKilo.ROI80.TME.F06	9.35720189591594	15.9785814275927	0.77199024480211
ICP20th.L11.ICPKilo.ROI81.TME.F08	13.7632346526896	29.2874613708083	1.0894635723328
ICP20th.L11.ICPKilo.ROI82.TME.F10	16.7181120657265	10.4183860871473	-0.682280129756968
ICP20th.L11.ICPKilo.ROI83.TME.F12	11.6968924012231	8.83181697005698	-0.405343110164477
ICP20th.L11.ICPKilo.ROI84.TME.G02	24.2037925953449	41.1463795626883	0.76553236739524
ICP20th.L11.ICPKilo.ROI85.TME.G04	5.20825386433512	2.22131842213187	-1.22938355552965
ICP20th.L11.ICPKilo.ROI86.TME.G06	8.18718002111457	8.78697301391547	0.101999645309625
ICP20th.L11.ICPKilo.ROI87.TME.G08	25.4335893610039	19.748366771075	-0.365001734831786
ICP20th.L11.ICPKilo.ROI88.TME.G10	13.2934301229916	14.8193592250214	0.156769654896039
ICP20th.L11.ICPKilo.ROI89.TME.G12	6.32671229976122	9.3952171385801	0.570470512649274
ICP20th.L11.ICPKilo.ROI90.TME.H02	9.2761534126569	8.91005620361621	-0.0580921479053118
ICP20th.L11.ICPKilo.ROI91.TME.H04	11.5012858750263	12.361868445584	0.104101649731809
ICP20th.L11.ICPKilo.ROI92.TME.H06	13.9067312045331	17.338178024149	0.31816894910438
ICP20th.L11.ICPKilo.ROI93.TME.H08	15.3179994266126	17.8029290385654	0.216886731491191
ICP20th.L11.ICPKilo.ROI94.TME.H10	12.3610764188818	11.3179703128194	-0.127189122174024
ICP20th.L11.ICPKilo.ROI95.TME.H12	19.0815657408891	11.0404785077147	-0.789376855147759
ICP20th.L11.ICPKilo.ROI96.TME.A03	10.3705698736896	16.0682715667674	0.631719575478697
ICP20th.L11.ICPKilo.ROI97.TME.A05	19.3540477367687	33.2915540871578	0.782520893181521
ICP20th.L11.ICPKilo.ROI99.TME.A09	6.42023586559546	9.06145347718787	0.497116180489543
