# Supplementary material for: Advances in mixed cell deconvolution enable quantification of cell types in spatial transcriptomic data
Source: Nat Commun. 2022 Jan 19;13:385. doi: 10.1038/s41467-022-28020-5 (PMC8770643; doi:10.1038/s41467-022-28020-5)
Supplement: Supplementary file 9 — Source data [file 41467_2022_28020_MOESM9_ESM.zip › source data/source_data_6_CXCL13.csv]

	yhat	obs	resid
ICP20th.L11.ICPKilo.ROI01.TME.A03	3.54856621676433	2.72117404915208	-0.383006991662345
ICP20th.L11.ICPKilo.ROI02.TME.A05	3.19242661675534	3.37789927878129	0.0814728533593405
ICP20th.L11.ICPKilo.ROI03.TME.A07	2.33112110243963	1.49247013623562	-0.643321890857829
ICP20th.L11.ICPKilo.ROI04.TME.A09	4.38356680452503	3.22114044312339	-0.444533670242744
ICP20th.L11.ICPKilo.ROI05.TME.A11	3.33834187349482	4.73025362906692	0.50278583474064
ICP20th.L11.ICPKilo.ROI06.TME.B01	2.31338573085066	1.77174245050312	-0.384836937434655
ICP20th.L11.ICPKilo.ROI07.TME.B03	2.55711033232929	3.53451025839467	0.466995918838502
ICP20th.L11.ICPKilo.ROI08.TME.B05	3.39514240616977	5.57977713513323	0.716735411475483
ICP20th.L11.ICPKilo.ROI09.TME.B07	6.05679926319234	3.98939624854671	-0.602385170955133
ICP20th.L11.ICPKilo.ROI10.TME.B09	2.55073492221966	2.72335800671125	0.0944736695926773
ICP20th.L11.ICPKilo.ROI100.TME.A11	5.09806187250327	6.5040854665997	0.351397332497835
ICP20th.L11.ICPKilo.ROI101.TME.B01	9.65928514531832	10.8005531766605	0.161116876827049
ICP20th.L11.ICPKilo.ROI102.TME.B03	3.20616500162664	3.47827167167344	0.117521945207353
ICP20th.L11.ICPKilo.ROI103.TME.B05	4.01188220477713	4.4281494551447	0.142424668802622
ICP20th.L11.ICPKilo.ROI104.TME.B07	2.02256372052726	1.87013657867087	-0.113041519251652
ICP20th.L11.ICPKilo.ROI105.TME.B09	3.57205717484665	3.1948006022105	-0.161029281881884
ICP20th.L11.ICPKilo.ROI106.TME.B11	2.30106825458619	2.65172796457124	0.204629002259536
ICP20th.L11.ICPKilo.ROI107.TME.C01	2.95913334035002	3.15555613705202	0.092719582317077
ICP20th.L11.ICPKilo.ROI108.TME.C03	5.06243747127993	7.14634959570033	0.4973743079994
ICP20th.L11.ICPKilo.ROI109.TME.C05	2.36044999304041	1.62910458347242	-0.534982695872973
ICP20th.L11.ICPKilo.ROI11.TME.B11	2.26433868302689	2.37757020764573	0.0703981813248842
ICP20th.L11.ICPKilo.ROI110.TME.C07	17.6205446953145	15.2090720489945	-0.212326389671412
ICP20th.L11.ICPKilo.ROI111.TME.C09	24.8538283979298	20.4276530182389	-0.282944637749455
ICP20th.L11.ICPKilo.ROI112.TME.C11	4.81670057992979	3.37866025995941	-0.511593956523868
ICP20th.L11.ICPKilo.ROI113.TME.D01	2.0735645925971	2.11568935385547	0.0290148238140127
ICP20th.L11.ICPKilo.ROI114.TME.D03	1.92426101904788	1.90428330112698	-0.0150563837104427
ICP20th.L11.ICPKilo.ROI115.TME.D05	2.83366173640669	2.42811970738322	-0.22282800039053
ICP20th.L11.ICPKilo.ROI116.TME.D07	1.65706846823343	1.62280332739709	-0.0301450485890198
ICP20th.L11.ICPKilo.ROI117.TME.D09	2.483460421274	1.23907012557665	-1.00309391524961
ICP20th.L11.ICPKilo.ROI118.TME.D11	2.49086903986586	2.22086706327926	-0.165526133729733
ICP20th.L11.ICPKilo.ROI119.TME.E01	2.71891964512468	1.86093625756245	-0.547004874849176
ICP20th.L11.ICPKilo.ROI12.TME.C01	1.94249052071109	1.88537042984659	-0.0430595522004947
ICP20th.L11.ICPKilo.ROI120.TME.E03	1.95942427877668	1.7840543334841	-0.135270268310262
ICP20th.L11.ICPKilo.ROI121.TME.E05	1.43772091970177	1.23799672655151	-0.215776157258456
ICP20th.L11.ICPKilo.ROI122.TME.E07	1.37783934514112	1.2295413997637	-0.164287368282167
ICP20th.L11.ICPKilo.ROI123.TME.E09	3.05017503008301	4.54044731151951	0.573942402477398
ICP20th.L11.ICPKilo.ROI124.TME.E11	8.61644895477584	8.72915474641015	0.0187485403022452
ICP20th.L11.ICPKilo.ROI125.TME.F01	3.15294342847141	3.11490488681913	-0.017511173337915
ICP20th.L11.ICPKilo.ROI126.TME.F03	2.69880172046065	2.76323759208962	0.0340406284069454
ICP20th.L11.ICPKilo.ROI127.TME.F05	3.24553238854585	2.61800163692861	-0.309989154172869
ICP20th.L11.ICPKilo.ROI128.TME.F07	1.85269899235322	1.51151209072365	-0.293635986758452
ICP20th.L11.ICPKilo.ROI129.TME.F09	2.6044318610193	2.49589532700822	-0.0614112611315729
ICP20th.L11.ICPKilo.ROI13.TME.C03	3.0344237701312	3.12766116929376	0.0436616506759007
ICP20th.L11.ICPKilo.ROI130.TME.F11	2.08738602391669	2.17624256519804	0.0601419438703936
ICP20th.L11.ICPKilo.ROI131.TME.G01	1.41756819928203	1.70181193349304	0.263653469249409
ICP20th.L11.ICPKilo.ROI132.TME.G03	1.79452050331627	2.12450345359314	0.243527282120147
ICP20th.L11.ICPKilo.ROI133.TME.G05	1.62224015257641	1.93090035120313	0.251286303922207
ICP20th.L11.ICPKilo.ROI134.TME.G07	2.09324935036766	1.58136273572775	-0.404575843842201
ICP20th.L11.ICPKilo.ROI135.TME.G09	29.8361182161683	25.3975398624419	-0.232371091273325
ICP20th.L11.ICPKilo.ROI136.TME.G11	45.244896275295	39.4698311290558	-0.197004715471551
ICP20th.L11.ICPKilo.ROI137.TME.H01	6.42321593114129	9.00212057587121	0.486969091781752
ICP20th.L11.ICPKilo.ROI138.TME.H03	2.14926993018998	1.99479518418592	-0.107606059302984
ICP20th.L11.ICPKilo.ROI139.TME.H05	2.55295270066794	2.73817143907351	0.101045968955804
ICP20th.L11.ICPKilo.ROI14.TME.C05	1.33906874267295	1.47074512926547	0.135317233404875
ICP20th.L11.ICPKilo.ROI140.TME.H07	2.11615018431098	2.22069637655713	0.0695701347888433
ICP20th.L11.ICPKilo.ROI141.TME.H09	2.72906632441476	1.80817243537404	-0.593875190675025
ICP20th.L11.ICPKilo.ROI142.TME.H11	1.63591376773573	1.76072671234525	0.106074298574208
ICP20th.L11.ICPKilo.ROI143.TME.A02	2.18133318574179	2.27395549099586	0.0599938661383344
ICP20th.L11.ICPKilo.ROI144.TME.A04	2.11330559721079	2.38234691869798	0.172882109475869
ICP20th.L11.ICPKilo.ROI145.TME.A06	16.6392811129271	17.3655680834899	0.0616365023598018
ICP20th.L11.ICPKilo.ROI146.TME.A08	13.5508497814501	26.784804409322	0.983031434466366
ICP20th.L11.ICPKilo.ROI147.TME.A10	54.7285730439485	34.6864392723415	-0.657922492443895
ICP20th.L11.ICPKilo.ROI148.TME.A12	16.3225050419833	28.5878113443063	0.808537685726559
ICP20th.L11.ICPKilo.ROI149.TME.B02	1.50829537821771	1.99709931844526	0.404987094139198
ICP20th.L11.ICPKilo.ROI15.TME.C07	2.12878427744039	1.91979816785268	-0.149075114641956
ICP20th.L11.ICPKilo.ROI150.TME.B04	2.23851271451968	1.95463143301509	-0.195643915263937
ICP20th.L11.ICPKilo.ROI151.TME.B06	1.93165097821341	1.95733887742341	0.0190591105464276
ICP20th.L11.ICPKilo.ROI152.TME.B08	1.38186140777988	1.70010650269635	0.299012196899867
ICP20th.L11.ICPKilo.ROI153.TME.B10	1.66002932199194	1.55384709441153	-0.0953641818896608
ICP20th.L11.ICPKilo.ROI154.TME.B12	1.13745202973218	1.55766567604493	0.453579915799598
ICP20th.L11.ICPKilo.ROI155.TME.C02	2.70681200769734	3.06003049777159	0.176951337980798
ICP20th.L11.ICPKilo.ROI156.TME.C04	3.48023961294521	3.87689670991803	0.155715660246391
ICP20th.L11.ICPKilo.ROI157.TME.C06	11.793054399716	29.745359109669	1.33472717119451
ICP20th.L11.ICPKilo.ROI158.TME.C08	2.27390973384656	2.07358903443241	-0.13304499140368
ICP20th.L11.ICPKilo.ROI159.TME.C10	2.01197743187011	2.08475969248433	0.0512669730059583
ICP20th.L11.ICPKilo.ROI16.TME.C09	2.56953386578944	3.6525365622738	0.507392048015054
ICP20th.L11.ICPKilo.ROI160.TME.C12	45.0534441103207	42.1634463157357	-0.0956446036380934
ICP20th.L11.ICPKilo.ROI161.TME.D02	3.00822616904812	3.1324726541539	0.0583888771769965
ICP20th.L11.ICPKilo.ROI162.TME.D04	2.47954626411844	2.02103819996035	-0.294979553258764
ICP20th.L11.ICPKilo.ROI163.TME.D06	2.57318911365412	3.13330208250091	0.284126376807635
ICP20th.L11.ICPKilo.ROI164.TME.D08	1.65044377242189	1.69096832858537	0.0349956492469888
ICP20th.L11.ICPKilo.ROI165.TME.D10	1.93290565442105	1.89703121780572	-0.0270278008518249
ICP20th.L11.ICPKilo.ROI166.TME.D12	15.2300251271456	39.5107700891872	1.37532764355542
ICP20th.L11.ICPKilo.ROI167.TME.E02	1.99160148864847	1.39626798142059	-0.512353138732354
ICP20th.L11.ICPKilo.ROI168.TME.E04	4.29521544551373	6.69045529395702	0.639373893507738
ICP20th.L11.ICPKilo.ROI169.TME.E06	3.61920110224203	3.71042747608607	0.0359141346180625
ICP20th.L11.ICPKilo.ROI17.TME.C11	3.91421884192494	3.27794056078403	-0.255934724398965
ICP20th.L11.ICPKilo.ROI170.TME.E08	13.6102012962391	35.2907145419403	1.37460023649939
ICP20th.L11.ICPKilo.ROI171.TME.E10	29.3541252570934	36.8086912191983	0.326483188231841
ICP20th.L11.ICPKilo.ROI172.TME.E12	32.2622142799973	33.612601553005	0.0591567492794542
ICP20th.L11.ICPKilo.ROI173.TME.F02	3.02996988565058	3.39487335789388	0.164054302212405
ICP20th.L11.ICPKilo.ROI174.TME.F04	2.88074716355026	3.19989939864751	0.151583504984377
ICP20th.L11.ICPKilo.ROI175.TME.F06	2.3754824679776	3.19597795052593	0.428036895842027
ICP20th.L11.ICPKilo.ROI176.TME.F08	2.75562884508916	2.40213740997256	-0.198062904726172
ICP20th.L11.ICPKilo.ROI177.TME.F10	1.93976809324636	1.30075710661449	-0.57653259354727
ICP20th.L11.ICPKilo.ROI178.TME.F12	2.39809395220301	2.34902914014463	-0.0298235712098618
ICP20th.L11.ICPKilo.ROI179.TME.G02	2.53279308344153	1.93645038429227	-0.387314683752076
ICP20th.L11.ICPKilo.ROI18.TME.D01	3.789494792726	4.5431773019852	0.261696084868992
ICP20th.L11.ICPKilo.ROI180.TME.G04	1.82876604611797	1.24735506029591	-0.551998335485416
ICP20th.L11.ICPKilo.ROI181.TME.G06	2.2380655641301	2.25238861265164	0.00920346153727492
ICP20th.L11.ICPKilo.ROI182.TME.G08	2.26529055708063	2.39690935093902	0.0814792393699635
ICP20th.L11.ICPKilo.ROI183.TME.G10	4.33338416910517	2.24900657427321	-0.946206263661703
ICP20th.L11.ICPKilo.ROI184.TME.G12	1.96232827432499	3.08444701380707	0.652445455561425
ICP20th.L11.ICPKilo.ROI185.TME.H02	4.32062482939054	4.99940097688459	0.210515279432889
ICP20th.L11.ICPKilo.ROI186.TME.H04	2.25013078213143	2.68612509336856	0.255517636699069
ICP20th.L11.ICPKilo.ROI187.TME.H06	3.3197906364218	2.35927403055408	-0.492749262577573
ICP20th.L11.ICPKilo.ROI188.TME.H08	1.91897893746656	2.05906946275958	0.101653623409949
ICP20th.L11.ICPKilo.ROI189.TME.H10	2.2590235915926	3.78458769272639	0.744436798863539
ICP20th.L11.ICPKilo.ROI19.TME.D03	3.1362711059928	4.00315356480758	0.352086685458174
ICP20th.L11.ICPKilo.ROI190.TME.H12	1.93676352506899	1.17048564147881	-0.726540577727121
ICP20th.L11.ICPKilo.ROI191.TME.A03	2.00685162835249	1.91770043534976	-0.0655565844642924
ICP20th.L11.ICPKilo.ROI20.TME.D05	3.79302268013586	3.29241920462339	-0.204199960721713
ICP20th.L11.ICPKilo.ROI21.TME.D07	3.20060475382117	2.7874621876207	-0.199392293123827
ICP20th.L11.ICPKilo.ROI22.TME.D09	2.18634299283395	5.75123061005044	1.39535093904089
ICP20th.L11.ICPKilo.ROI23.TME.D11	2.92808808310642	2.79585640158879	-0.0666686894706792
ICP20th.L11.ICPKilo.ROI24.TME.E01	2.49818253143479	2.58332848625827	0.0483522104448597
ICP20th.L11.ICPKilo.ROI25.TME.E03	2.04986642295929	2.07358903443241	0.0166000927514942
ICP20th.L11.ICPKilo.ROI26.TME.E05	2.88619811213284	2.56489097627861	-0.170272827883976
ICP20th.L11.ICPKilo.ROI27.TME.E07	1.74278208935259	1.81046620635942	0.0549690563332914
ICP20th.L11.ICPKilo.ROI28.TME.E09	1.67879503712359	2.47480365913319	0.559887968741317
ICP20th.L11.ICPKilo.ROI29.TME.E11	1.25249325572414	1.62730943872044	0.377685775738005
ICP20th.L11.ICPKilo.ROI30.TME.F01	3.0454164366512	2.47472504480834	-0.299371275817175
ICP20th.L11.ICPKilo.ROI31.TME.F03	3.9381254798486	3.25527179317674	-0.274731076630537
ICP20th.L11.ICPKilo.ROI32.TME.F05	3.93579729099991	3.80415215809444	-0.0490809660131477
ICP20th.L11.ICPKilo.ROI33.TME.F07	4.29237014816428	4.83251403077224	0.170999430383465
ICP20th.L11.ICPKilo.ROI34.TME.F09	2.86461064536281	3.67854632390591	0.36079669649001
ICP20th.L11.ICPKilo.ROI35.TME.F11	2.43199767728051	3.10076280486316	0.350481319238088
ICP20th.L11.ICPKilo.ROI36.TME.G01	4.65245579474901	5.62470815208659	0.273785798891717
ICP20th.L11.ICPKilo.ROI37.TME.G03	1.82476769755652	1.82909547248653	0.00341756768591273
ICP20th.L11.ICPKilo.ROI38.TME.G05	3.66086660159409	2.69985685609304	-0.439302285250555
ICP20th.L11.ICPKilo.ROI39.TME.G07	2.52071942120433	2.0746661647147	-0.280956331616907
ICP20th.L11.ICPKilo.ROI40.TME.G09	2.01871870465128	2.32528132687835	0.203965378441344
ICP20th.L11.ICPKilo.ROI41.TME.G11	2.03048370732703	1.96028557429425	-0.0507596096879376
ICP20th.L11.ICPKilo.ROI42.TME.H01	2.06907074297018	2.77632856390534	0.424195340611663
ICP20th.L11.ICPKilo.ROI43.TME.H03	1.92082775028126	1.78468233919838	-0.106060843891391
ICP20th.L11.ICPKilo.ROI44.TME.H05	2.0350381791075	2.34720579074741	0.20588847439997
ICP20th.L11.ICPKilo.ROI45.TME.H07	3.73958289236113	3.31001115845362	-0.176041282436449
ICP20th.L11.ICPKilo.ROI46.TME.H09	3.74160079389331	4.00661311679821	0.0987275682097946
ICP20th.L11.ICPKilo.ROI47.TME.H11	3.86013368225845	2.59776105230335	-0.571382076397152
ICP20th.L11.ICPKilo.ROI48.TME.A02	3.72312361256195	4.11510262318813	0.144414892948098
ICP20th.L11.ICPKilo.ROI49.TME.A04	2.38652608350605	3.00885945069979	0.334304612941396
ICP20th.L11.ICPKilo.ROI50.TME.A06	3.20005300633944	2.53880725893515	-0.333944929729348
ICP20th.L11.ICPKilo.ROI51.TME.A08	2.15150754301662	1.56755099655278	-0.45683551981944
ICP20th.L11.ICPKilo.ROI52.TME.A10	2.46909681008725	3.07649419739215	0.317303867666065
ICP20th.L11.ICPKilo.ROI53.TME.A12	17.5418727985972	24.2278877215316	0.465865850234864
ICP20th.L11.ICPKilo.ROI54.TME.B02	2.10861324562998	2.32700408734503	0.142179239432534
ICP20th.L11.ICPKilo.ROI55.TME.B04	2.08915102827814	2.27336754719303	0.121914159996518
ICP20th.L11.ICPKilo.ROI56.TME.B06	5.31352522204559	8.28360653310442	0.640589703085356
ICP20th.L11.ICPKilo.ROI57.TME.B08	3.44576869909216	3.60446657080475	0.0649599067818953
ICP20th.L11.ICPKilo.ROI58.TME.B10	3.15001940768009	2.03601581348248	-0.629611950581403
ICP20th.L11.ICPKilo.ROI59.TME.B12	2.53194829191316	3.1741642008098	0.326128819321905
ICP20th.L11.ICPKilo.ROI60.TME.C02	1.88443460599533	2.26184964147002	0.263371296843009
ICP20th.L11.ICPKilo.ROI61.TME.C04	3.82346380479964	5.91193525459108	0.628750252958588
ICP20th.L11.ICPKilo.ROI62.TME.C06	2.21373928687973	2.08357394264473	-0.0874250254024758
ICP20th.L11.ICPKilo.ROI63.TME.C08	2.66707993402436	2.19326579755864	-0.28218040401898
ICP20th.L11.ICPKilo.ROI64.TME.C10	19.4983891585297	18.5210883091071	-0.074186067350003
ICP20th.L11.ICPKilo.ROI65.TME.C12	2.17785770396586	2.28067685434913	0.0665523529768424
ICP20th.L11.ICPKilo.ROI66.TME.D02	5.54169103804153	8.34553940726278	0.590679020530196
ICP20th.L11.ICPKilo.ROI67.TME.D04	12.2614791492939	11.6657624643797	-0.0718524236345188
ICP20th.L11.ICPKilo.ROI68.TME.D06	4.30063699270185	5.94414003299504	0.466917741805592
ICP20th.L11.ICPKilo.ROI69.TME.D08	4.09556284482955	3.21177230460181	-0.350692114068804
ICP20th.L11.ICPKilo.ROI70.TME.D10	2.39912284129378	0.913091589507024	-1.26250702923958
ICP20th.L11.ICPKilo.ROI71.TME.D12	1.92317130932899	1.89748326323296	-0.0194001182033117
ICP20th.L11.ICPKilo.ROI72.TME.E02	2.41193635968155	2.31357147413166	-0.0600701720342596
ICP20th.L11.ICPKilo.ROI73.TME.E04	2.3999455664079	2.56752093182307	0.097374354041653
ICP20th.L11.ICPKilo.ROI74.TME.E06	4.66149970926676	4.03761373901092	-0.207291276096161
ICP20th.L11.ICPKilo.ROI75.TME.E08	4.17953705541969	2.673377913394	-0.644679357774797
ICP20th.L11.ICPKilo.ROI76.TME.E10	2.9271673067845	2.40414754163484	-0.283979771153851
ICP20th.L11.ICPKilo.ROI77.TME.E12	3.72405570379986	2.75031421458233	-0.437278201311406
ICP20th.L11.ICPKilo.ROI78.TME.F02	3.42713145396664	2.37300485954039	-0.530286475208261
ICP20th.L11.ICPKilo.ROI79.TME.F04	2.49020170318239	2.19227875491878	-0.183831350467067
ICP20th.L11.ICPKilo.ROI80.TME.F06	5.76542865301977	4.64846781610262	-0.310672607480067
ICP20th.L11.ICPKilo.ROI81.TME.F08	3.10342167787479	2.38693886549924	-0.378698120132291
ICP20th.L11.ICPKilo.ROI82.TME.F10	2.4756626449419	1.82890039302953	-0.436838229859961
ICP20th.L11.ICPKilo.ROI83.TME.F12	2.69390175073561	3.01763304064219	0.163720142313519
ICP20th.L11.ICPKilo.ROI84.TME.G02	3.62505578427497	2.08148791113078	-0.800388016636815
ICP20th.L11.ICPKilo.ROI85.TME.G04	1.29160663722557	1.53104488747994	0.24534982096667
ICP20th.L11.ICPKilo.ROI86.TME.G06	7.05628013921313	3.89502571132854	-0.857274986379593
ICP20th.L11.ICPKilo.ROI87.TME.G08	56.4634198999822	36.9746542181674	-0.61077985768565
ICP20th.L11.ICPKilo.ROI88.TME.G10	11.167383474354	15.0493832519535	0.430413163250022
ICP20th.L11.ICPKilo.ROI89.TME.G12	2.01124913098939	2.11156482367673	0.0702207400290304
ICP20th.L11.ICPKilo.ROI90.TME.H02	2.51834328865105	2.25626451545023	-0.15853874436669
ICP20th.L11.ICPKilo.ROI91.TME.H04	4.21190881360915	4.89441984361253	0.216663658342483
ICP20th.L11.ICPKilo.ROI92.TME.H06	3.39596896011241	5.10011812916463	0.586707390830441
ICP20th.L11.ICPKilo.ROI93.TME.H08	3.67978101648386	3.57730917085182	-0.0407451047444303
ICP20th.L11.ICPKilo.ROI94.TME.H10	3.18530198677559	2.58853071900499	-0.299296716310456
ICP20th.L11.ICPKilo.ROI95.TME.H12	4.01052809758697	4.45865019676936	0.152814797384268
ICP20th.L11.ICPKilo.ROI96.TME.A03	3.62981485113371	3.30369292280308	-0.135816366451001
ICP20th.L11.ICPKilo.ROI97.TME.A05	1.9243438630889	1.21060196680573	-0.668642018844298
ICP20th.L11.ICPKilo.ROI99.TME.A09	45.3417473721525	19.9931168651792	-1.18133658915594
