# Supplementary material for: Advances in mixed cell deconvolution enable quantification of cell types in spatial transcriptomic data
Source: Nat Commun. 2022 Jan 19;13:385. doi: 10.1038/s41467-022-28020-5 (PMC8770643; doi:10.1038/s41467-022-28020-5)
Supplement: Supplementary file 9 — Source data [file 41467_2022_28020_MOESM9_ESM.zip › source data/source_data_6_LYZ.csv]

	yhat	obs	resid
ICP20th.L11.ICPKilo.ROI01.TME.A03	178.518767581652	126.716348387131	-0.494473085309121
ICP20th.L11.ICPKilo.ROI02.TME.A05	286.842488943841	289.987753414999	0.0157332334299163
ICP20th.L11.ICPKilo.ROI03.TME.A07	146.268529331497	157.773130746819	0.109232133615038
ICP20th.L11.ICPKilo.ROI04.TME.A09	170.749024577241	218.46496390568	0.355524590557315
ICP20th.L11.ICPKilo.ROI05.TME.A11	513.380031664717	436.61464047381	-0.23366667490558
ICP20th.L11.ICPKilo.ROI06.TME.B01	239.720639252581	157.410098091269	-0.606826031357196
ICP20th.L11.ICPKilo.ROI07.TME.B03	224.343675439694	158.097512327983	-0.504895846008829
ICP20th.L11.ICPKilo.ROI08.TME.B05	277.870288835283	208.791612777963	-0.412347823642546
ICP20th.L11.ICPKilo.ROI09.TME.B07	156.469481829957	125.006846649979	-0.323874184267015
ICP20th.L11.ICPKilo.ROI10.TME.B09	210.93306823094	253.097327983012	0.262906990707167
ICP20th.L11.ICPKilo.ROI100.TME.A11	83.6725579032315	70.1685823855414	-0.253929323553248
ICP20th.L11.ICPKilo.ROI101.TME.B01	141.720580233499	151.905064898929	0.100120696468034
ICP20th.L11.ICPKilo.ROI102.TME.B03	182.515520136538	172.539718123803	-0.0810906440452044
ICP20th.L11.ICPKilo.ROI103.TME.B05	210.723823787119	239.922103109803	0.187212643716477
ICP20th.L11.ICPKilo.ROI104.TME.B07	121.221550028256	97.5840581884	-0.312928808747128
ICP20th.L11.ICPKilo.ROI105.TME.B09	65.8822368777108	60.9232400623224	-0.112896868960213
ICP20th.L11.ICPKilo.ROI106.TME.B11	148.026200284257	137.512136750329	-0.106293596257708
ICP20th.L11.ICPKilo.ROI107.TME.C01	213.296559245008	389.930672527624	0.870356950449241
ICP20th.L11.ICPKilo.ROI108.TME.C03	104.22188021528	140.418523695969	0.430075078220138
ICP20th.L11.ICPKilo.ROI109.TME.C05	163.732501361008	164.336519251186	0.00531238577646143
ICP20th.L11.ICPKilo.ROI11.TME.B11	240.009667842855	379.719814974233	0.661842765002234
ICP20th.L11.ICPKilo.ROI110.TME.C07	68.4755140990597	83.233035529101	0.281568061133029
ICP20th.L11.ICPKilo.ROI111.TME.C09	75.4150804566325	93.474708925915	0.309723031245662
ICP20th.L11.ICPKilo.ROI112.TME.C11	261.195503696129	268.381979851578	0.0391577448854807
ICP20th.L11.ICPKilo.ROI113.TME.D01	186.928789067601	129.764756160549	-0.526590173381879
ICP20th.L11.ICPKilo.ROI114.TME.D03	117.986292941325	83.160249371328	-0.50465327471012
ICP20th.L11.ICPKilo.ROI115.TME.D05	26.1728752951961	20.713058273623	-0.337531841882472
ICP20th.L11.ICPKilo.ROI116.TME.D07	95.1897012568504	70.4642215878172	-0.433914583388603
ICP20th.L11.ICPKilo.ROI117.TME.D09	147.033883781204	253.887674765693	0.788041698885212
ICP20th.L11.ICPKilo.ROI118.TME.D11	161.918727363949	221.271430576407	0.450547333826679
ICP20th.L11.ICPKilo.ROI119.TME.E01	184.426203452381	165.049736406851	-0.160142815327486
ICP20th.L11.ICPKilo.ROI12.TME.C01	219.091674145924	427.754234647706	0.965247476545361
ICP20th.L11.ICPKilo.ROI120.TME.E03	76.3543611317587	58.8868011045012	-0.374766257352788
ICP20th.L11.ICPKilo.ROI121.TME.E05	28.6233875474763	30.4312713758605	0.0883601852953593
ICP20th.L11.ICPKilo.ROI122.TME.E07	112.761943092098	104.821226714017	-0.105349345552194
ICP20th.L11.ICPKilo.ROI123.TME.E09	198.197687555824	234.625153429473	0.243417558307224
ICP20th.L11.ICPKilo.ROI124.TME.E11	104.471442000485	113.730200051922	0.122506774635164
ICP20th.L11.ICPKilo.ROI125.TME.F01	146.413154770604	130.152543446408	-0.169841675923441
ICP20th.L11.ICPKilo.ROI126.TME.F03	32.1978222624646	27.356467620651	-0.235081157719219
ICP20th.L11.ICPKilo.ROI127.TME.F05	45.9716485343044	36.9862709045359	-0.313754552009981
ICP20th.L11.ICPKilo.ROI128.TME.F07	185.50486847502	105.387077924982	-0.815759068854159
ICP20th.L11.ICPKilo.ROI129.TME.F09	382.209194802543	315.072018081032	-0.278680853042166
ICP20th.L11.ICPKilo.ROI13.TME.C03	140.153598858229	198.66676403902	0.503341746764465
ICP20th.L11.ICPKilo.ROI130.TME.F11	112.642502929113	138.113756968196	0.294105731642338
ICP20th.L11.ICPKilo.ROI131.TME.G01	114.206717231469	150.214421023719	0.395375815074878
ICP20th.L11.ICPKilo.ROI132.TME.G03	192.614086263464	211.612829414219	0.135713881835886
ICP20th.L11.ICPKilo.ROI133.TME.G05	143.448426274068	220.637846496251	0.621148139960924
ICP20th.L11.ICPKilo.ROI134.TME.G07	181.387440090765	104.602130706811	-0.794162322957099
ICP20th.L11.ICPKilo.ROI135.TME.G09	115.832633201987	138.164598071401	0.254346244176757
ICP20th.L11.ICPKilo.ROI136.TME.G11	40.3446337621351	33.9519669368597	-0.248881637024106
ICP20th.L11.ICPKilo.ROI137.TME.H01	58.584743184071	49.2635608692848	-0.250004090051188
ICP20th.L11.ICPKilo.ROI138.TME.H03	17.462061221277	12.6863384251727	-0.460948131075081
ICP20th.L11.ICPKilo.ROI139.TME.H05	40.0432756412815	38.8096996037158	-0.0451427287418049
ICP20th.L11.ICPKilo.ROI14.TME.C05	200.631420889394	164.123740425173	-0.289763624998603
ICP20th.L11.ICPKilo.ROI140.TME.H07	57.4672142493947	52.1008848623322	-0.141431240622858
ICP20th.L11.ICPKilo.ROI141.TME.H09	217.541355363207	203.146471226546	-0.0987693840181993
ICP20th.L11.ICPKilo.ROI142.TME.H11	134.401058136061	153.348814831121	0.190272520199001
ICP20th.L11.ICPKilo.ROI143.TME.A02	128.67359701749	166.628148139301	0.372916080383346
ICP20th.L11.ICPKilo.ROI144.TME.A04	111.197504600995	103.093330715778	-0.109173407389846
ICP20th.L11.ICPKilo.ROI145.TME.A06	37.165964175019	44.8227833152943	0.270250201711639
ICP20th.L11.ICPKilo.ROI146.TME.A08	62.3748125011249	53.413205140266	-0.223767115782377
ICP20th.L11.ICPKilo.ROI147.TME.A10	24.0651454078413	24.1234862310998	0.0034932744365852
ICP20th.L11.ICPKilo.ROI148.TME.A12	20.4744431708434	23.0397128518288	0.170298519890511
ICP20th.L11.ICPKilo.ROI149.TME.B02	82.5379385647571	64.4556014192027	-0.35675166728353
ICP20th.L11.ICPKilo.ROI15.TME.C07	194.94765289817	123.263261526627	-0.661343915084974
ICP20th.L11.ICPKilo.ROI150.TME.B04	392.144216143801	317.092531599546	-0.306480423411809
ICP20th.L11.ICPKilo.ROI151.TME.B06	191.84155567373	245.943604840061	0.358412278848481
ICP20th.L11.ICPKilo.ROI152.TME.B08	115.869429141625	135.647115292942	0.227358389684846
ICP20th.L11.ICPKilo.ROI153.TME.B10	79.8160151372706	91.2270821482727	0.19278392073574
ICP20th.L11.ICPKilo.ROI154.TME.B12	75.0386827145314	94.6149024088477	0.334432932574019
ICP20th.L11.ICPKilo.ROI155.TME.C02	103.801519543463	98.6798244795393	-0.0730005087151211
ICP20th.L11.ICPKilo.ROI156.TME.C04	109.58898138409	75.8961795855817	-0.530003578825148
ICP20th.L11.ICPKilo.ROI157.TME.C06	148.074230806483	133.362327483978	-0.150969403805936
ICP20th.L11.ICPKilo.ROI158.TME.C08	62.1223835769725	46.3180372159204	-0.423539066991563
ICP20th.L11.ICPKilo.ROI159.TME.C10	42.5801592963266	24.8742305713383	-0.775529447252595
ICP20th.L11.ICPKilo.ROI16.TME.C09	87.9730712523924	108.578819348758	0.303608817300208
ICP20th.L11.ICPKilo.ROI160.TME.C12	37.2365455947994	36.9421042897215	-0.0114531942091238
ICP20th.L11.ICPKilo.ROI161.TME.D02	28.0836219479663	22.7059761353582	-0.306656952286771
ICP20th.L11.ICPKilo.ROI162.TME.D04	22.0699391671449	26.22552126433	0.248888795391234
ICP20th.L11.ICPKilo.ROI163.TME.D06	217.56409808275	184.311416618729	-0.239295068916479
ICP20th.L11.ICPKilo.ROI164.TME.D08	205.677031370858	201.678832884005	-0.0283210179149576
ICP20th.L11.ICPKilo.ROI165.TME.D10	128.326469911643	157.572324216485	0.296195378147725
ICP20th.L11.ICPKilo.ROI166.TME.D12	101.553110707462	160.840382231377	0.663395237780274
ICP20th.L11.ICPKilo.ROI167.TME.E02	233.67945575453	267.407113320405	0.19450693999107
ICP20th.L11.ICPKilo.ROI168.TME.E04	213.534464358902	194.619712990948	-0.133811091112015
ICP20th.L11.ICPKilo.ROI169.TME.E06	128.823884127924	133.579131393891	0.0522945422297365
ICP20th.L11.ICPKilo.ROI17.TME.C11	86.4145241347658	87.8170293126098	0.0232269176247888
ICP20th.L11.ICPKilo.ROI170.TME.E08	76.0975007873822	77.9949576463506	0.0355317839662979
ICP20th.L11.ICPKilo.ROI171.TME.E10	27.8104991109947	24.6143370636058	-0.176130752674533
ICP20th.L11.ICPKilo.ROI172.TME.E12	29.5980711909481	25.3697336268589	-0.222394791522978
ICP20th.L11.ICPKilo.ROI173.TME.F02	17.3784607638309	21.6092327712107	0.314347544526924
ICP20th.L11.ICPKilo.ROI174.TME.F04	14.3209023049996	18.577284669399	0.375417252889434
ICP20th.L11.ICPKilo.ROI175.TME.F06	79.7708754772211	82.7949270863277	0.0536802638793992
ICP20th.L11.ICPKilo.ROI176.TME.F08	159.24323507203	253.530955915052	0.67092982422297
ICP20th.L11.ICPKilo.ROI177.TME.F10	257.983824767932	242.628463295029	-0.0885318072711447
ICP20th.L11.ICPKilo.ROI178.TME.F12	441.452194668723	431.894428548727	-0.0315785094851488
ICP20th.L11.ICPKilo.ROI179.TME.G02	241.409781700255	261.036530147113	0.112767581567842
ICP20th.L11.ICPKilo.ROI18.TME.D01	219.22031192899	181.981394338284	-0.268590520125207
ICP20th.L11.ICPKilo.ROI180.TME.G04	103.016618712002	108.651420725972	0.0768299465803839
ICP20th.L11.ICPKilo.ROI181.TME.G06	81.9673003973241	68.0258921628062	-0.268964510735376
ICP20th.L11.ICPKilo.ROI182.TME.G08	45.542065788543	49.9899714024112	0.134438968084416
ICP20th.L11.ICPKilo.ROI183.TME.G10	16.6163737227608	18.9260194213606	0.187765441233585
ICP20th.L11.ICPKilo.ROI184.TME.G12	151.615479218456	74.1354352280364	-1.03218186197909
ICP20th.L11.ICPKilo.ROI185.TME.H02	80.5536062211896	67.2142741586346	-0.261181529149908
ICP20th.L11.ICPKilo.ROI186.TME.H04	245.705802868492	161.316257440778	-0.607040089911509
ICP20th.L11.ICPKilo.ROI187.TME.H06	92.8407476988362	92.6161522809852	-0.00349431974740178
ICP20th.L11.ICPKilo.ROI188.TME.H08	209.917450786512	230.403024367096	0.134337549075366
ICP20th.L11.ICPKilo.ROI189.TME.H10	182.427235291848	241.930828431385	0.407273487509196
ICP20th.L11.ICPKilo.ROI19.TME.D03	198.313178470838	216.198193253187	0.124573914751203
ICP20th.L11.ICPKilo.ROI190.TME.H12	232.647440421819	292.31852233119	0.329395931572368
ICP20th.L11.ICPKilo.ROI191.TME.A03	151.41507180212	90.5513401280675	-0.741700919993402
ICP20th.L11.ICPKilo.ROI20.TME.D05	345.138044070338	413.444394743106	0.260519801739578
ICP20th.L11.ICPKilo.ROI21.TME.D07	358.887310456305	479.188471683155	0.417062286965395
ICP20th.L11.ICPKilo.ROI22.TME.D09	120.695974646552	68.2821788670643	-0.821796561063208
ICP20th.L11.ICPKilo.ROI23.TME.D11	161.674723078078	163.598265547542	0.0170633137609801
ICP20th.L11.ICPKilo.ROI24.TME.E01	250.809176388952	323.530154657704	0.367310051825702
ICP20th.L11.ICPKilo.ROI25.TME.E03	168.718042424188	172.849840139919	0.0349050080644844
ICP20th.L11.ICPKilo.ROI26.TME.E05	147.038254015969	142.1263861741	-0.0490171208243497
ICP20th.L11.ICPKilo.ROI27.TME.E07	185.468749400853	264.589189759985	0.512577998974391
ICP20th.L11.ICPKilo.ROI28.TME.E09	141.027359291422	156.445167942839	0.149682026894698
ICP20th.L11.ICPKilo.ROI29.TME.E11	139.078695891802	156.524444130182	0.170486533313317
ICP20th.L11.ICPKilo.ROI30.TME.F01	74.0032477518188	73.9130423726091	-0.00175962862874712
ICP20th.L11.ICPKilo.ROI31.TME.F03	116.205331715949	77.3375801081728	-0.587434735451406
ICP20th.L11.ICPKilo.ROI32.TME.F05	61.1877730431494	57.0434506232827	-0.101182137898238
ICP20th.L11.ICPKilo.ROI33.TME.F07	216.92606297269	286.680824515915	0.402242010316006
ICP20th.L11.ICPKilo.ROI34.TME.F09	211.986870812192	219.261077787313	0.0486748184583039
ICP20th.L11.ICPKilo.ROI35.TME.F11	224.742673540016	138.455653291389	-0.698850123939974
ICP20th.L11.ICPKilo.ROI36.TME.G01	392.640132800311	412.693802489261	0.0718641311812824
ICP20th.L11.ICPKilo.ROI37.TME.G03	230.350894752561	202.196013706688	-0.188078647020592
ICP20th.L11.ICPKilo.ROI38.TME.G05	313.841976671014	365.474900068494	0.21973400169364
ICP20th.L11.ICPKilo.ROI39.TME.G07	389.731782289534	506.944721054498	0.379346852683204
ICP20th.L11.ICPKilo.ROI40.TME.G09	188.821678979441	257.701270725758	0.448675238352468
ICP20th.L11.ICPKilo.ROI41.TME.G11	126.167104238879	182.048163595059	0.528984384669124
ICP20th.L11.ICPKilo.ROI42.TME.H01	191.092897004272	269.304287625765	0.494963045554582
ICP20th.L11.ICPKilo.ROI43.TME.H03	78.1879283537072	66.0860480971677	-0.242600157014734
ICP20th.L11.ICPKilo.ROI44.TME.H05	66.3553071658636	52.438473535187	-0.339586168601429
ICP20th.L11.ICPKilo.ROI45.TME.H07	171.84293254008	198.169311678318	0.205643046786382
ICP20th.L11.ICPKilo.ROI46.TME.H09	243.11510071678	215.52541504214	-0.17378150305677
ICP20th.L11.ICPKilo.ROI47.TME.H11	188.273296014111	149.162424444176	-0.335944236374735
ICP20th.L11.ICPKilo.ROI48.TME.A02	258.028589990071	316.975494454724	0.296840381672579
ICP20th.L11.ICPKilo.ROI49.TME.A04	271.431227650015	314.312245679983	0.211611771329627
ICP20th.L11.ICPKilo.ROI50.TME.A06	186.496566618736	216.209279187452	0.21327937056917
ICP20th.L11.ICPKilo.ROI51.TME.A08	156.176705719033	251.951662825977	0.68996769110345
ICP20th.L11.ICPKilo.ROI52.TME.A10	74.3012101373695	89.4607156611562	0.267868591548479
ICP20th.L11.ICPKilo.ROI53.TME.A12	42.5715311934948	37.8151661587462	-0.170924023160866
ICP20th.L11.ICPKilo.ROI54.TME.B02	82.2738308523399	80.0415185423561	-0.0396850819408296
ICP20th.L11.ICPKilo.ROI55.TME.B04	84.5568615203864	96.6084956193113	0.192228233773825
ICP20th.L11.ICPKilo.ROI56.TME.B06	119.001549535899	109.556844552636	-0.119300739821802
ICP20th.L11.ICPKilo.ROI57.TME.B08	183.15625137543	156.5283646685	-0.226650829934406
ICP20th.L11.ICPKilo.ROI58.TME.B10	137.424591810821	152.842768628614	0.153408102172933
ICP20th.L11.ICPKilo.ROI59.TME.B12	154.819880790121	139.516613495798	-0.150153816353666
ICP20th.L11.ICPKilo.ROI60.TME.C02	207.080605654743	174.465984703521	-0.247246658427732
ICP20th.L11.ICPKilo.ROI61.TME.C04	199.859406392909	207.105551842054	0.0513807532785
ICP20th.L11.ICPKilo.ROI62.TME.C06	205.513621140231	364.682660478649	0.827407588882971
ICP20th.L11.ICPKilo.ROI63.TME.C08	108.874288731485	135.720432755994	0.317974641499309
ICP20th.L11.ICPKilo.ROI64.TME.C10	24.261707745621	33.495149628799	0.465271093475107
ICP20th.L11.ICPKilo.ROI65.TME.C12	67.3092387016153	67.4654489215911	0.00334430469974478
ICP20th.L11.ICPKilo.ROI66.TME.D02	68.3936567297783	67.999136444055	-0.00834610148934711
ICP20th.L11.ICPKilo.ROI67.TME.D04	41.2116703506694	30.600138544925	-0.429514753825781
ICP20th.L11.ICPKilo.ROI68.TME.D06	90.7969469553866	92.2666803917328	0.0231659639936099
ICP20th.L11.ICPKilo.ROI69.TME.D08	86.9810558217649	88.7822223589848	0.0295696009473563
ICP20th.L11.ICPKilo.ROI70.TME.D10	101.780739024833	86.5724155215214	-0.233485252934938
ICP20th.L11.ICPKilo.ROI71.TME.D12	208.666516292434	208.777458062037	0.00076683413552292
ICP20th.L11.ICPKilo.ROI72.TME.E02	242.012188685906	205.878203297709	-0.233288611837613
ICP20th.L11.ICPKilo.ROI73.TME.E04	213.505555708964	264.907423105417	0.311214659515743
ICP20th.L11.ICPKilo.ROI74.TME.E06	37.2640419166505	30.2622974180336	-0.300262650922451
ICP20th.L11.ICPKilo.ROI75.TME.E08	185.498837309062	155.610863401566	-0.253467363883018
ICP20th.L11.ICPKilo.ROI76.TME.E10	59.1203018019388	60.7012462214885	0.0380725016207837
ICP20th.L11.ICPKilo.ROI77.TME.E12	88.7294493617046	98.0960399019226	0.144781881171104
ICP20th.L11.ICPKilo.ROI78.TME.F02	92.7530033910759	64.5770579578823	-0.522372282471316
ICP20th.L11.ICPKilo.ROI79.TME.F04	78.6894852532818	61.2037504593083	-0.362550809507453
ICP20th.L11.ICPKilo.ROI80.TME.F06	114.036181580401	113.418937068113	-0.00783009666356715
ICP20th.L11.ICPKilo.ROI81.TME.F08	98.2215967326976	86.3985224733523	-0.185033635151772
ICP20th.L11.ICPKilo.ROI82.TME.F10	249.121344468111	252.855170925022	0.0214626465449621
ICP20th.L11.ICPKilo.ROI83.TME.F12	228.756040456019	285.644065910589	0.320408719856716
ICP20th.L11.ICPKilo.ROI84.TME.G02	169.718089787587	182.714267420744	0.106448946605386
ICP20th.L11.ICPKilo.ROI85.TME.G04	140.796205408098	141.132558002489	0.00344239051224271
ICP20th.L11.ICPKilo.ROI86.TME.G06	30.6905177214549	32.3285580004259	0.0750161752113492
ICP20th.L11.ICPKilo.ROI87.TME.G08	58.0469520142887	47.3192549820251	-0.294792955302304
ICP20th.L11.ICPKilo.ROI88.TME.G10	96.4979101999076	111.627181499752	0.210118765610484
ICP20th.L11.ICPKilo.ROI89.TME.G12	115.933104477671	71.3622594171447	-0.700059385401669
ICP20th.L11.ICPKilo.ROI90.TME.H02	296.099485175983	236.328389606853	-0.32528903463686
ICP20th.L11.ICPKilo.ROI91.TME.H04	87.3823584787468	93.6449420141931	0.0998590280620544
ICP20th.L11.ICPKilo.ROI92.TME.H06	159.492847787743	127.632251349308	-0.321498800713853
ICP20th.L11.ICPKilo.ROI93.TME.H08	90.6387226337678	82.2412542044054	-0.140265263242242
ICP20th.L11.ICPKilo.ROI94.TME.H10	88.3874355019642	85.8096054131326	-0.0427021513055124
ICP20th.L11.ICPKilo.ROI95.TME.H12	172.11819180179	230.098828148115	0.418854047037415
ICP20th.L11.ICPKilo.ROI96.TME.A03	128.571291280608	210.180595611154	0.709060943449371
ICP20th.L11.ICPKilo.ROI97.TME.A05	172.762931188303	216.176988269771	0.323419259027672
ICP20th.L11.ICPKilo.ROI99.TME.A09	43.5292204611323	53.1772655966931	0.28882541096431
