# Supplementary material for: Advances in mixed cell deconvolution enable quantification of cell types in spatial transcriptomic data
Source: Nat Commun. 2022 Jan 19;13:385. doi: 10.1038/s41467-022-28020-5 (PMC8770643; doi:10.1038/s41467-022-28020-5)
Supplement: Supplementary file 9 — Source data [file 41467_2022_28020_MOESM9_ESM.zip › source data/source_data_6b.csv]

	cor.with.cell.abundance	residual.sd
A2M	0.548311135193275	0.436490925311259
ABCB1	0.700707433079688	0.247159578767093
ABCF1	0.843250075108022	0.191245544414164
ABHD1	0.676332125933783	0.263232652810907
ABL1	0.637756878838893	0.249117376951849
ACP5	0.705994604319324	0.552314694879111
ACVR1B	0.834153213416573	0.240055590171614
ACVR1C	0.47534263264854	0.263938554297483
ACVR2A	0.621579502153171	0.287271297987988
ADA	0.677198171014236	0.276480119605517
ADAM12	0.875141506228685	0.349398421112098
ADCYAP1	0.616555117615171	0.276699093944371
ADGRE1	0.545365751486204	0.321100000935595
ADGRF4	0.67427020033941	0.280436276996103
ADM	0.515849910370705	0.370470174921045
ADORA3	0.719819710214327	0.275026667708288
AGBL3	0.547477471653055	0.282461529697561
AGXT	0.444857742201556	0.273745441350466
AICDA	0.573240967231335	0.237385841874911
AIM2	0.949825001584307	0.28008593124372
AIRE	0.457742943838369	0.247892587301024
AKT1	0.92984873528525	0.124518870453903
AKT2	0.869002218935234	0.199599918567967
AKT3	0.822068848757776	0.198139159129681
ALAS2	0.624102291195991	0.260113059815948
ALCAM	0.920043080896981	0.222552772780979
ALDOA	0.886687879275523	0.260782516896734
ALDOC	0.760101972342085	0.283570589920311
ALK	0.407262039066722	0.264363935082085
ALKBH2	0.611338901059845	0.254872447717871
ALKBH3	0.70216292339326	0.234560491717892
ALPI	0.554007754751734	0.329245013509383
ALPL	0.729520205977124	0.386769854674799
AMBP	0.458415086380077	0.222900159002334
AMER1	0.558999258136922	0.281342372416799
ANGPT1	0.586111415303323	0.533749037382994
ANGPT2	0.497212323962492	0.372296121683097
ANGPTL4	0.390460289553223	0.313865143099535
ANK3	0.819093946443905	0.215558033709137
ANKRD34A	0.666963574104367	0.284285913010861
ANKRD55	0.679763174785554	0.274437106360396
ANLN	0.628206492797278	0.245143117369738
ANP32B	0.830450559049409	0.196699052968436
ANPEP	0.799302676691886	0.311631695104385
ANXA1	0.819078045970175	0.25431249655413
AP3M2	0.788136633158273	0.249932621314855
APC	0.653530661431504	0.258441565155964
APH1B	0.568616226157443	0.269833066678302
API5	0.851422291488823	0.199736354359147
APLNR	0.762055490240433	0.274062886489095
APOBEC3H	0.799752502986414	0.275742911703364
APOC1	0.854245828184398	0.614012203541351
APOL6	0.783660889522671	0.220713965000695
APP	0.923101004705877	0.196123775198468
AQP1	0.793934778591917	0.304669636963821
AQP9	0.831339393717243	0.288464877530862
AR	0.578146885066334	0.253836158598005
ARAP1	0.926079895201363	0.142411041697327
AREG	0.537330074389514	0.410391675252424
ARG1	0.359842467923032	0.159888629996262
ARG2	0.461588438211527	0.288628024416937
ARHGAP31	0.858133163617645	0.228587630155737
ARHGEF15	0.790459521344967	0.230391574860887
ARHGEF5	0.716064201620257	0.248119965150612
ARID1A	0.885406252152124	0.203453021124853
ARID1B	0.840423352059538	0.211905539647191
ARID2	0.790218126035955	0.210559022952542
ARNT2	0.558928376986965	0.253863438617702
ASGR1	0.496360420587029	0.477819998379695
ASGR2	0.508041657452937	0.306945859584508
ASIP	0.473851061911521	0.508815746247938
ATF1	0.684681626406155	0.281417328023374
ATF2	0.822084043165308	0.201067371455198
ATF3	0.662880580670134	0.392695610608488
ATG10	0.558988404014731	0.248817284229528
ATG12	0.684428869793193	0.26154773789411
ATG5	0.695463647941414	0.222962886220683
ATG7	0.808074606536432	0.2012370332266
ATM	0.927785320287503	0.195521247426407
ATP6V0D2	0.662679135491427	0.481497449543895
ATR	0.795011391651037	0.197777383336209
ATRX	0.839862979982064	0.193234625083775
AXIN1	0.785782845604432	0.208145655955006
AXL	0.89075090077537	0.228987942884734
B2M	0.907206846701304	0.160727412712266
B3GAT1	0.730691807915612	0.280772514047227
BAIAP3	0.463240855148896	0.283284860411568
BAMBI	0.834667716757426	0.496833872624049
BANK1	0.986797128964456	0.234246028585353
BAP1	0.70597061479738	0.249242485345581
BATF3	0.770649748028759	0.169042469831129
BAX	0.892170650107065	0.175485024491167
BBC3	0.369707277857712	0.132313748192475
BBS1	0.72169442328079	0.246465826342194
BCAT1	0.409401037521965	0.150200784108521
BCL10	0.684800499491576	0.243166339095735
BCL2	0.952817994413671	0.149075560761249
BCL2A1	0.824705237345736	0.305560883376513
BCL2L1	0.903647724274759	0.170007969333673
BCL6	0.700240143367388	0.246112521557283
BCL6B	0.69180578567145	0.278592498001919
BCOR	0.748733989112177	0.250042860330939
BDNF	0.630082921862025	0.237764631267429
BHLHA15	0.793297033741068	0.298131490036123
BID	0.480065367443273	0.255321218327697
BIRC3	0.936042508583139	0.263951798614099
BIRC5	0.575027737192904	0.277969263516833
BLK	0.983185030392513	0.24577207897345
BLM	0.429755428533795	0.227575555491406
BLNK	0.804835090236043	0.273485824653339
BMP2	0.66742348603593	0.253633145130856
BMP4	0.659756592374944	0.230855391960158
BMP5	0.616414962401533	0.361082718364416
BMP6	0.580745104153718	0.325750410646368
BMP7	0.521742923212802	0.261345654638509
BMP8A	0.798574200292016	0.327345824959964
BMPR1B	0.396694022984127	0.265395211997173
BNIP3L	0.690592897155926	0.231182399591764
BRAF	0.554817259393977	0.284065369712293
BRCA1	0.553397452327758	0.252781718620707
BRCA2	0.449427916128812	0.2714742550262
BRD3	0.713040764199056	0.212065501030406
BRD4	0.889554800280773	0.172035859438834
BRIP1	0.468035636076326	0.248707557804042
BST1	0.793070702606539	0.262194689962663
BST2	0.877010143653109	0.213314523008263
BTK	0.811083177732069	0.222497950415231
BTLA	0.928926429122751	0.235680565356267
BTNL8	0.699310181345016	0.248582313727687
C1orf115	0.754058241999144	0.253471108253458
C1orf43	0.91257295104417	0.14830588983569
C1orf54	0.811852247243134	0.299076318227128
C1QA	0.936701466532797	0.237673243895644
C1QB	0.889633537267421	0.25575158322771
C1QBP	0.872335838848739	0.202208930661207
C1QC	0.927168674076397	0.237943933260769
C1R	0.855245043111745	0.274623042883433
C1S	0.903162852585756	0.223816494406144
C2	0.831784440412245	0.261753398156418
C3	0.698670750082199	0.482285092145919
C3AR1	0.791574457213406	0.247891735912352
C4BPA	0.824471686389208	0.528406384600011
C5	0.711766927857736	0.314161420517297
C5AR1	0.852155831140028	0.33996330635408
C6	0.387650792006682	0.256490413961771
C7	0.643941623806305	0.452568804697761
C8A	0.489676967791332	0.268179361640999
C8B	0.499443412625163	0.269954458548055
C9	0.295523309028338	0.224398223403332
C9orf152	0.760253904631533	0.241540584721945
CA4	0.572368937614322	0.275654559608052
CA6	0.572486286173803	0.258919464936349
CACNA1C	0.559104989133985	0.261296014012223
CACNA1D	0.682489849699704	0.26656020412428
CACNA1E	0.556356074017445	0.289734327261719
CACNA1G	0.508290717801796	0.296347391330157
CACNA1H	0.447476106299168	0.278069010740616
CACNA2D1	0.809287975784029	0.20163572943423
CACNA2D2	0.766519081622953	0.35791425684991
CACNA2D3	0.57790679589542	0.292432855025267
CACNA2D4	0.381753746617109	0.271440558594404
CACNB2	0.498319832999389	0.295485514483284
CACNB3	0.805756524718968	0.241737642039004
CACNB4	0.382401417097793	0.290564935691115
CACNG1	0.573535406174591	0.262585503175233
CACNG4	0.40181895117435	0.285290409584094
CACNG6	0.442957908011837	0.204743306716634
CALB2	0.636730110999948	0.251071084136171
CALML3	0.498215350175811	0.263205495376407
CALML6	0.392301565891941	0.204838979984457
CAMK2B	0.487228112705212	0.285945035310935
CAMP	0.478346974859435	0.224656662594962
CAPN2	0.888867065787692	0.220697842284016
CARD11	0.909013101280821	0.26692235316644
CARD9	0.714628953181317	0.256317301531291
CASP1	0.866132485567898	0.20014996073429
CASP10	0.732707063212265	0.260653600160267
CASP12	0.497588892623593	0.260695033604797
CASP3	0.710831859242042	0.266584904673171
CASP7	0.56670002202439	0.283778251441712
CASP8	0.896701212959959	0.210091872842074
CASP9	0.765372176131564	0.217851062960824
CBL	0.763686949530249	0.19876140581726
CBR1	0.649894010277871	0.26636963140854
CCDC65	0.665815592017783	0.266659679641746
CCL1	0.539741969419232	0.302550884632251
CCL11	0.593385861671701	0.313265086422747
CCL13	0.524352168963545	0.458962657365396
CCL16	0.467675597724135	0.243586694273273
CCL17	0.626778388256545	0.730741547763249
CCL18	0.714942999606691	0.681490020972462
CCL19	0.813683471351086	0.712249122313861
CCL20	0.464334849864216	0.281781622271562
CCL21	0.614923940011142	0.751170014287682
CCL22	0.831061765745905	0.542124433933688
CCL25	0.46200357074488	0.173149894460347
CCL26	0.515413158503724	0.29641412672635
CCL28	0.468454807093856	0.280246742813085
CCL5	0.961636059220498	0.141826554317945
CCL7	0.429210516228508	0.279072341092345
CCL8	0.397644442825173	0.261583515947778
CCNA1	0.586245553248636	0.281072486278016
CCNA2	0.526922087047549	0.325819673521156
CCNB1	0.452969783685795	0.304249360235581
CCNB3	0.332866258193865	0.255949884686178
CCND1	0.890390465931207	0.197967357545399
CCND2	0.880579154341281	0.2531696552308
CCND3	0.888555727956669	0.240502829817812
CCNE1	0.622909747225769	0.262318775653668
CCNE2	0.469231017071635	0.282413300638449
CCNO	0.530073321186955	0.200995391331639
CCR1	0.632257173571398	0.335658667900948
CCR2	0.782912240859503	0.250664174596019
CCR3	0.433756095972593	0.263225532344529
CCR4	0.941166815233586	0.235637019247664
CCR5	0.822981405592365	0.209663266273482
CCR6	0.796473637106017	0.267493845150445
CCR7	0.959003288472745	0.271158994724327
CCR8	0.86577462192851	0.244714993013815
CCR9	0.426317859363674	0.278180534544383
CCRL2	0.554940295030893	0.30145514342685
CD14	0.702721485511671	0.277014964838507
CD160	0.595247331785956	0.265931645324407
CD163	0.924486525358026	0.244402820902832
CD164	0.922014744614223	0.193456823797902
CD180	0.755891114559377	0.286175354489509
CD19	0.962475583619176	0.315546746804438
CD1A	0.747076921789507	0.261644293675889
CD1B	0.540672521459958	0.314174781156089
CD1C	0.610651978208696	0.249115323763491
CD1D	0.747845478563453	0.233735538488246
CD1E	0.670965048030752	0.304857828758603
CD2	0.935470444238745	0.251198809049241
CD200	0.739229504525223	0.321868195887978
CD207	0.707643503459624	0.290025514381929
CD209	0.545595607014714	0.323099947605423
CD22	0.972211905450655	0.29369210205276
CD24	0.898237284155697	0.277979159623849
CD244	0.642152002075352	0.236906601602448
CD247	0.951514330000221	0.182136075502705
CD248	0.827041452155758	0.263927772304204
CD27	0.887971716490376	0.317920322851342
CD274	0.683008051090291	0.182061254558879
CD276	0.924732079265282	0.202000692455484
CD28	0.933582529225276	0.20636335772413
CD300A	0.584683711889089	0.255647972993306
CD300C	0.602408988342118	0.362700813198999
CD300E	0.711664214066355	0.27219313579451
CD33	0.820226034505251	0.224158844092523
CD34	0.863365867584326	0.21994483767902
CD36	0.567074664457796	0.395493985114431
CD37	0.975328799006835	0.158519538357329
CD38	0.703858632020219	0.348305057758609
CD3D	0.972179390235922	0.168737681220992
CD3E	0.983498180006148	0.144875159386393
CD3G	0.886113045494097	0.286552398013596
CD4	0.941815893935719	0.129384422203987
CD40	0.913736059753751	0.171177113646123
CD40LG	0.894995112016218	0.164114452419353
CD44	0.931076414625145	0.173166468504017
CD47	0.894164014800411	0.158142191604248
CD48	0.932325762026862	0.285663915658696
CD5	0.922884725114732	0.220152229358919
CD53	0.9539589837298	0.151540056735739
CD55	0.779869528458672	0.383206788853169
CD58	0.824750932871814	0.224293641374081
CD59	0.839933913552472	0.181861542170359
CD6	0.940337725088985	0.257218316572451
CD63	0.927929113634163	0.168795520297952
CD68	0.951684258850926	0.209304334027072
CD69	0.848617624753734	0.282801954955603
CD7	0.872477058078472	0.24599146420324
CD72	0.916612714105193	0.316338457309801
CD74	0.908409552454569	0.169649255375187
CD79A	0.937147122813226	0.464983309774828
CD79B	0.961973410722658	0.250145513066365
CD80	0.767979083411481	0.246419901844164
CD81	0.935785184662832	0.149422230333794
CD83	0.801598598401605	0.323546097803704
CD84	0.862968751280569	0.210727051261647
CD86	0.884890788685728	0.153825236636996
CD8A	0.954834271310321	0.134301996182122
CD8B	0.886599760701781	0.221551576926961
CD9	0.867322659205834	0.294505709939481
CD93	0.874754377933863	0.23791702905371
CD96	0.956710160704462	0.193657483849432
CD99	0.853710030234505	0.18474174553071
CDC14A	0.820935972809666	0.238081557120585
CDC14B	0.583408338117682	0.261235422311099
CDC20	0.542912166765715	0.277914192538748
CDC25A	0.461445104684126	0.261464687661078
CDC25B	0.752125178030167	0.245754955570359
CDC6	0.428877302836644	0.326600845300366
CDC7	0.613177018147699	0.244001864123104
CDCA8	0.73598438266246	0.229457666097887
CDH1	0.87271772475382	0.357697281675503
CDH11	0.862901459506752	0.272649827502923
CDH2	0.655462620126364	0.252714268384602
CDH5	0.844926626326908	0.204390887968761
CDK1	0.630119123678022	0.246121004212393
CDK2	0.677353409443237	0.240675541360016
CDK4	0.878181868444398	0.174201634813065
CDKN1A	0.685730098435217	0.285105498151729
CDKN1B	0.849784813059708	0.222411751371981
CDKN1C	0.628490894978394	0.323807353078899
CDKN2B	0.375003495296685	0.284989397597705
CDKN2C	0.509160380614432	0.306354067143969
CDKN2D	0.566005172130455	0.3119340816631
CEACAM1	0.780568164175724	0.323723947521298
CEACAM6	0.814801425578879	0.620793593443474
CEACAM8	0.658296453934174	0.36340361289973
CEBPA	0.784539819785732	0.309810336118454
CEBPE	0.496917195777354	0.278410031394343
CENPF	0.638477341651633	0.266754291960402
CEP55	0.496555886940133	0.263011118592934
CES3	0.825800410933876	0.313900126721801
CFB	0.749581079702881	0.273957216355711
CFH	0.714181444620008	0.303995168701933
CFI	0.8184775466729	0.27432208245137
CFP	0.633026437403274	0.252172992943529
CHAD	0.609220901846711	0.300214120229048
CHEK1	0.486660691403307	0.290360020970512
CHEK2	0.672177529878064	0.234851473717262
CHI3L1	0.664941729719598	0.639503318861043
CHRM3-AS2	0.720579194476224	0.405538814424434
CHUK	0.747110542168227	0.233689279856801
CIC	0.797213271511866	0.206043521000814
CKB	0.753130335647971	0.323367588836708
CLCF1	0.450419554644516	0.271954163106574
CLEC10A	0.64999922525389	0.351936132210549
CLEC14A	0.794841995454642	0.223655249044403
CLEC17A	0.914038909857873	0.248638771718997
CLEC4A	0.874086167539428	0.210549006973033
CLEC4C	0.5302882152079	0.27997357092059
CLEC4D	0.662103889933545	0.251366187095113
CLEC4E	0.650566144603443	0.252175590244292
CLEC5A	0.796163800269236	0.249589897329534
CLEC6A	0.616310116911644	0.269697166055962
CLEC7A	0.908712092861833	0.270150382311918
CLEC9A	0.663292367478078	0.306665909556515
CLECL1	0.595856524485819	0.308004790350531
CLU	0.797901009454457	0.414563046116195
CMA1	0.558115622532971	0.294153230805411
CMIP	0.920568499244837	0.142240300269722
CMKLR1	0.508698967403258	0.250383843219531
CMTM2	0.532631378074513	0.368140618083017
CNR2	0.956507985124943	0.275777726202996
CNTFR	0.395899350795649	0.305321661184455
COCH	0.79231848623385	0.267480611442033
COL11A1	0.874053758335502	0.533711871984645
COL11A2	0.620360526599898	0.261480432860884
COL15A1	0.834053466288689	0.469709343858829
COL17A1	0.416334891599306	0.211719932887832
COL19A1	0.865934567178189	0.282060171763207
COL1A1	0.902131285925898	0.454201491978591
COL1A2	0.956223786183954	0.20581105698778
COL22A1	0.618288879150955	0.300015618885711
COL24A1	0.590500259443545	0.303309147288674
COL2A1	0.50598021346003	0.303317908606425
COL3A1	0.959254254200782	0.380678085924866
COL4A1	0.883277331138973	0.34661588127637
COL4A3	0.779986868186164	0.27050626791499
COL4A4	0.827528089813665	0.266906516648171
COL4A5	0.535399517441236	0.297462190346083
COL4A6	0.374976943637255	0.247750315267793
COL5A1	0.973759792864973	0.2424140781152
COL5A2	0.972219226556565	0.19421202154792
COL6A3	0.966346527243471	0.257639713884715
COL6A6	0.586268917664458	0.434846401053324
COL8A1	0.866771928996272	0.440708232844047
COLEC12	0.779789532126388	0.273488545850081
COLQ	0.736794603827794	0.280882510628203
COMP	0.878578054469997	0.58623870489073
CPA3	0.792646596900591	0.366840885866591
CPNE3	0.888705820820474	0.177101023572878
CR1	0.726467973593218	0.27834401848911
CR2	0.963162591940618	0.308543649237641
CRABP2	0.821052242098957	0.287776914588457
CREB1	0.808755168532786	0.199150372104567
CREB3L1	0.787851600445156	0.278359041315339
CREB3L3	0.490738259190474	0.263218116819972
CREB3L4	0.558157757630008	0.273730130817556
CREB5	0.524046687851356	0.35859416174323
CREBBP	0.726615249592233	0.245625438566479
CRLF2	0.539652254063587	0.283775924247428
CRP	0.352826063547919	0.254996531899718
CRTAM	0.799325563948259	0.271055593598907
CSF1	0.492888776226805	0.358795000387428
CSF1R	0.924103544006251	0.170021733975762
CSF2RB	0.757389278808094	0.252137860036469
CSF3R	0.860652411470208	0.202865529619577
CSRNP3	0.630157679815831	0.288490208748526
CSRP2	0.765579889541458	0.291594708062951
CST7	0.881691393657323	0.364967500454646
CTAGE1	0.463315173828538	0.234624275555972
CTCFL	0.330793000599494	0.223384645252598
CTHRC1	0.932594746276894	0.369083380611593
CTLA4	0.932265501492276	0.196429597459043
CTNNB1	0.948498761426129	0.164409532016447
CTSG	0.540664091158365	0.630746498625669
CTSH	0.912869517144572	0.21036180432395
CTSL	0.74439918355701	0.332795783512333
CTSS	0.87199113176495	0.222094622334657
CTSW	0.79791194652796	0.198503675562469
CUL1	0.703539007902551	0.247544818072574
CUX2	0.640114366630874	0.270973044202167
CX3CL1	0.553418898420007	0.280075166741132
CX3CR1	0.651530342398493	0.243004348737756
CXCL10	0.457227443649548	0.665591878781763
CXCL11	0.569792677011213	0.256791376819891
CXCL12	0.698402473631082	0.284446513068474
CXCL13	0.874941344335514	0.427770538684166
CXCL14	0.734317530494021	0.548815292696987
CXCL16	0.922216057646601	0.259986714704554
CXCL3	0.559556280804177	0.356997959489931
CXCL6	0.462386440801647	0.240961026443733
CXCL8	0.298660405773525	0.315407414707784
CXCL9	0.650247384870666	0.460095054030348
CXCR1	0.690034719098792	0.270002741019709
CXCR2	0.611204424878187	0.252460753129715
CXCR3	0.797009340294448	0.259491515346763
CXCR4	0.953778459702661	0.190645109419357
CXCR5	0.892377395979455	0.250281249457947
CXCR6	0.810239808187808	0.179833884356285
CXorf36	0.721830920274949	0.317185407816763
CXXC4	0.536922228794569	0.249746557234984
CYB561	0.875877584337651	0.215548383472068
CYBB	0.959582279708046	0.184114636626087
CYFIP2	0.891297129622724	0.226902549148249
CYLD	0.801532137357273	0.258524847309263
CYP1B1	0.830466103427543	0.437963921638015
CYP27A1	0.814343629007079	0.419362147327336
DAB2	0.872641850141281	0.211461506399348
DAXX	0.850925397584249	0.195755523003862
DBNDD1	0.6835752435446	0.293860765901008
DDB2	0.752826326762036	0.229875745980212
DDIT3	0.639325753905274	0.26801691325211
DDIT4	0.741261534004067	0.32622772363131
DDR1	0.783464225718209	0.361050012639126
DDX43	0.381882073070195	0.249168582639606
DDX58	0.690794510543874	0.300755627524468
DEFB1	0.397124662422639	0.393416214052993
DEFB134	0.511231766036289	0.196677842017159
DEPTOR	0.777646138290769	0.322255674290909
DKK1	0.777620946744081	0.308933948378768
DKK2	0.358454337908949	0.31143805028293
DKK3	0.658813868618625	0.402631206345303
DKK4	0.546115832734038	0.275961392633741
DLL1	0.706938616428133	0.246103249058764
DLL3	0.484913474083142	0.279812026248403
DLL4	0.81867870529635	0.229862678493389
DMBT1	0.732688614904866	0.847886989690908
DNAJC15	0.808036883884214	0.246114740914483
DNASE1L3	0.670682582320315	0.338850406137363
DNMT1	0.805730537664171	0.212948328613981
DNMT3A	0.803019318460125	0.193578604841466
DOCK9	0.743492169018123	0.284065385286039
DOK7	0.642402414864918	0.290670836996411
DPEP1	0.674408412847287	0.388052838835233
DPP4	0.857885025785108	0.265452626829791
DTHD1	0.886187685408933	0.319800131914326
DTX1	0.668372574172465	0.270745475899731
DTX3	0.721964325116755	0.213463057623727
DTX3L	0.860349406820615	0.209290667285159
DTX4	0.783953257375946	0.276608634276899
DUSP1	0.787604141737292	0.408513974512629
DUSP10	0.588224505050097	0.275943832056432
DUSP2	0.876533310146139	0.261666762924871
DUSP4	0.682617728086585	0.321192864170555
DUSP5	0.662224697214848	0.281849990195125
DUSP6	0.849963707757277	0.331687774550377
DUSP8	0.591356914730641	0.241920954128363
E2F1	0.522979031534643	0.284460775090172
E2F3	0.608809167084244	0.273086582632325
E2F5	0.548594148667255	0.26638356708355
EBF1	0.918867922670034	0.303057327738461
EBI3	0.807215973134124	0.286326030587358
ECSIT	0.768893187075171	0.2392416677572
EDN1	0.519855528391198	0.540470092626274
EFNA1	0.895815103557783	0.310207288544433
EFNA2	0.333251641749611	0.274296708534163
EFNA3	0.459139098879832	0.332610477656782
EFNA5	0.393420356967578	0.294368864002741
EGF	0.591762818394143	0.255108151428287
EGFR	0.839372436086578	0.397687488114367
EGR1	0.48599799912444	0.557307652635138
EGR2	0.67795885213109	0.324453932110472
EIF2AK2	0.667371697906329	0.291163500524988
EIF2B2	0.81389194115817	0.211013059577298
EIF5AL1	0.484350963828291	0.286951581680728
EIPR1	0.793902069703671	0.209820179817986
ELK1	0.71804726472618	0.237610370921247
ELOB	0.819428320953082	0.207452654114502
ENC1	0.824092008866344	0.264180959728897
ENG	0.859024004147415	0.184822089328528
ENHO	0.488504853298892	0.445443126443585
ENO1	0.747281952092614	0.241098218056353
ENPP3	0.696172555991085	0.275120999018089
ENTPD1	0.853540209659365	0.237075123346298
ENTPD2	0.513790196609881	0.406341172036825
EOMES	0.881680701362414	0.22992060516929
EPCAM	0.873267942099197	0.298341856156017
EPHA2	0.661696064265713	0.270739221546051
EPHX2	0.870617552129055	0.274381032073347
EPM2AIP1	0.715986693277754	0.257690912683028
EPO	0.386483685735375	0.255177587505603
EPOR	0.592308228401821	0.255130831244293
ERBB2	0.71311998054813	0.255742104380198
ERCC2	0.688791163233166	0.258201058264518
ERCC6	0.593328050832753	0.257680999024122
EREG	0.548023386637698	0.281397868411487
ERO1A	0.716972157152441	0.309777906683222
ESR1	0.438602677596691	0.287362110069821
ETS1	0.983912640290513	0.139770626292723
ETS2	0.87092812930768	0.26845431190672
ETV1	0.749246627736283	0.238810809563887
ETV4	0.753089355806731	0.366080042684241
ETV7	0.643087308237175	0.239610219402862
EWSR1	0.891454909445957	0.177688700057778
EXO1	0.516171737639014	0.243256168354979
EYA1	0.461363088447142	0.195408874417766
EZH2	0.37756830517624	0.349204640049434
F12	0.559872053761978	0.235626930087072
F13A1	0.560301911276241	0.453767159334138
F2RL1	0.700024327566006	0.276882285764901
FAAH2	0.82923759498601	0.221923879627701
FADD	0.73081796162397	0.258478447934323
FAM124B	0.564329233239817	0.257209965309
FAM177B	0.86273319256329	0.270206942788882
FAM20A	0.694087594180649	0.274339884861501
FAM30A	0.705994847067113	0.391011004360057
FAM83A	0.669905100368683	0.296771544752849
FANCA	0.572840250700671	0.290865109324039
FANCB	0.434494243465002	0.237380121125693
FANCC	0.441451066435904	0.263749159183738
FANCE	0.606131539581294	0.28832780623513
FANCF	0.592692420123042	0.286792148945004
FANCG	0.64767977132929	0.256919021054855
FANCL	0.715756006005362	0.2729347477242
FANK1	0.463962184873977	0.483254105113927
FAP	0.934173533586452	0.251992336626306
FAS	0.821648858065964	0.159556293135516
FASLG	0.648675386390171	0.160352419914725
FBP1	0.883265056277937	0.483728241831358
FBXO5	0.744087218879416	0.266036838342848
FBXW7	0.691827267229857	0.306515122472777
FCAR	0.702222183405054	0.272377357149061
FCER1A	0.67890356386368	0.299017978615697
FCER1G	0.957504565894316	0.174521307987676
FCER2	0.944667879026606	0.248688855885321
FCGBP	0.732447870465875	0.481617806572474
FCGR1CP	0.898321986000839	0.24627042794979
FCGR2A	0.879133847247813	0.223003210537798
FCGR2B	0.485671212851372	0.325415410328229
FCGR3A	0.861919015910654	0.434293737821622
FCGR3B	0.640419687650319	0.217468054594745
FCGRT	0.905400877624677	0.17716097527246
FCN1	0.823990280292017	0.280833335227411
FCRL1	0.982702698830441	0.313890725942453
FCRL2	0.938524656877289	0.261210048701866
FCRL6	0.775919931554197	0.280154065573865
FCRLA	0.937358133638622	0.250930127193557
FEN1	0.688283334133092	0.246503765843906
FEZ1	0.633593641580158	0.229523902276559
FFAR2	0.684902272090464	0.270841309826889
FGF1	0.341738600558512	0.239596363579451
FGF10	0.432063862900041	0.272782373143119
FGF11	0.620553379759516	0.283823030343098
FGF12	0.359187730572043	0.268691204904542
FGF13	0.392077495565964	0.265749413533504
FGF14	0.338472594136156	0.286162509013549
FGF16	0.402920662128368	0.240545760794807
FGF17	0.394522350157363	0.26345724463687
FGF18	0.453961415087143	0.256562756935321
FGF19	0.415757123529781	0.216939903090235
FGF2	0.657071830403911	0.263104412383493
FGF20	0.48341190993658	0.255208874658169
FGF21	0.4603977948219	0.1848451232383
FGF23	0.364186506959302	0.259077302169561
FGF3	0.614355752959033	0.256033754132847
FGF4	0.428165984300849	0.244265708277643
FGF5	0.420127300886908	0.266617611495626
FGF6	0.468451875336531	0.262321893668569
FGF7	0.497252675625554	0.372827485712828
FGF9	0.358438274871262	0.269421549928972
FGFBP2	0.650986165648271	0.299257563194117
FGFR1	0.548905306473307	0.518621470630451
FGFR2	0.48795901323791	0.286832174783962
FGFR3	0.441964475278287	0.286107199034649
FGFR4	0.434652790970075	0.38458074590364
FHIT	0.613517298811277	0.32063370861846
FLNA	0.896413873786648	0.195996294578708
FLNB	0.791510868157468	0.258857236760724
FLNC	0.384764853657224	0.279371252038858
FLT1	0.836418719245172	0.241446860585923
FLT3	0.714648090549315	0.286510044841392
FLT4	0.603495622962156	0.381355150215551
FN1	0.929088219741652	0.416597874846759
FOLR2	0.460303349925467	0.654104584031597
FOS	0.641437716989666	0.699660611742701
FOSL1	0.517049113169166	0.267082644119929
FOXJ1	0.652304685842876	0.361536868443317
FOXL2	0.630418477633647	0.229732715187231
FOXO4	0.679187711278147	0.220965752935651
FOXP3	0.915880435140173	0.148791030995271
FPR1	0.846068394267817	0.275671356246602
FPR2	0.670409539631181	0.31913725452987
FPR3	0.791632094957687	0.267635754794264
FST	0.325022216630208	0.265037440103497
FSTL3	0.456153097403668	0.28972560691896
FUBP1	0.874246058821369	0.176275419515504
FUT4	0.635734982547639	0.254653715850834
FUT5	0.527278086642085	0.290833538758602
FUT7	0.618664671826273	0.272620039753774
FUT8	0.822781590151662	0.286662531014443
FYN	0.925147807044235	0.225812285763501
FZD10	0.43682930831902	0.248646705806049
FZD2	0.427772655921888	0.622740650379482
FZD3	0.536854139653007	0.250378256864128
FZD7	0.718371511146368	0.237850783589807
FZD8	0.522784497207846	0.292329185238834
FZD9	0.465833912454462	0.286369902779171
G6PD	0.824849472158599	0.187200237713582
GADD45A	0.712025607405143	0.236021661995049
GADD45B	0.498460410225932	0.471856017357119
GADD45G	0.541966828163817	0.259351516255714
GAGE1	0.861467809806278	0.225858015359426
GAS1	0.686426099813858	0.317336504427901
GATA3	0.858149658121327	0.224761755770591
GBP1	0.771393759176426	0.299401869272256
GBP2	0.798446055133441	0.210547614342984
GBP4	0.749028832252808	0.253125745783758
GDAP1	0.720700527790673	0.233994137363789
GDF6	0.572070474464042	0.25242240463024
GDI2	0.927493087584911	0.171684103906259
GHR	0.413405327674948	0.275287486124456
GIMAP6	0.774154613563278	0.258700939366185
GIMAP7	0.968254203296639	0.209882274233384
GLI3	0.700586941638373	0.245127774625574
GLS	0.746725637461657	0.343783194157783
GLUD1	0.706469421042354	0.218954973404174
GLUL	0.896006329301136	0.20765089873419
GMIP	0.858011112759855	0.215262600279505
GNA11	0.773462153017167	0.227677323139453
GNAQ	0.819723111437832	0.204875662345731
GNAS	0.881509890012123	0.20764493755502
GNG12	0.727035406244406	0.249478783698282
GNG4	0.564763003582362	0.269486583348545
GNG7	0.848832961681656	0.273615946791816
GNLY	0.848073164587083	0.240589009871771
GOT1	0.849744282086238	0.283834339429338
GOT2	0.826241426266647	0.237232256597439
GPA33	0.72550530181522	0.210605358644083
GPBAR1	0.545500410052235	0.386726908921156
GPC4	0.855138175539869	0.253343555892255
GPI	0.911372401313486	0.180902721481235
GPM6B	0.597247326647564	0.275194675108989
GPNMB	0.649687318547115	0.590889260487909
GPR160	0.848942564231465	0.274825824448798
GPR171	0.926766102384537	0.235758443672925
GPR20	0.619028973756063	0.336422069039007
GPRC5B	0.711770213920219	0.240935358170993
GPSM3	0.873778574677259	0.209777699523573
GRB2	0.893928478368782	0.178944376808101
GRIA3	0.328154603625489	0.275059105682925
GRIN1	0.433140674682519	0.274555602055639
GRIN2A	0.499939429929795	0.234306679011708
GRIN2B	0.434483582231523	0.232953910107007
GSK3B	0.600323516845929	0.290929386967253
GTF2H3	0.681643524942893	0.223760389207739
GTF3C1	0.80497310905207	0.205429607324553
GUSB	0.904957229674943	0.193578718405144
GZMA	0.921337046789737	0.212420299873445
GZMB	0.752284085732668	0.197313656457267
GZMH	0.651839052706867	0.322313867494277
GZMK	0.963245827262968	0.231582171249457
GZMM	0.724774894821256	0.437162282666564
H2AFX	0.57735068060479	0.294781283790937
H3F3A	0.933054549859725	0.162194337918578
HAS1	0.542110745907322	0.308497264123461
HAVCR1	0.658748174819477	0.282570206751325
HAVCR2	0.895176038733708	0.186261498444649
HCK	0.930469650127499	0.190521874699985
HDAC1	0.856914466429898	0.223208426769991
HDAC10	0.777962119197835	0.209824382543114
HDAC11	0.5494835216276	0.257477039454546
HDAC2	0.80340975537847	0.230469530980103
HDAC4	0.638670016185993	0.248497683074475
HDAC5	0.655192553894735	0.23814220522292
HDAC6	0.798853083754949	0.206183251660954
HDC	0.747400490459223	0.320506712020634
HELLS	0.492755219350948	0.303833314901126
HERC6	0.678102013855962	0.250990230585251
HES1	0.760912268638692	0.278700004750561
HES5	0.412151595695155	0.196539325684843
HEY1	0.688623868485487	0.285063166906891
HGF	0.703850048819441	0.239167222235907
HHEX	0.559920559288079	0.281393559887321
HHIP	0.644194347169276	0.346713312949979
HIF1A	0.830403910846715	0.196911964902377
HK1	0.835624913609552	0.19241555482119
HK2	0.755187413646085	0.313276277842909
HLA-DMA	0.906847283721549	0.195627693419896
HLA-DMB	0.845417870581693	0.24999403832876
HLA-DOA	0.806683781233213	0.239619458050753
HLA-DOB	0.933987013769208	0.271063124572729
HLA-DPA1	0.904537965363636	0.199228243019079
HLA-DPB1	0.776853562832632	0.235866703509961
HLA-DQA1/2	0.85653896854938	0.249691074329863
HLA-DQB1	0.856206565144175	0.21837184533181
HLA-DQB2	0.865076134315011	0.300314689806639
HLA-DRA	0.916782245281143	0.194447388213982
HLA-DRB	0.921357371749189	0.181140011996748
HLA-E	0.919057884541375	0.140419781434467
HLA-F	0.870359032492363	0.213645958935593
HLF	0.685159539014328	0.295981922837056
HMGA1	0.796769741781663	0.230569581559261
HMGA2	0.452923054986286	0.283079303710947
HNF1A	0.435959710159949	0.207156557277948
HOXA10	0.398424489842154	0.294295090581624
HOXA11	0.435353118604201	0.234525243255593
HPGD	0.518862995601178	0.276096399137695
HPGDS	0.744357547836162	0.285724077657543
HPRT1	0.64230919086479	0.279571568745136
HPSE	0.635744636873487	0.301705503901935
HSD11B1	0.572455028641935	0.333365731015097
HSPA2	0.493534061183465	0.284580120359223
HSPB1	0.879551602396706	0.233821177287047
HTR7	0.460308234486901	0.480313974153464
HTRA1	0.879771122366416	0.312887296301832
IBSP	0.290843548420402	0.226804161056461
ICAM1	0.841579868248464	0.323294439350392
ICAM2	0.845295236502749	0.178792122905741
ICAM3	0.865598079682942	0.257092492082636
ICAM4	0.567082654021363	0.263267089886128
ICAM5	0.555780687713029	0.25952665386493
ICOS	0.903496204340205	0.193416554811728
ICOSLG	0.737300193330076	0.166101459224183
ID2	0.771646785226902	0.226698398810648
ID4	0.355976213249438	0.33553375114647
IDH1	0.893772835775626	0.22990176166058
IDH2	0.825690054094001	0.252473919898284
IDO1	0.69130441348228	0.24846557795889
IER3	0.678574492077515	0.329223940635713
IFI27	0.870182599126007	0.323668251185916
IFI35	0.747773022972916	0.285092438226286
IFI6	0.770623616027596	0.35348992513852
IFIH1	0.732896460632795	0.236590862059918
IFIT1	0.556942746154549	0.27432802174992
IFIT2	0.412643052877206	0.338363541325701
IFIT3	0.702965021674758	0.330886166526004
IFITM1	0.845827206469233	0.274222968698298
IFNAR1	0.856771215294993	0.177038182669812
IFNAR2	0.749513105662067	0.281170118320926
IFNB1	0.475842897525729	0.225519076811912
IFNG	0.519030657055807	0.149542245969582
IFNGR1	0.9194017801914	0.141968428955523
IFNGR2	0.913786630670353	0.187494205945643
IFNL1	0.340629390340259	0.230642498550554
IGF1	0.626452861287235	0.368151593650838
IGF1R	0.646581543060798	0.241383867050205
IGF2R	0.743336435182422	0.205431997520457
IGFBP3	0.708865828338627	0.641829704064251
IGFL2	0.665887208468589	0.357291774397476
IHH	0.419606261648313	0.232000180540323
IKBKB	0.858378734479782	0.236478544157186
IKBKE	0.662318504505026	0.255427352598038
IKBKG	0.803994008937271	0.199833669569005
IKZF2	0.916078597226259	0.200495740590378
IL10	0.485303537117497	0.187017536610385
IL10RA	0.830568578930047	0.218306266127287
IL11	0.511849399737546	0.26552068752244
IL11RA	0.797949885241455	0.242820151990784
IL12A	0.441777647456347	0.256152505342174
IL12B	0.719539386925246	0.168948592839955
IL12RB2	0.581159854338529	0.265607626901173
IL13	0.626935615548683	0.287265702545832
IL13RA1	0.870605585450195	0.17683032139594
IL13RA2	0.404254396482992	0.279331322296453
IL15	0.722595708269375	0.15254201994493
IL15RA	0.570986059942157	0.309625250376387
IL16	0.830606778601694	0.241317920454287
IL17A	0.477539663937465	0.276064174007592
IL17B	0.503310311647022	0.268091979231748
IL17F	0.420380500553038	0.224713541429118
IL17RA	0.733069198024045	0.27375678241488
IL17RB	0.714430440336909	0.430627319853241
IL18	0.749015543505163	0.256086520849811
IL18R1	0.776589680653268	0.273677895650566
IL18RAP	0.459106035856013	0.291114447280384
IL19	0.369015393198811	0.268401494070212
IL1A	0.475634918042536	0.300224434733276
IL1B	0.535847142200785	0.273103565389034
IL1R1	0.855281494219974	0.206988573606812
IL1R2	0.648140782320507	0.265829811085621
IL1RAPL2	0.384365818333028	0.272959165138564
IL1RL1	0.710788301857041	0.337108192376717
IL1RL2	0.535170428167629	0.277791685450895
IL1RN	0.747831434838342	0.35203442896774
IL2	0.504784993417171	0.254214751430359
IL20RA	0.54914912060955	0.247524294847675
IL20RB	0.406308489888112	0.274933722499307
IL21	0.461256574493877	0.248457408127783
IL21R	0.823727297360168	0.265785789113928
IL22	0.487076947339373	0.266718735083878
IL22RA1	0.471204909716661	0.295942093095775
IL22RA2	0.66541010559361	0.240584196684729
IL23A	0.443981828865259	0.291416002589216
IL23R	0.304499050756655	0.27560588018867
IL24	0.50844232952179	0.266519528895719
IL25	0.402357587364513	0.317871819484757
IL26	0.407497556896745	0.240172539414164
IL2RA	0.859995497771862	0.21704330737183
IL2RB	0.947000239641645	0.185082820082577
IL2RG	0.910744839945248	0.216922165828238
IL3	0.631176051151235	0.238801004322475
IL32	0.944707796422186	0.168516707438733
IL33	0.64118776614587	0.377707695800524
IL34	0.715254306673761	0.239596164607823
IL3RA	0.682065951095735	0.240178721868243
IL4	0.401949314837636	0.517006267536036
IL4R	0.895314763769494	0.196226145384848
IL5	0.408182928428639	0.257126614952852
IL5RA	0.394812816732339	0.281445259113401
IL6	0.303946748094286	0.38634532243764
IL6R	0.753820920969742	0.270270737892123
IL6ST	0.916876540879503	0.197842856661506
IL7	0.465949581322054	0.156771792964261
IL7R	0.964426407904766	0.184768056231608
IL9	0.51142241514666	0.262463260072203
ILF3	0.883715867850546	0.169543415073924
INHBA	0.890770680807831	0.333369476450609
INHBB	0.489293176742516	0.318563544847536
INPP4B	0.946009629049721	0.246897238714035
INPP5D	0.952003128427816	0.194020038302439
IRAK1	0.840209693423614	0.2029599634919
IRAK2	0.626960667879553	0.265935148053294
IRAK3	0.826399929860192	0.25313709552655
IRAK4	0.799032222902763	0.211050510725743
IRF1	0.736083219536587	0.29689016609221
IRF2	0.767527125145025	0.227562224555769
IRF3	0.854340406440752	0.225179446854879
IRF4	0.873653356314052	0.252417418173415
IRF9	0.842576995598029	0.230615999095068
IRGM	0.337635715053368	0.263666003443787
IRS1	0.61389152486332	0.256906519642898
ISG20	0.738491808127035	0.331678200821553
ITCH	0.805257441645357	0.228304537609678
ITGA1	0.877300463607614	0.241561544594732
ITGA2	0.785838188152722	0.361163183052666
ITGA2B	0.421973458973536	0.273029794997047
ITGA3	0.672553177680095	0.299150508587019
ITGA4	0.954694651481117	0.156725003093148
ITGA5	0.888007333957166	0.223057747679465
ITGA6	0.751800505864228	0.386863338447501
ITGA7	0.496142448386981	0.312959411548891
ITGA8	0.685618660190136	0.334677927429652
ITGA9	0.691379129647042	0.395776618161069
ITGAE	0.738615490841862	0.219292403458232
ITGAL	0.932328355525042	0.203224428169531
ITGAM	0.947976948354352	0.182110617541101
ITGAV	0.96687274988414	0.158843621399036
ITGAX	0.901770600069661	0.22938788678855
ITGB1	0.929054375365776	0.168817994789818
ITGB2	0.942499954016271	0.177779658378065
ITGB3	0.561777518224809	0.265771395654558
ITGB4	0.527091834124819	0.319203865823559
ITGB6	0.761664829633068	0.364698375807727
ITGB7	0.748036433994291	0.27171697997936
ITGB8	0.663289124479545	0.235592231245217
ITK	0.961279710088413	0.205534265832179
ITLN1	0.433070140180127	0.164910207030128
JAG1	0.839365459788823	0.2329675803354
JAG2	0.655320133282593	0.313054812772051
JAK1	0.905691350440042	0.16896462969906
JAK2	0.771786639379754	0.223584025091514
JAK3	0.926132023586791	0.242098235357134
JAKMIP1	0.834897950230596	0.227701917184533
JAM3	0.804078042626928	0.24330149173564
JAML	0.869162925009255	0.197455085176028
JUN	0.800826656377014	0.323381099821103
KAT2B	0.793355612680965	0.213318895219408
KBTBD11	0.63695538200539	0.26789140668572
KBTBD8	0.751440997441861	0.267650883412494
KCNA5	0.424141344139336	0.378346045804762
KCNK10	0.685254750981675	0.259290530310573
KCNN3	0.575730838903656	0.49382471558616
KDM5C	0.881066010663729	0.186940552525815
KDM6A	0.765914703807659	0.238951795298377
KDR	0.771260885611186	0.273110411876945
KIF21A	0.739384196781583	0.254232707166832
KIF2C	0.464059767307548	0.228053698158975
KIR2DL1	0.862153855775326	0.190239012381427
KIR2DS2	0.703214232564436	0.265243440883452
KIR3DL2	0.713301605594137	0.266590265240097
KIT	0.802935731539024	0.295627231348513
KITLG	0.578390890803899	0.28302369109749
KLF4	0.680267693333078	0.341811832632296
KLRA1P	0.679217323068783	0.347813462326189
KLRB1	0.862047925037995	0.266024821610309
KLRC1	0.61023987745773	0.243363929578039
KLRC2	0.693530207326612	0.355622916656955
KLRC3	0.828811983114258	0.256216883068525
KLRC4	0.560707255048762	0.537788440334869
KLRD1	0.475393947282589	0.533456049495392
KLRF1	0.64581619583742	0.267522206340002
KLRG1	0.830045539622743	0.266834274376122
KLRK1	0.916090801878261	0.22017121216913
KMT2C	0.80554674806032	0.189655611070982
KMT2D	0.810823550757176	0.225368092559406
KRAS	0.798674203117349	0.220797571023965
KRT1	0.899117961193958	0.168518160378833
KRT10	0.593123741227895	0.318590490727714
KRT14	0.497601682531158	0.395807172211293
KRT17	0.559845363786364	0.377437009359279
KRT18	0.869846906992811	0.37658296068527
KRT19	0.821169802171437	0.408873686973549
KRT23	0.656864573175739	0.254208373892158
KRT5	0.587202415233894	0.222929578404967
KRT6A/B/C	0.350148732408919	0.287224668683723
KRT7	0.841465414524083	0.361645658606688
KRT72	0.73958231689033	0.247124763093267
KRT73	0.683446010827778	0.297110434437653
KRT86	0.712723340516685	0.249508736299496
KY	0.590479469377674	0.26234797065206
LAG3	0.730406558547886	0.182647823134352
LAIR1	0.936324974728945	0.175341903718096
LAMA1	0.54583058404887	0.291417332155268
LAMA3	0.543305460590929	0.266211150135739
LAMA5	0.752363889355566	0.27994380960679
LAMB3	0.636277347284216	0.271301044393579
LAMB4	0.488822160483789	0.247547458259205
LAMC2	0.645263497072774	0.258602416162666
LAMC3	0.509770596518218	0.296994710704046
LAMP1	0.921335438709089	0.173205813499099
LAMP2	0.643946823536911	0.328952204231913
LAMP3	0.860265017978563	0.323936048485481
LAT	0.81601689492386	0.241168037729217
LBP	0.388326549404526	0.182253029010409
LCK	0.940094386989831	0.196133336011985
LCN10	0.803550665551894	0.258549645633139
LCN2	0.581785141247359	0.323873746916405
LCP1	0.922883330354015	0.1980882194119
LDHA	0.737652543102826	0.294654633802313
LDHB	0.891949321545855	0.206588458971322
LDLRAP1	0.904019614111882	0.207850573330809
LEF1	0.930480825253929	0.214591366320842
LEF1-AS1	0.70278908434852	0.279038448742307
LEFTY1	0.505162097326218	0.262793927191608
LEFTY2	0.390441329205344	0.248908290944394
LEP	0.412012628477468	0.263434831140478
LEPR	0.316183137855318	0.400657697120445
LFNG	0.705948128724595	0.272304827542537
LGALS2	0.573248691655914	0.486896586788933
LGALS3	0.809343800698412	0.325334186021312
LGR6	0.714749324416961	0.266510119701989
LIF	0.702418338402592	0.251988189810969
LIFR	0.470269638044586	0.355732746476339
LIG4	0.440975199523797	0.238607203830666
LILRA1	0.754934875566189	0.238920078370718
LILRA4	0.670010399394152	0.43622223509588
LILRA5	0.661022546714139	0.306324934153873
LILRB1	0.854399291769868	0.221625413950244
LILRB2	0.764003996667717	0.328986171819951
LILRB4	0.814878667323169	0.318155503079052
LINC00944	0.730215606989137	0.443932710476463
LINC01013	0.540015395795425	0.285371649122323
LIPA	0.751491045203539	0.552523925458159
LOXL2	0.762574588735083	0.307198840545659
LRP1	0.93479611125334	0.185775951406108
LRP2	0.43285728223275	0.240661717654562
LRRC32	0.793609617709631	0.227406808468199
LRRN3	0.615391278805524	0.29178700490839
LTA	0.672892781631858	0.295060314137577
LTBP1	0.624300517555129	0.434011919851808
LTBR	0.859215732845248	0.194262749545868
LTF	0.861816685839749	0.386933516476483
LTK	0.529478984638012	0.283782103039282
LUM	0.896515811174524	0.29288107009794
LY6E	0.920954516339321	0.200654112489691
LY75	0.902887292240399	0.29164920196646
LY86	0.864894471153311	0.246597543619624
LY9	0.876646669515674	0.290877853707937
LY96	0.797285755733788	0.241670697335214
LYN	0.857834082897073	0.236655664079125
LYPD2	0.518082334326688	0.37517379524125
LYZ	0.897442015372993	0.357955461364098
MAD2L2	0.747571356860488	0.224976316606668
MADCAM1	0.713996891730078	0.274550112626757
MAF	0.778929467459397	0.231198705934631
MAGEB2	0.463677438928169	0.250812971252009
MAGEC1	0.5237620033978	0.233303842050151
MAGEC2	0.422467086937175	0.468409832939886
MAL	0.849496784313578	0.301547447632311
MAML2	0.607521368681846	0.264436670303124
MAP2K1	0.891134162693008	0.178625285022547
MAP2K4	0.606561703493509	0.247877395035758
MAP2K6	0.679188289042303	0.288248539661065
MAP3K1	0.835180414215123	0.247483980503236
MAP3K12	0.533099537863079	0.417684366270213
MAP3K13	0.776666853633921	0.313201186192946
MAP3K14	0.795970117844344	0.239699079205333
MAP3K5	0.808365553571354	0.214277646824126
MAP3K7	0.7188980810348	0.230307436837937
MAP3K8	0.667048913046931	0.265527638614658
MAP4K2	0.746187175242832	0.325256099434474
MAPK1	0.8010031498909	0.269402863355414
MAPK10	0.679755593263243	0.259744871822026
MAPK11	0.721798599472856	0.269726807908597
MAPK12	0.690243240616289	0.229577858740886
MAPK14	0.849154787300159	0.207282728786406
MAPK3	0.830346730647418	0.199573541743001
MAPK7	0.707232046037943	0.224839314576078
MAPK8	0.698045214155042	0.243665655092821
MAPK8IP2	0.427310064237057	0.298181782451077
MAPKAPK2	0.821096974327312	0.247940247069841
MAPT	0.690123696577125	0.223295770179904
MARCO	0.853332314981203	0.527479908933515
MASP1	0.438376645208485	0.34426468667942
MASP2	0.55633641083516	0.289776141973373
MAVS	0.803933353495226	0.246187601617096
MBL2	0.55221134730217	0.27797324716478
MCAM	0.833812538882208	0.291876166053221
MCM2	0.737749857193453	0.238446015624527
MCM4	0.755382692430008	0.259817339543653
MCM5	0.829400692134152	0.264296098905344
MCM7	0.744807852745943	0.304681169029073
MDC1	0.723288600381731	0.208839350588103
MDM2	0.733320466072182	0.298114829060123
MDS2	0.567930314766401	0.458470472690481
MECOM	0.860214793335015	0.28096434383167
MED12	0.72803000729078	0.220723179953059
MEFV	0.588876086429301	0.246820098614245
MELK	0.489003722439846	0.306006916332679
MEN1	0.769555740332647	0.23942028630369
MERTK	0.636494126037988	0.391804221601509
MET	0.469610126857438	0.341306983385798
MFGE8	0.917742787117386	0.278842170815314
MFNG	0.818880065782728	0.2340643408656
MGAM	0.693489103264241	0.233788161354623
MGMT	0.613044771216494	0.225599316927744
MIAT	0.929139979395924	0.26536683650471
MIR650	0.563638053394163	1.40388583696557
MIXL1	0.723394386365536	0.253628549642894
MKI67	0.730628821265468	0.225685063199818
MLANA	0.360415931981623	0.28037313348479
MLF1	0.540693750201637	0.338286208130948
MLH1	0.798966371270479	0.21022258400876
MLLT3	0.535607869386303	0.258891970481062
MME	0.597671148898391	0.325234379144134
MMP1	0.754590100787337	0.716086691562486
MMP2	0.631643632930999	0.350271234295174
MMP25	0.705140621881712	0.3515389223129
MMP3	0.620919379868048	0.231594079235862
MMP7	0.785689487988728	0.446677682856369
MMP9	0.689824323067766	0.605987891452527
MMRN2	0.757400394822954	0.222272945890469
MNAT1	0.653695321371209	0.266344791958839
MPL	0.394512148185514	0.272862195409368
MPO	0.495830322967266	0.259407641929365
MR1	0.68390571353285	0.256167494724871
MRAS	0.687230361986004	0.255764273505837
MRC1	0.940753484067814	0.25211146681202
MRE11	0.745176228502549	0.24368062349758
MS4A1	0.988307684599117	0.199261318210833
MS4A2	0.778776091809776	0.293076226762776
MS4A4A	0.867787593224173	0.224129786724194
MS4A6A	0.70838309250193	0.306427074656117
MS4A7	0.921689815231065	0.246018535398951
MSH2	0.665265183661781	0.267437697085755
MSH6	0.678348042910099	0.257946431030914
MSR1	0.839523231331915	0.314224980471771
MST1R	0.532865664919197	0.277371820841863
MT1B	0.583752718622597	0.319641715504362
MT1E	0.765767731702169	0.290945983042115
MT1G	0.409567459682485	0.550179976981016
MT1M	0.473188535877566	0.77349180138639
MT1X	0.430412375802611	0.572591459846129
MT2A	0.587485840570022	0.409574214840617
MTOR	0.803847516817718	0.206159213788637
MUC1	0.865297818246537	0.48668812712355
MUTYH	0.692704698565082	0.218281069976408
MX1	0.722506432168875	0.3204683158713
MXI1	0.564564139565067	0.271358521120161
MXRA8	0.66419155928541	0.269368804166459
MYB	0.750435044362681	0.234234746899976
MYBPC3	0.691478340533323	0.263680862889564
MYC	0.621580077394826	0.255497143473375
MYCN	0.425950522615571	0.267608612058906
MYCT1	0.641561616263163	0.283470710887506
MYD88	0.89309679877438	0.194134053214543
NASP	0.817020739041283	0.19235545122561
NBN	0.832877443816021	0.179241271430943
NCAM1	0.587796186696222	0.179275282774482
NCF4	0.840180305954077	0.218236912664355
NCOR1	0.849890622537116	0.188531696324113
NCR1	0.620590557362038	0.300953219951888
NDRG2	0.807756789027058	0.243679052012918
NDUFA4L2	0.690050033336684	0.321821826253112
NECTIN1	0.694837337994578	0.226190056814567
NECTIN2	0.936438132133019	0.189427136022318
NEFL	0.417532749730004	0.281966087355067
NegProbe-CTP01	NA	5.96196361598812e-16
NegProbe-Kilo	NA	5.96196361598812e-16
NEIL1	0.632583710220712	0.259326920895887
NELL2	0.943322380958654	0.212266860141177
NF1	0.792202019640892	0.222302175258332
NF2	0.640134563225508	0.249350230451087
NFAM1	0.643910126062638	0.247264882760393
NFATC1	0.80173522331988	0.260776411799097
NFATC2	0.875927501912062	0.235955086647558
NFATC3	0.804923091019892	0.239851852399695
NFATC4	0.610819282107757	0.289941014109624
NFE2L2	0.861150124310878	0.192540130696187
NFIL3	0.675631076021127	0.223897743887064
NFKB1	0.875441515065422	0.184763757018615
NFKB2	0.810163956045743	0.24476521564331
NFKBIA	0.813763019678298	0.208720127857417
NFKBIE	0.79530011499516	0.217311139030449
NFKBIZ	0.794180660394211	0.294163894107033
NGF	0.694882311892362	0.256958268479718
NGFR	0.440025700505166	0.303960667898348
NID2	0.828844879040922	0.389582812651461
NKD1	0.562540440664678	0.346166486608733
NKG7	0.934904460269006	0.157166807280545
NLRC5	0.943148788028234	0.190554118128755
NLRP3	0.675883160835612	0.330691894308685
NMB	0.582595299436431	0.526735677563184
NOD1	0.842692246171435	0.255757605869389
NOD2	0.724322519014348	0.21549857160568
NODAL	0.43683403804221	0.300426671631433
NOG	0.439181109317157	0.259981712151255
NOS2	0.343928817092547	0.326506988512248
NOS3	0.734557467368725	0.254391603666676
NOTCH1	0.81276239293674	0.347460012170241
NOTCH2	0.842825478244211	0.185122631938022
NOTCH3	0.925449665825017	0.264016891459586
NOTCH4	0.893317517845086	0.25150714819033
NPM2	0.398404907023579	0.259845717814427
NR4A1	0.464772358553209	0.407119470044512
NR4A3	0.516487848466169	0.355473327242797
NRAS	0.75880952211996	0.246202616372684
NRDE2	0.707829665478482	0.24278232240521
NRG1	0.673251638679049	0.27792792539927
NRP1	0.812942555473384	0.204041114853836
NSD1	0.784409041432103	0.202934231229119
NT5E	0.793930878883426	0.325951684913579
NTF3	0.462226037812147	0.279729621959688
NTRK1	0.587502162101772	0.224643815557986
NTRK2	0.494425011411003	0.323332610471539
NUDT1	0.701384734430957	0.378270078631429
NUMBL	0.611043727588862	0.24531798305193
NUP107	0.769555820361158	0.238280695606467
OAS1	0.585619860578922	0.282764039961115
OAS2	0.798418100083533	0.244126346668429
OAS3	0.779911222605351	0.247452866860412
OASL	0.696454242670079	0.250374433509374
OAZ1	0.928574280656338	0.158093720627092
OLFML2B	0.743248562679457	0.242731301618177
OSM	0.483257532700244	0.279157913637906
OTOA	0.541660125494453	0.270792585764087
P2RX5	0.965793407370959	0.359351691674665
P2RY10	0.934012915123332	0.220602588682874
P2RY13	0.611642587530028	0.29671134614115
P4HA1	0.882290338287856	0.237596573802141
P4HA2	0.844970764016355	0.256975259731994
PAK3	0.536557756340886	0.256089863713434
PALMD	0.65271959172447	0.248905297250791
PARP12	0.844157461722246	0.164350976641238
PARP4	0.837591997580435	0.195160701665511
PARP9	0.77678176013909	0.303515573656617
PASD1	0.36332137829208	0.293432682198244
PASK	0.892524945587844	0.241780416655647
PATL2	0.916658573803932	0.221403664633039
PAX3	0.386561672232079	0.328462542749934
PAX5	0.962818103496755	0.266630865367185
PAX8	0.51580820560354	0.259834103322439
PBRM1	0.791203612214179	0.173304598279434
PBX1	0.627033704074546	0.250236771084763
PBX3	0.679891440884245	0.21311710674686
PC	0.801237428845937	0.195508975162489
PCDH12	0.682571764894822	0.276863736762757
PCDH9	0.676731070682228	0.258248052309649
PCK1	0.571322491910821	0.28736864281665
PCK2	0.7900167162322	0.296246352696626
PCNA	0.859067083682195	0.25504224728467
PDCD1	0.936329743646682	0.146047238295439
PDCD1LG2	0.794079364888221	0.147339800571152
PDGFA	0.793826508755587	0.325872776472621
PDGFB	0.685678452902704	0.262816488557778
PDGFC	0.854463256871194	0.256010948862956
PDGFD	0.561231940916244	0.275832779912366
PDGFRA	0.621070652418067	0.394356216403421
PDGFRB	0.899866714402534	0.2583222201932
PDK1	0.708887168253215	0.560786943514994
PDLIM4	0.726763071874995	0.369561665591807
PDPN	0.777505703587899	0.320171628580396
PDZK1IP1	0.726301736341563	0.250030241055334
PECAM1	0.865801562143248	0.232308411520267
PFDN5	0.911456578083507	0.167618307468541
PFKFB3	0.731827654215229	0.264166406830458
PFKM	0.439606277391777	0.255201096077438
PGF	0.706409325783885	0.2834684871109
PGM2L1	0.817105849024	0.227122112792987
PGPEP1	0.67853408935623	0.286551259093025
PHF6	0.597167987119003	0.401787468054987
PI16	0.469719224608554	0.513399135534847
PI3	0.568778840901149	0.296911022868863
PIAS4	0.531318805856256	0.359903181263593
PIK3CA	0.794935854627855	0.232823625644881
PIK3CB	0.589546930359015	0.295580596038187
PIK3CG	0.761126308290784	0.285529574583159
PIK3R1	0.761721675068916	0.238442846706494
PIK3R2	0.768854045512776	0.218897070079808
PIK3R3	0.607507240457433	0.310026277656977
PIK3R5	0.760709029684723	0.209527987668902
PIM1	0.667829501781132	0.308463119969865
PITX2	0.598266781826295	0.305797858048226
PKM	0.882939498866461	0.231057167990342
PLA1A	0.641548356299049	0.278201856231229
PLA2G1B	0.671032706929155	0.312338177758099
PLA2G2A	0.306237933499724	0.425504831247976
PLA2G3	0.48080360773249	0.260169712492669
PLA2G4A	0.520258831318027	0.267899797927383
PLA2G4C	0.573065912080743	0.275846777999235
PLA2G4E	0.449606444893973	0.289086706432341
PLA2G4F	0.586192454220894	0.310604137572969
PLA2G5	0.420712954250014	0.201866519076969
PLA2G6	0.791862381171993	0.234143014025867
PLA2G7	0.666447746542113	0.561049268485557
PLAT	0.81195566644177	0.27301334552862
PLAU	0.878108409436417	0.303344506827943
PLAUR	0.835747980587562	0.315460790131736
PLCB1	0.655532608048412	0.284837230707239
PLCB4	0.522176516896719	0.245948987019665
PLCE1	0.618776678953448	0.280159794951551
PLCG2	0.868320019726323	0.254976042706747
PLD1	0.714530588697447	0.234633981165145
PLD4	0.724959548463885	0.397214365999747
PLEKHG7	0.744312289630702	0.25425718137267
PLOD2	0.89371104319858	0.269945121801482
PMEL	0.337369892780375	0.343661547220833
PML	0.625413563012125	0.276273142672753
PMS2	0.736211500658855	0.26390301149404
PNMA1	0.654080300384154	0.258858457593694
PNOC	0.655204863196993	0.327353043032061
POLB	0.629007866852781	0.275359560961514
POLD1	0.56697673642895	0.309323362014411
POLD4	0.682048337197189	0.246983314199455
POLE2	0.547203113263439	0.255739366357011
POLR1B	0.644701425655187	0.257254199372135
POLR2A	0.852714682169823	0.19453322844546
POLR2D	0.644974542062321	0.269753655195343
POLR2H	0.823198095405734	0.226585548757921
POLR2J	0.515253282455605	0.277482623816133
POU2AF1	0.735806893360749	0.68783967449168
POU2F2	0.917319907016605	0.254727111668488
PPARG	0.729550604158658	0.326543271713853
PPARGC1A	0.435051394416647	0.190881200703472
PPARGC1B	0.502587665185595	0.265767107627083
PPBP	0.555020948097974	0.299968559767826
PPP1R3G	0.513679761246588	0.485755605015168
PPP2CB	0.628288648855182	0.262436514582366
PPP2R2B	0.687243309466427	0.268781739500018
PPP2R2C	0.538775773949608	0.262880639517161
PPP3CA	0.785953861741587	0.227445414381242
PPP3CB	0.765617445935908	0.24705507432962
PPP3CC	0.833039697398641	0.244002221673563
PPP3R1	0.825067392510571	0.208408284199733
PPP3R2	0.421452564787026	0.176991693676079
PRAME	0.485559570869667	0.192245145933211
PRDM1	0.760720142702385	0.324080971377505
PRF1	0.889696308218506	0.182609153995777
PRG2	0.475434848511484	0.292026604007365
PRKAA2	0.664121389104964	0.330906028287024
PRKACA	0.816377514768039	0.224265062351315
PRKACB	0.730338761758594	0.217045515254275
PRKACG	0.49812488291289	0.232450695071898
PRKAR1B	0.55620460353078	0.258921895542012
PRKAR2A	0.605254394261862	0.293853304563975
PRKAR2B	0.615434118193221	0.256278901729376
PRKCA	0.693981669930139	0.242342900267261
PRKCB	0.911002975823622	0.251174572854866
PRKCD	0.900684439266018	0.206861990660515
PRKCE	0.634674392908179	0.255513501371541
PRKCG	0.630398581872299	0.278404871577842
PRKDC	0.869185473449653	0.203127570582183
PRL	0.401047390753874	0.227721606547234
PRLR	0.745697838578588	0.281528481590805
PRMT8	0.442526491105	0.253275871854667
PROCR	0.789508979325786	0.268722016252146
PROK2	0.601125722674884	0.303453786018774
PROM1	0.346817382687295	0.501938836982188
PRR5	0.731745320336847	0.282389971631252
PSEN1	0.822805816056897	0.22363486145735
PSEN2	0.78612853089791	0.215090205503063
PSMB10	0.920068624239241	0.143032283277391
PSMB2	0.904144973516688	0.170401529706474
PSMB5	0.883809166272435	0.20128502350691
PSMB7	0.854752470112685	0.187809612501147
PSMB8	0.846844906118755	0.213150647277761
PSMB9	0.722042952073719	0.290177754182192
PSMD7	0.868880089382637	0.206617352084066
PTCD2	0.577092524684224	0.263342131766969
PTCH1	0.742186976148033	0.620881721633151
PTCRA	0.658058231556543	0.294706255914029
PTEN	0.91335559069175	0.153435506346619
PTGDR2	0.393121055888993	0.272621010404157
PTGER4	0.828131103800404	0.230965838496541
PTGES	0.622829032690352	0.361254877829215
PTGIS	0.720862267421818	0.39485605095694
PTGS2	0.533616214430998	0.32663959086484
PTPN11	0.833891336157768	0.185582192114209
PTPN5	0.437438408355984	0.272267903941848
PTPRC	0.977042758530965	0.110991936507318
PTPRM	0.872990538249854	0.220961650231165
PTPRR	0.388102352668698	0.275687756199221
PTX3	0.498107170363266	0.348309426706903
PVR	0.689146917140599	0.228249592140466
RAB7A	0.940749170500837	0.131739743339012
RAC1	0.87784963388947	0.244489018726059
RAC2	0.927187804331793	0.226914275448109
RAD21	0.72273891216966	0.334014533703966
RAD50	0.789017094304325	0.22942128216086
RAD51	0.430616161452976	0.321435421419995
RAD51C	0.496900620816739	0.263432627278618
RAD52	0.61337544091916	0.279929438627049
RAF1	0.760229875615344	0.227204358151705
RAG1	0.44444456525059	0.261462838611906
RALGDS	0.857996597644117	0.173431408222312
RASAL1	0.548440416953471	0.293542993263587
RASGRF1	0.461727664192505	0.24688704461286
RASGRF2	0.689096098350046	0.26345008141486
RASGRP1	0.838351296277652	0.246402714081624
RASGRP2	0.937121036968849	0.269113522978041
RB1	0.824453187068955	0.187241937579869
RBL2	0.896294418786049	0.197302139963938
RBMXL3	0.387800097580063	0.363075362925327
RBX1	0.865295033941655	0.204969610801835
REL	0.700094449829076	0.308942017055024
RELA	0.816178037031403	0.224047978260376
RELB	0.777428721906165	0.193047391708846
RELN	0.361081982509055	0.291771466902688
REN	0.463104258298468	0.257707795455309
REPS1	0.811160800555426	0.171322207197524
RET	0.470475897236541	0.271659680660569
RFC3	0.510200114016464	0.29694958504625
RFC4	0.637800333440931	0.230267160731592
RHOA	0.929794079333116	0.166093754647364
RICTOR	0.699611665235986	0.273296972890324
RIPK1	0.720480968561964	0.245008730584574
RIPK2	0.570310821632458	0.259736192799864
RIPK3	0.793656073176997	0.221088762523122
RIPOR2	0.964220211258552	0.24421915809642
RNASE2	0.662099568848569	0.285369468238199
RNF43	0.708375747137024	0.2954966549131
RNLS	0.611117513390499	0.244093191844169
ROBO4	0.770984740909885	0.24193727166587
ROCK1	0.839276929276102	0.183704159472194
ROPN1	0.712698563366282	0.275875642493475
ROR2	0.786896932666282	0.270796377209105
RORA	0.826597494665866	0.241154287635217
RORC	0.724828097348543	0.24359129409313
RP11-291B21	0.777187544722439	0.264636921919113
RP11-342D11	0.671882586625562	0.235555122331107
RP3-477M7.5	0.651333685429238	0.289152182161724
RPA3	0.416827489747438	0.209053525941121
RPL7A	0.897066761000124	0.183678557552594
RPS27A	0.933910118941623	0.167370373737677
RPS6	0.914734146606794	0.176110208693784
RPS6KA5	0.490061376539308	0.27938630283
RPS6KA6	0.549945100280891	0.197324452430886
RPS6KB1	0.709922422192869	0.217800785508012
RPTOR	0.74564321328405	0.220490220456678
RRAD	0.658647513666098	0.481959777328873
RRAS2	0.715629529154662	0.273160543561361
RRM2	0.505301062118711	0.31271399916319
RSAD2	0.56178281547676	0.322353109538603
RTKN2	0.842994388112811	0.243034478033635
RUNX1	0.93094237652639	0.182330286315864
RUNX1T1	0.283425963512659	0.319627224177798
RUNX3	0.941821535900022	0.179186333255644
RXRG	0.471486683922386	0.245260057809382
S100A12	0.526687164314677	0.276399040134592
S100A8	0.909977494734937	0.273116066269155
S100A9	0.912300452106019	0.344720025124503
S100B	0.851287930353023	0.24687343513204
S1PR3	0.892540775325649	0.295704035470778
SAMD3	0.894088588729954	0.246961017327219
SAMD9	0.754960607054147	0.249613973196689
SAMSN1	0.782682634659218	0.249854714029387
SBNO2	0.667441591834829	0.245071521944329
SCARA5	0.50023703507014	0.435668847791216
SCT	0.314415134256146	1.02159624238655
SDC1	0.833730521691743	0.413702607961627
SDHA	0.898883323016975	0.154512560842822
SELE	0.445293039877194	0.279562118415032
SELL	0.970476196886756	0.250286082760468
SELP	0.663446747000538	0.340565174846078
SELPLG	0.811600377252579	0.214754824940699
SERPINA1	0.896344821062849	0.370883087005649
SERPINB2	0.539423539328554	0.274275816481546
SERPINB5	0.331472689689292	0.250083206468624
SERPING1	0.859020580436736	0.223225974855415
SERPINH1	0.95469273890536	0.21930887230415
SETBP1	0.620733557225111	0.28966905455635
SETD2	0.802939847926708	0.195223062554898
SF3B1	0.80513035418445	0.198791355007161
SFRP1	0.317851321404498	0.284899254381534
SFRP2	0.787657734145345	1.0251772207318
SFRP4	0.783859502018578	0.624342166271814
SFXN1	0.79706993813262	0.228381722193621
SGK1	0.827371722841448	0.33860925613826
SGK2	0.454064057963082	0.280448329631987
SH2B2	0.697134621791991	0.27657948901006
SH2D1A	0.908306974727885	0.244386523154688
SH2D1B	0.593568797131262	0.393482762074366
SHC1	0.85027498633624	0.215274416895868
SHC2	0.737355185542632	0.246163055642031
SHC3	0.425411146928257	0.236541699528443
SHC4	0.548376306849821	0.256553138011742
SIGIRR	0.848209827704304	0.225497021404133
SIGLEC1	0.88696303424629	0.26577504125308
SIGLEC5	0.599830968021987	0.274113126561687
SIGLEC7	0.78389212299721	0.227512456938712
SIN3A	0.760531140318216	0.298722210370108
SIRPA	0.9269523290574	0.185758945210177
SIRPB2	0.799800345207225	0.330733523310102
SIRPG	0.895324252242943	0.224914402994363
SIRT4	0.455403448452885	0.232602430867716
SIX1	0.72901051045071	0.371088418704775
SKP1	0.622910448595126	0.254853223687551
SKP2	0.618376978215712	0.303398767749045
SLAMF1	0.83283588377356	0.246286887517946
SLAMF6	0.947238585524163	0.237708392954699
SLAMF7	0.679761269276576	0.457248258345201
SLAMF8	0.825938791046189	0.302745977364253
SLC11A1	0.836246752164419	0.331671403734734
SLC12A3	0.767702386029048	0.247457632036879
SLC16A1	0.622822002285844	0.239655726404804
SLC18A2	0.773588160138414	0.321990002294701
SLC1A3	0.760715308518354	0.311826844023439
SLC1A5	0.80369693411666	0.230934092631273
SLC24A4	0.705094508825635	0.24087843724879
SLC2A1	0.552620485694395	0.273218378001096
SLC32A1	0.690207002968908	0.267619849846205
SLC38A11	0.496562202667619	0.325260741394743
SLC38A6	0.820398863541248	0.230480528258985
SLC4A10	0.605092307739744	0.23260552157891
SLC7A5	0.729337352990471	0.329413436567572
SLCO2B1	0.917486282601287	0.19727252620817
SMAD2	0.83029740058348	0.20392377836664
SMAD3	0.80930195400536	0.252557975736152
SMAD4	0.707906382842962	0.254257631222957
SMAD5	0.783996255524912	0.235169416680318
SMAD9	0.563250641159384	0.262160242709591
SMAP1	0.71384493831093	0.232421358027111
SMARCA4	0.868812722100582	0.215314666296593
SMC1A	0.729008249105346	0.244834176026049
SMC1B	0.406638599512065	0.263448234074886
SMC3	0.76924730518512	0.191784568671339
SMO	0.500020382510639	0.271440903565459
SMPD3	0.670720419628614	0.239225409684544
SNAI1	0.685887354700098	0.246832085942046
SNCA	0.449110603408408	0.253617184437788
SNRPD3	0.872258018099967	0.156317137782784
SNX3	0.898295325399089	0.185447167530972
SOCS2	0.62158088851503	0.267691998382563
SOCS3	0.550173712853585	0.629345403112316
SOD2	0.473780345192966	0.380392427822578
SOS1	0.726815385949779	0.234278197830893
SOS2	0.754166242033374	0.197215278596915
SOST	0.606985502850361	0.250766434699404
SOX10	0.506286933981725	0.220512498925285
SOX11	0.469384431363495	0.265411866329338
SOX17	0.54917009983673	0.325304916736481
SOX2	0.457358122278466	0.298345339056994
SOX9	0.593001777060745	0.280025423352661
SP1	0.830245747375215	0.190273084324988
SPA17	0.555431954379113	0.255231025161511
SPACA3	0.557779917681341	0.247868377928658
SPIB	0.861563599346637	0.285148611373382
SPINK5	0.402920684883082	0.17617555703246
SPN	0.741181021378353	0.25409879679315
SPO11	0.294113349706173	0.132847415418812
SPOCK2	0.975064185409645	0.192784256059522
SPOP	0.844180121635109	0.174657783506611
SPP1	0.510965141961068	1.15219384570509
SPRY1	0.745731099997978	0.270412915378675
SPRY2	0.504282843507972	0.280169292363052
SPRY4	0.865983695097228	0.285867646033104
SREBF1	0.774873520299531	0.230942618977306
SRP54	0.864274661029594	0.230483895525905
SRPX	0.569138741782115	0.356701571589123
SSPN	0.793781041362602	0.248568366253138
ST6GAL1	0.821528104187548	0.339374600686792
STAG2	0.739510027314054	0.235529955974819
STAT1	0.829950255561281	0.258988836506713
STAT2	0.898406640020239	0.179634817910243
STAT3	0.904925757531574	0.164365745153566
STAT4	0.832520693081011	0.272427808339047
STAT5B	0.84697491416622	0.188591469685678
STAT6	0.878141221967595	0.165323098971157
STC1	0.627502576063015	0.2811913683468
STK11	0.815064944120245	0.173277260990855
STK11IP	0.737752362113318	0.233753171390232
STMN1	0.80597050615953	0.247797558093728
SUV39H2	0.480759392634086	0.256522820981855
SYCP1	0.438596729738146	0.252654279098228
SYK	0.812798646925194	0.242904914327528
SYT17	0.652136457054401	0.265164263530448
TAB1	0.68691160468971	0.243197489738334
TAF3	0.678874414530973	0.2416744141964
TAL1	0.544188669305848	0.282088798488719
TANK	0.816379004183031	0.218038287335984
TAP1	0.850150563247293	0.247899651065312
TAP2	0.844346421388172	0.207502986641774
TAPBP	0.851769167771599	0.229348514303816
TAPBPL	0.802950736576939	0.214098158525199
TARP	0.866462345677453	0.253898524499063
TBC1D10B	0.817116559068693	0.142455769126859
TBK1	0.779909180484239	0.232212143894462
TBL1XR1	0.875753081036352	0.20796086903991
TBP	0.706238773959419	0.234284031502045
TBX21	0.808522337395525	0.161831397149144
TBXAS1	0.854695787548387	0.219535573540436
TCF3	0.72871744417881	0.256100728567168
TCF7	0.929669110335118	0.26378960139837
TCF7L1	0.631112935787141	0.261634774612395
TCL1A	0.867563569609323	0.255452958922396
TCL1B	0.606344918783481	0.288523822258476
TCL6	0.721112166706477	0.272983916025465
TDO2	0.639081910662856	0.326711466349217
TEK	0.74271733645732	0.251205936651853
TERT	0.476967317654941	0.259271278884141
TET2	0.771359146330833	0.213155986205937
TFDP1	0.821024208234124	0.205730072858372
TFE3	0.825795115699055	0.198192993311905
TFEB	0.848020306860021	0.259938723827881
TGFB1	0.755359566919636	0.215501442055128
TGFB2	0.55918147215907	0.24995398903998
TGFB3	0.775317964293819	0.297223845446741
TGFBR1	0.839022953517222	0.232044079937765
TGFBR2	0.862864810349668	0.21800332556654
TGM3	0.699928201010442	0.258415829544842
THBD	0.740363527694719	0.294470652176098
THBS1	0.836807579070076	0.334052610774519
THBS2	0.963890059312744	0.300613221746242
THBS4	0.549965934110916	0.374109310149005
THEM4	0.651831030344874	0.254315173661999
THEMIS	0.933247078495929	0.206893458333707
THY1	0.920588775119093	0.219140869647115
TIAM1	0.880212758386322	0.212729372151659
TICAM1	0.685627851875693	0.242032856823968
TIE1	0.809232926461911	0.239024083313444
TIGIT	0.946363827493857	0.170944783341006
TIRAP	0.672359701360975	0.26606084236484
TLR1	0.738017302258491	0.248344188562394
TLR10	0.902858977685542	0.253169893505655
TLR2	0.887046028114199	0.244010329252582
TLR3	0.56853165232903	0.255293297059851
TLR4	0.88356301126302	0.198538575182735
TLR5	0.476920785852572	0.279614125552547
TLR6	0.756847240314252	0.290715855302287
TLR7	0.624589352457747	0.252526464332129
TLR8	0.83612793997504	0.23522945866157
TLR9	0.583751870837365	0.285914966521203
TLX1	0.455898070703161	0.204103562269196
TMEFF2	0.475557478126765	0.269553949645173
TMEM140	0.620201713578527	0.264107803120435
TMEM173	0.898830727494928	0.190590702199296
TMIGD2	0.558491375358399	0.419422830046146
TMPRSS2	0.871483883008707	0.379394575619167
TNC	0.596546054607177	0.378485490684406
TNF	0.778600699524668	0.184524348438446
TNFAIP3	0.825586941954658	0.301435469969952
TNFAIP6	0.728334794295736	0.275851302764818
TNFRSF10A	0.704818108691454	0.306904072510918
TNFRSF10B	0.598760493420971	0.249574885112849
TNFRSF11A	0.691094206938903	0.285559614950546
TNFRSF11B	0.54831631169596	0.290900094134969
TNFRSF13B	0.939139620729717	0.250718286036499
TNFRSF13C	0.937968149229801	0.296324948316768
TNFRSF14	0.732734047534133	0.206931908574018
TNFRSF17	0.790775143606433	0.307381394779937
TNFRSF18	0.793870982279555	0.338134715698871
TNFRSF1A	0.868811179873566	0.16743870890451
TNFRSF1B	0.912733645717479	0.187622476942443
TNFRSF25	0.868253937788347	0.248062532211491
TNFRSF4	0.841748001820148	0.234285954996253
TNFRSF8	0.608557520433747	0.261386091287269
TNFRSF9	0.82839759174465	0.17999213487124
TNFSF10	0.785190949822437	0.267340456206467
TNFSF11	0.478153569818802	0.246018366813022
TNFSF13	0.774517094855694	0.205145057895776
TNFSF13B	0.719896573395634	0.245716128552773
TNFSF14	0.669151341564676	0.2815780635822
TNFSF15	0.474402624762641	0.262203613769964
TNFSF18	0.378409318116229	0.294285174193429
TNFSF4	0.698605187159452	0.175297304465353
TNFSF8	0.922266386510867	0.224842814125752
TNFSF9	0.545851315276837	0.334110184097563
TNKS	0.687298506788505	0.239615493089668
TNN	0.218863953158437	0.296813414518408
TNR	0.514783737652415	0.253916480850828
TNXB	0.542065000988466	0.412663108952783
TOLLIP	0.71830533392049	0.218332169793266
TP53	0.863446627991288	0.242774635592645
TPI1	0.713757098333104	0.232288533841531
TPM1	0.816672243434948	0.329274462899291
TPM4	0.932965893200141	0.17739789181463
TPO	0.407243032895727	0.249901383864733
TPRG1	0.731911328428224	0.234780519434908
TPSAB1	0.753599730488138	0.456663353407692
TPSB2	0.751629641726794	0.467006570054966
TPSD1	0.734235191397539	0.385875970906964
TRAF1	0.92596858568918	0.23151311545013
TRAF2	0.842225346789589	0.230880457031837
TRAF3	0.824027037944245	0.2139400492369
TRAF6	0.638254692055547	0.247464633127455
TRAF7	0.778550701964845	0.197512995416462
TRAT1	0.924691834821361	0.251911252842874
TRBV28	0.746365207667784	0.425726856647237
TREM1	0.872852417323349	0.362178560186849
TREM2	0.844450952721971	0.322494724128011
TRGJP2	0.483849851927501	0.543655205861514
TRIM21	0.74270931660593	0.242791123523142
TSHR	0.531429061875363	0.289327179946302
TSLP	0.535368528835949	0.248222010096397
TSPAN15	0.874941378321872	0.239750138757261
TSPAN7	0.686183597267994	0.309800957094878
TTC16	0.661373991580954	0.23610584515362
TTC30A	0.599743922602342	0.262799711942785
TTK	0.416692316761697	0.177457297348998
TUBB	0.864387296558339	0.210631568102172
TUBB2B	0.784624170740724	0.266603569450018
TWF1	0.866144654249429	0.184036463467359
TWIST1	0.749909066974549	0.257528848646928
TWIST2	0.573720610740727	0.265942917995368
TXK	0.921327892371653	0.248037245297678
TXNIP	0.873617825858865	0.260882561243629
TYK2	0.862843478842434	0.189414000113451
TYMP	0.914975217283119	0.201758956678324
TYMS	0.70550411092657	0.339247883284045
UBA7	0.871146605711452	0.192089028394934
UBB	0.926374066397122	0.174468797207347
UBE2T	0.596095293673507	0.293640645615344
USP9Y	0.415030039590671	0.126659598257703
UTY	0.522069187631461	0.253758427315581
VCAM1	0.851078946778631	0.28906906088127
VCAN	0.933224609606006	0.303732333684961
VEGFA	0.679303786087672	0.366763604488264
VEGFB	0.867988194007645	0.192348931374972
VEGFC	0.762646212235017	0.235719291676101
VHL	0.71466419382539	0.291917410815814
VMO1	0.562456505260656	0.48124809638573
VNN2	0.743821741874652	0.279139154990773
VNN3	0.57483480709549	0.334175320766199
VPREB3	0.942243971530834	0.430424242845374
VSIG4	0.908733818261164	0.36456671510722
VSIR	0.894309422666812	0.171773259909607
VTCN1	0.474450138656933	0.250508335773269
WDR76	0.61656003141028	0.289002113343449
WEE1	0.766768218287855	0.304676200429871
WIF1	0.515556248053707	0.39435607720299
WNT10A	0.689715713771318	0.292590982668635
WNT10B	0.649700452640323	0.273707871058911
WNT11	0.526243995899325	0.387310361202558
WNT16	0.344441053872436	0.257769418241755
WNT2	0.589666289262572	0.275770004863302
WNT2B	0.576669960390966	0.252260736108058
WNT3	0.561772001838838	0.279763201356204
WNT4	0.539973742020015	0.270246377869384
WNT5A	0.62623717330276	0.429699244380039
WNT5B	0.75198089167493	0.225469007524187
WNT7A	0.537638449018124	0.274102758366341
WNT7B	0.651606192963607	0.249868241378859
WT1	0.576432005492861	0.21553311804595
XCL1	0.542302824965293	0.311111326328564
XCL2	0.805950909692112	0.280799289211979
XCR1	0.808545905639617	0.237624145083192
XPA	0.719196467017533	0.249723999136456
XRCC4	0.587126175733042	0.254490958827917
YTHDF2	0.882189457205997	0.21046193980647
ZAP70	0.957434924049135	0.189479660749866
ZBED2	0.746470478565098	0.249093957922565
ZBTB16	0.716577905862806	0.357879884191751
ZBTB32	0.627045642700596	0.259389418079077
ZC3H12A	0.751790635469286	0.22370723414716
ZEB1	0.765175103893625	0.237751393467806
ZEB2	0.853464701176609	0.192928309443786
ZIC2	0.486068319826877	0.266272700263648
ZMAT4	0.634408439007939	0.245699585091445
ZNF184	0.684030949104703	0.26924557238364
ZNF205	0.602507615166201	0.295619036020842
ZNF366	0.740720443773039	0.272005189917415
ZNF683	0.652696546166081	0.332444932143179
ZNF777	0.734998125305791	0.304357333148266
ZNF831	0.921654245615038	0.224817516437986
ZNF860	0.869243140747648	0.225475380411286
