# Supplementary material for: Advances in mixed cell deconvolution enable quantification of cell types in spatial transcriptomic data
Source: Nat Commun. 2022 Jan 19;13:385. doi: 10.1038/s41467-022-28020-5 (PMC8770643; doi:10.1038/s41467-022-28020-5)
Supplement: Supplementary file 9 — Source data [file 41467_2022_28020_MOESM9_ESM.zip › source data/source_data_6c.csv]

	gene	yhat	observed
1	MT1M	2.01989133440468	2.01989133440468
2	MT1M	1.1633479742852	1.1633479742852
3	MT1M	0.949448678584489	0.949448678584489
4	MT1M	0.78612525866205	0.78612525866205
5	MT1M	1.55409618748799	1.55409618748799
6	MT1M	1.68365577780627	1.68365577780627
7	MT1M	0.841928229059738	0.841928229059738
8	MT1M	1.44088019294278	1.44088019294278
9	MT1M	3.02665616780021	3.02665616780021
10	MT1M	2.28440418399004	2.28440418399004
11	MT1M	1.07607708878595	1.07607708878595
12	MT1M	0.941445590016566	0.941445590016566
13	MT1M	0.668249378468204	0.668249378468204
14	MT1M	1.15376885598288	1.15376885598288
15	MT1M	0.796781007584357	0.796781007584357
16	MT1M	0.935812583454131	0.935812583454131
17	MT1M	0.757749556298404	0.757749556298404
18	MT1M	1.09039922744412	1.09039922744412
19	MT1M	0.846125925361178	0.846125925361178
20	MT1M	1.83215161680339	1.83215161680339
21	MT1M	2.14767019362148	2.14767019362148
22	MT1M	1.6185293896973	1.6185293896973
23	MT1M	0.73858393287324	0.73858393287324
24	MT1M	1.71921183396697	1.71921183396697
25	MT1M	1.00681561351041	1.00681561351041
26	MT1M	0.657578483891766	0.657578483891766
27	MT1M	0.877602577575916	0.877602577575916
28	MT1M	0.613902421586453	0.613902421586453
29	MT1M	0.956131334843541	0.956131334843541
30	MT1M	0.945320179978003	0.945320179978003
31	MT1M	0.946617374730934	0.946617374730934
32	MT1M	2.05556860836512	2.05556860836512
33	MT1M	3.05572173957402	3.05572173957402
34	MT1M	1.75900242629957	1.75900242629957
35	MT1M	0.438445709409026	0.438445709409026
36	MT1M	1.00597137395092	1.00597137395092
37	MT1M	1.00135739606727	1.00135739606727
38	MT1M	1.12142848223323	1.12142848223323
39	MT1M	1.34623324682693	1.34623324682693
40	MT1M	1.29440455911064	1.29440455911064
41	MT1M	0.787306684766207	0.787306684766207
42	MT1M	1.04896348050987	1.04896348050987
43	MT1M	2.03573711326485	2.03573711326485
44	MT1M	0.75936061670694	0.75936061670694
45	MT1M	0.957440874083369	0.957440874083369
46	MT1M	1.82634590001245	1.82634590001245
47	MT1M	1.34847962029693	1.34847962029693
48	MT1M	1.15606980444717	1.15606980444717
49	MT1M	1.37357224805694	1.37357224805694
50	MT1M	1.23613158250918	1.23613158250918
51	MT1M	2.27085018921715	2.27085018921715
52	MT1M	0.840241090836633	0.840241090836633
53	MT1M	0.845412256221855	0.845412256221855
54	MT1M	1.35503548980545	1.35503548980545
55	MT1M	0.910097337521725	0.910097337521725
56	MT1M	0.870366394949727	0.870366394949727
57	MT1M	0.638238579313357	0.638238579313357
58	MT1M	1.00254949631395	1.00254949631395
59	MT1M	0.971149766214886	0.971149766214886
60	MT1M	0.665340562246952	0.665340562246952
61	MT1M	1.03483555503869	1.03483555503869
62	MT1M	1.24941628695823	1.24941628695823
63	MT1M	1.58837550904551	1.58837550904551
64	MT1M	0.631470309505726	0.631470309505726
65	MT1M	0.670776702099534	0.670776702099534
66	MT1M	1.12755958940358	1.12755958940358
67	MT1M	1.15368899466081	1.15368899466081
68	MT1M	0.931102524190656	0.931102524190656
69	MT1M	0.914931434073128	0.914931434073128
70	MT1M	0.392477423081304	0.392477423081304
71	MT1M	0.807673623762909	0.807673623762909
72	MT1M	0.815354300260011	0.815354300260011
73	MT1M	0.87502630742065	0.87502630742065
74	MT1M	1.35650503837417	1.35650503837417
75	MT1M	1.72141798516501	1.72141798516501
76	MT1M	1.13504989281836	1.13504989281836
77	MT1M	0.852889484313519	0.852889484313519
78	MT1M	1.30282690852993	1.30282690852993
79	MT1M	1.34387788293276	1.34387788293276
80	MT1M	0.969062828385202	0.969062828385202
81	MT1M	0.82952195731494	0.82952195731494
82	MT1M	1.77894447879532	1.77894447879532
83	MT1M	0.828321574988368	0.828321574988368
84	MT1M	0.926258215260592	0.926258215260592
85	MT1M	2.00156175108613	2.00156175108613
86	MT1M	1.24233860716122	1.24233860716122
87	MT1M	0.789518576515107	0.789518576515107
88	MT1M	0.828141589138775	0.828141589138775
89	MT1M	0.968262080879282	0.968262080879282
90	MT1M	1.97819469602948	1.97819469602948
91	MT1M	0.888267283324393	0.888267283324393
92	MT1M	1.26886506064521	1.26886506064521
93	MT1M	0.777592172294253	0.777592172294253
94	MT1M	1.23579224695927	1.23579224695927
95	MT1M	1.68794222643041	1.68794222643041
96	MT1M	0.961696614153034	0.961696614153034
97	MT1M	1.08344231045271	1.08344231045271
98	MT1M	1.4536045505193	1.4536045505193
99	MT1M	0.589467247749726	0.589467247749726
100	MT1M	0.893622324049343	0.893622324049343
101	MT1M	0.93881058397226	0.93881058397226
102	MT1M	1.31497832142177	1.31497832142177
103	MT1M	0.8036342186212	0.8036342186212
104	MT1M	0.942359733814676	0.942359733814676
105	MT1M	0.821179397760068	0.821179397760068
106	MT1M	1.08447612597637	1.08447612597637
107	MT1M	0.658644828555417	0.658644828555417
108	MT1M	0.802551187798453	0.802551187798453
109	MT1M	0.998337547819441	0.998337547819441
110	MT1M	0.797206245832823	0.797206245832823
111	MT1M	0.903541174966964	0.903541174966964
112	MT1M	1.39047005821903	1.39047005821903
113	MT1M	1.46417541984937	1.46417541984937
114	MT1M	1.72972970816842	1.72972970816842
115	MT1M	1.93409331800888	1.93409331800888
116	MT1M	1.86603665256151	1.86603665256151
117	MT1M	2.75153895336019	2.75153895336019
118	MT1M	2.92092628258902	2.92092628258902
119	MT1M	2.77085947916814	2.77085947916814
120	MT1M	1.35775903365733	1.35775903365733
121	MT1M	1.29412807708658	1.29412807708658
122	MT1M	1.32191293171478	1.32191293171478
123	MT1M	1.05700894975722	1.05700894975722
124	MT1M	1.34661623258567	1.34661623258567
125	MT1M	1.21278265893857	1.21278265893857
126	MT1M	1.01822604416756	1.01822604416756
127	MT1M	0.923470588914041	0.923470588914041
128	MT1M	1.56049933527541	1.56049933527541
129	MT1M	1.78564534748203	1.78564534748203
130	MT1M	2.4552336565628	2.4552336565628
131	MT1M	2.76683960282613	2.76683960282613
132	MT1M	2.32905153244105	2.32905153244105
133	MT1M	1.46073192332909	1.46073192332909
134	MT1M	1.26146535608515	1.26146535608515
135	MT1M	0.813891675353998	0.813891675353998
136	MT1M	0.882017142372298	0.882017142372298
137	MT1M	1.34560888988969	1.34560888988969
138	MT1M	1.01895337648365	1.01895337648365
139	MT1M	0.84104075953851	0.84104075953851
140	MT1M	1.0361265602666	1.0361265602666
141	MT1M	1.29240508547035	1.29240508547035
142	MT1M	1.06834353986158	1.06834353986158
143	MT1M	1.34769026422887	1.34769026422887
144	MT1M	1.94820168626419	1.94820168626419
145	MT1M	0.706802364217973	0.706802364217973
146	MT1M	0.849325853602573	0.849325853602573
147	MT1M	1.07525946084403	1.07525946084403
148	MT1M	0.8139095993303	0.8139095993303
149	MT1M	0.916299252319218	0.916299252319218
150	MT1M	0.903330784979948	0.903330784979948
151	MT1M	0.618939017516747	0.618939017516747
152	MT1M	0.533540875804586	0.533540875804586
153	MT1M	0.908854053046809	0.908854053046809
154	MT1M	0.970709038314367	0.970709038314367
155	MT1M	0.982690566077085	0.982690566077085
156	MT1M	1.19945827535496	1.19945827535496
157	MT1M	0.783963015968274	0.783963015968274
158	MT1M	0.948149642396347	0.948149642396347
159	MT1M	1.61301627277671	1.61301627277671
160	MT1M	0.834850016698557	0.834850016698557
161	MT1M	0.750150669833477	0.750150669833477
162	MT1M	0.628644411863299	0.628644411863299
163	MT1M	0.678948895329416	0.678948895329416
164	MT1M	0.803712158470368	0.803712158470368
165	MT1M	1.08075047532979	1.08075047532979
166	MT1M	1.51101068001336	1.51101068001336
167	MT1M	0.848841366692364	0.848841366692364
168	MT1M	0.725532182738624	0.725532182738624
169	MT1M	0.843848043758011	0.843848043758011
170	MT1M	0.667589719498884	0.667589719498884
171	MT1M	0.985562004336735	0.985562004336735
172	MT1M	0.720577041258794	0.720577041258794
173	MT1M	0.680364613936894	0.680364613936894
174	MT1M	0.874026468678161	0.874026468678161
175	MT1M	1.01913978779991	1.01913978779991
176	MT1M	1.16127284354957	1.16127284354957
177	MT1M	0.874802320194512	0.874802320194512
178	MT1M	1.48351303201043	1.48351303201043
179	MT1M	2.22939441150646	2.22939441150646
180	MT1M	1.27185022943094	1.27185022943094
181	MT1M	0.560988782526077	0.560988782526077
182	MT1M	0.89816969231792	0.89816969231792
183	MT1M	0.852779332920089	0.852779332920089
184	MT1M	0.759004317230755	0.759004317230755
185	MT1M	0.654258244535644	0.654258244535644
186	MT1M	0.654623032983831	0.654623032983831
187	MT1M	0.802089490533628	0.802089490533628
188	MT1M	1.20062487463206	1.20062487463206
189	MT1M	2.04112757726388	2.04112757726388
190	MT1M	0.998642603932728	0.998642603932728
191	CCL19	2.37527913804809	2.37527913804809
192	CCL19	1.67903829393183	1.67903829393183
193	CCL19	1.19894614916291	1.19894614916291
194	CCL19	2.59243088556172	2.59243088556172
195	CCL19	1.30833250717239	1.30833250717239
196	CCL19	1.40142992036494	1.40142992036494
197	CCL19	0.903396714667909	0.903396714667909
198	CCL19	2.42148267302043	2.42148267302043
199	CCL19	4.89086002975631	4.89086002975631
200	CCL19	0.379057254813125	0.379057254813125
201	CCL19	2.09714739325309	2.09714739325309
202	CCL19	1.73800494957697	1.73800494957697
203	CCL19	0.925303042966204	0.925303042966204
204	CCL19	1.29735584494736	1.29735584494736
205	CCL19	0.617245262627954	0.617245262627954
206	CCL19	1.46734711535807	1.46734711535807
207	CCL19	0.67394859623908	0.67394859623908
208	CCL19	1.11366212281832	1.11366212281832
209	CCL19	3.70936019496407	3.70936019496407
210	CCL19	1.09931828879114	1.09931828879114
211	CCL19	0.948144391983356	0.948144391983356
212	CCL19	3.59031716932281	3.59031716932281
213	CCL19	3.440877180343	3.440877180343
214	CCL19	1.91267658509853	1.91267658509853
215	CCL19	0.686753975336474	0.686753975336474
216	CCL19	0.515422209549491	0.515422209549491
217	CCL19	0.551389503730465	0.551389503730465
218	CCL19	0.383164665515037	0.383164665515037
219	CCL19	0.658271027233202	0.658271027233202
220	CCL19	0.633331316327019	0.633331316327019
221	CCL19	1.19727867626134	1.19727867626134
222	CCL19	0.457261054326641	0.457261054326641
223	CCL19	1.12462190184829	1.12462190184829
224	CCL19	1.02775393353376	1.02775393353376
225	CCL19	0.312878295964414	0.312878295964414
226	CCL19	1.56083980935267	1.56083980935267
227	CCL19	2.60046137564525	2.60046137564525
228	CCL19	1.03312559390044	1.03312559390044
229	CCL19	0.865010241162602	0.865010241162602
230	CCL19	0.925402822091288	0.925402822091288
231	CCL19	0.452807598052699	0.452807598052699
232	CCL19	0.329315882642858	0.329315882642858
233	CCL19	1.65163093837811	1.65163093837811
234	CCL19	0.508464052658225	0.508464052658225
235	CCL19	0.255323745112798	0.255323745112798
236	CCL19	0.634102837313532	0.634102837313532
237	CCL19	0.480714925543945	0.480714925543945
238	CCL19	0.58774679005296	0.58774679005296
239	CCL19	2.38584493557413	2.38584493557413
240	CCL19	3.97275283789895	3.97275283789895
241	CCL19	3.44485331808023	3.44485331808023
242	CCL19	0.618817834659316	0.618817834659316
243	CCL19	0.911493112980274	0.911493112980274
244	CCL19	0.390700805579219	0.390700805579219
245	CCL19	0.822926349844162	0.822926349844162
246	CCL19	1.22966082404787	1.22966082404787
247	CCL19	0.55589058676004	0.55589058676004
248	CCL19	0.530205749656225	0.530205749656225
249	CCL19	0.513345438316551	0.513345438316551
250	CCL19	1.71295060837689	1.71295060837689
251	CCL19	1.83984885545005	1.83984885545005
252	CCL19	1.89667172292474	1.89667172292474
253	CCL19	2.15312489382854	2.15312489382854
254	CCL19	0.23056896901393	0.23056896901393
255	CCL19	0.896193854129493	0.896193854129493
256	CCL19	0.435653075453155	0.435653075453155
257	CCL19	0.583507723043523	0.583507723043523
258	CCL19	0.23776349160707	0.23776349160707
259	CCL19	0.344852341076957	0.344852341076957
260	CCL19	0.195293885073092	0.195293885073092
261	CCL19	0.809408456757742	0.809408456757742
262	CCL19	1.28689356743935	1.28689356743935
263	CCL19	3.20473318881406	3.20473318881406
264	CCL19	0.393896141702084	0.393896141702084
265	CCL19	0.522093455710126	0.522093455710126
266	CCL19	1.02736372020609	1.02736372020609
267	CCL19	2.46088504512641	2.46088504512641
268	CCL19	0.83503909879891	0.83503909879891
269	CCL19	0.74911128647845	0.74911128647845
270	CCL19	1.10000003156359	1.10000003156359
271	CCL19	0.386643323031385	0.386643323031385
272	CCL19	0.404595246509412	0.404595246509412
273	CCL19	1.40488150185798	1.40488150185798
274	CCL19	0.510224869855588	0.510224869855588
275	CCL19	1.36680668872702	1.36680668872702
276	CCL19	1.1300002112997	1.1300002112997
277	CCL19	2.02075273760277	2.02075273760277
278	CCL19	1.76677023814431	1.76677023814431
279	CCL19	3.28974311619251	3.28974311619251
280	CCL19	4.06022529149994	4.06022529149994
281	CCL19	0.925302542530823	0.925302542530823
282	CCL19	1.39805881538878	1.39805881538878
283	CCL19	0.931872582518536	0.931872582518536
284	CCL19	1.02982576038052	1.02982576038052
285	CCL19	0.79399001080729	0.79399001080729
286	CCL19	0.343896029114954	0.343896029114954
287	CCL19	0.410828466911374	0.410828466911374
288	CCL19	2.49789444175674	2.49789444175674
289	CCL19	0.237290964551842	0.237290964551842
290	CCL19	0.422393129735622	0.422393129735622
291	CCL19	1.01682082390242	1.01682082390242
292	CCL19	1.00743662610265	1.00743662610265
293	CCL19	0.597738292577498	0.597738292577498
294	CCL19	2.4365111540107	2.4365111540107
295	CCL19	0.886806090570114	0.886806090570114
296	CCL19	1.22354774777228	1.22354774777228
297	CCL19	0.338310605895868	0.338310605895868
298	CCL19	0.686129229116793	0.686129229116793
299	CCL19	1.71449893788577	1.71449893788577
300	CCL19	0.442773244594795	0.442773244594795
301	CCL19	0.351245001556415	0.351245001556415
302	CCL19	0.862361058576125	0.862361058576125
303	CCL19	1.06545193893495	1.06545193893495
304	CCL19	0.993246175867092	0.993246175867092
305	CCL19	0.891225626921851	0.891225626921851
306	CCL19	0.734001556261557	0.734001556261557
307	CCL19	0.57799333201504	0.57799333201504
308	CCL19	1.55541901089903	1.55541901089903
309	CCL19	0.726453378633256	0.726453378633256
310	CCL19	0.31802932426585	0.31802932426585
311	CCL19	0.31755912249673	0.31755912249673
312	CCL19	0.84764712412294	0.84764712412294
313	CCL19	1.99815703011487	1.99815703011487
314	CCL19	1.28686992603827	1.28686992603827
315	CCL19	2.34764587602903	2.34764587602903
316	CCL19	1.42860307235277	1.42860307235277
317	CCL19	0.957203240843218	0.957203240843218
318	CCL19	1.95478787317343	1.95478787317343
319	CCL19	0.560430482663924	0.560430482663924
320	CCL19	1.48046842818414	1.48046842818414
321	CCL19	0.957527111965394	0.957527111965394
322	CCL19	0.701052682902279	0.701052682902279
323	CCL19	0.636647201283748	0.636647201283748
324	CCL19	0.385932671622711	0.385932671622711
325	CCL19	0.448742337259196	0.448742337259196
326	CCL19	0.511946021484797	0.511946021484797
327	CCL19	1.81642859437108	1.81642859437108
328	CCL19	1.6764669363361	1.6764669363361
329	CCL19	0.928493625292279	0.928493625292279
330	CCL19	1.84508165490896	1.84508165490896
331	CCL19	0.730547616317956	0.730547616317956
332	CCL19	1.41058854478488	1.41058854478488
333	CCL19	0.521933470568935	0.521933470568935
334	CCL19	0.895410764873161	0.895410764873161
335	CCL19	1.53987706178335	1.53987706178335
336	CCL19	0.713181810108803	0.713181810108803
337	CCL19	0.516504274634995	0.516504274634995
338	CCL19	2.5987944845787	2.5987944845787
339	CCL19	1.28211072864083	1.28211072864083
340	CCL19	0.791181114573183	0.791181114573183
341	CCL19	0.801302147987712	0.801302147987712
342	CCL19	0.550536467792127	0.550536467792127
343	CCL19	2.05445574177387	2.05445574177387
344	CCL19	0.79172296616998	0.79172296616998
345	CCL19	1.50883767047472	1.50883767047472
346	CCL19	3.01842398532748	3.01842398532748
347	CCL19	0.793549889412081	0.793549889412081
348	CCL19	3.74732337245775	3.74732337245775
349	CCL19	5.74253627442464	5.74253627442464
350	CCL19	1.53377296911347	1.53377296911347
351	CCL19	1.88357254992584	1.88357254992584
352	CCL19	0.653311065496813	0.653311065496813
353	CCL19	1.20219031595826	1.20219031595826
354	CCL19	0.740812129080922	0.740812129080922
355	CCL19	0.874659580085751	0.874659580085751
356	CCL19	1.23178540927763	1.23178540927763
357	CCL19	0.597282401629608	0.597282401629608
358	CCL19	1.75614222917733	1.75614222917733
359	CCL19	1.25417445242646	1.25417445242646
360	CCL19	1.00675382413291	1.00675382413291
361	CCL19	0.623137891547888	0.623137891547888
362	CCL19	1.12634070942768	1.12634070942768
363	CCL19	1.677227683791	1.677227683791
364	CCL19	0.826965706468633	0.826965706468633
365	CCL19	1.22202577700028	1.22202577700028
366	CCL19	2.52579824541498	2.52579824541498
367	CCL19	0.223757348848422	0.223757348848422
368	CCL19	1.671713423439	1.671713423439
369	CCL19	6.21919016321963	6.21919016321963
370	CCL19	2.25385427266985	2.25385427266985
371	CCL19	0.435766330435997	0.435766330435997
372	CCL19	0.742777854396992	0.742777854396992
373	CCL19	1.64248973896667	1.64248973896667
374	CCL19	1.33727070878827	1.33727070878827
375	CCL19	2.28615290496009	2.28615290496009
376	CCL19	1.7122704617294	1.7122704617294
377	CCL19	2.41028448596947	2.41028448596947
378	CCL19	2.11286758049765	2.11286758049765
379	CCL19	1.04557186291092	1.04557186291092
380	CCL19	1.71094457797679	1.71094457797679
381	ARG1	1.09504876871618	1.09504876871618
382	ARG1	1.10139159877668	1.10139159877668
383	ARG1	1.03224598602072	1.03224598602072
384	ARG1	1.03529686337451	1.03529686337451
385	ARG1	1.00351407986143	1.00351407986143
386	ARG1	1.06483392161692	1.06483392161692
387	ARG1	1.01386669083968	1.01386669083968
388	ARG1	1.1034494262076	1.1034494262076
389	ARG1	1.04740016966871	1.04740016966871
390	ARG1	1.00622398636533	1.00622398636533
391	ARG1	1.01943613691212	1.01943613691212
392	ARG1	1.00780428354724	1.00780428354724
393	ARG1	1.08093892527017	1.08093892527017
394	ARG1	1.0256185224837	1.0256185224837
395	ARG1	1.05681367300083	1.05681367300083
396	ARG1	1.00500896741851	1.00500896741851
397	ARG1	0.962823746658034	0.962823746658034
398	ARG1	0.972781611981503	0.972781611981503
399	ARG1	1.05241843151724	1.05241843151724
400	ARG1	1.00885673259004	1.00885673259004
401	ARG1	0.976265170669598	0.976265170669598
402	ARG1	1.02711711162293	1.02711711162293
403	ARG1	1.13736188302442	1.13736188302442
404	ARG1	1.04452309059545	1.04452309059545
405	ARG1	1.01668873813298	1.01668873813298
406	ARG1	1.05305843268708	1.05305843268708
407	ARG1	0.970288097014547	0.970288097014547
408	ARG1	0.951072530601147	0.951072530601147
409	ARG1	0.966850111267608	0.966850111267608
410	ARG1	0.979863816837689	0.979863816837689
411	ARG1	0.987217775177523	0.987217775177523
412	ARG1	0.949654922946814	0.949654922946814
413	ARG1	1.06167886975744	1.06167886975744
414	ARG1	0.955225255403697	0.955225255403697
415	ARG1	0.99741083758235	0.99741083758235
416	ARG1	1.05086580749255	1.05086580749255
417	ARG1	1.06380981286053	1.06380981286053
418	ARG1	0.982597660709587	0.982597660709587
419	ARG1	0.970040748132755	0.970040748132755
420	ARG1	0.992679045467225	0.992679045467225
421	ARG1	0.964948621419612	0.964948621419612
422	ARG1	0.982932337877176	0.982932337877176
423	ARG1	1.00051921126943	1.00051921126943
424	ARG1	0.952576455421919	0.952576455421919
425	ARG1	0.950508434655744	0.950508434655744
426	ARG1	0.993702239931302	0.993702239931302
427	ARG1	0.960519996952916	0.960519996952916
428	ARG1	0.967804302780896	0.967804302780896
429	ARG1	1.02906823881085	1.02906823881085
430	ARG1	1.11590781855662	1.11590781855662
431	ARG1	1.05694271355425	1.05694271355425
432	ARG1	0.947100051965337	0.947100051965337
433	ARG1	0.97402669935636	0.97402669935636
434	ARG1	0.970093489457367	0.970093489457367
435	ARG1	0.950939578323958	0.950939578323958
436	ARG1	0.981614973834781	0.981614973834781
437	ARG1	0.934203337063222	0.934203337063222
438	ARG1	0.963703459795617	0.963703459795617
439	ARG1	0.988790633709743	0.988790633709743
440	ARG1	1.05106897930916	1.05106897930916
441	ARG1	1.02434221844667	1.02434221844667
442	ARG1	1.04269441248252	1.04269441248252
443	ARG1	1.04646821875018	1.04646821875018
444	ARG1	0.938268114130148	0.938268114130148
445	ARG1	1.03141654739943	1.03141654739943
446	ARG1	0.981816497757479	0.981816497757479
447	ARG1	1.01400615959077	1.01400615959077
448	ARG1	0.93326953712082	0.93326953712082
449	ARG1	0.952828611817144	0.952828611817144
450	ARG1	0.978449178982581	0.978449178982581
451	ARG1	1.03495857007103	1.03495857007103
452	ARG1	1.05200662206333	1.05200662206333
453	ARG1	1.11987737469375	1.11987737469375
454	ARG1	0.993187682017893	0.993187682017893
455	ARG1	1.00938121249323	1.00938121249323
456	ARG1	0.971658067363448	0.971658067363448
457	ARG1	1.05462938752289	1.05462938752289
458	ARG1	0.995800001300315	0.995800001300315
459	ARG1	0.984965167904189	0.984965167904189
460	ARG1	0.961699752647785	0.961699752647785
461	ARG1	0.964384748115132	0.964384748115132
462	ARG1	0.965669095361194	0.965669095361194
463	ARG1	1.03319047593845	1.03319047593845
464	ARG1	1.00080076083739	1.00080076083739
465	ARG1	1.13537003017853	1.13537003017853
466	ARG1	1.03616871861259	1.03616871861259
467	ARG1	0.972093962926721	0.972093962926721
468	ARG1	1.04810504564022	1.04810504564022
469	ARG1	1.06754377184497	1.06754377184497
470	ARG1	1.07920258649808	1.07920258649808
471	ARG1	0.973662230440921	0.973662230440921
472	ARG1	1.0172552187373	1.0172552187373
473	ARG1	0.988296235558654	0.988296235558654
474	ARG1	0.992509688724523	0.992509688724523
475	ARG1	1.01601828764319	1.01601828764319
476	ARG1	1.01205464009138	1.01205464009138
477	ARG1	0.997660448677231	0.997660448677231
478	ARG1	1.04924263438543	1.04924263438543
479	ARG1	1.00393166618694	1.00393166618694
480	ARG1	1.01363035688568	1.01363035688568
481	ARG1	1.03218333288527	1.03218333288527
482	ARG1	1.00989682643164	1.00989682643164
483	ARG1	0.968847594113551	0.968847594113551
484	ARG1	1.0733343769983	1.0733343769983
485	ARG1	0.987940375427113	0.987940375427113
486	ARG1	0.97594404775333	0.97594404775333
487	ARG1	1.04220718083323	1.04220718083323
488	ARG1	1.02242313300438	1.02242313300438
489	ARG1	1.0454961812237	1.0454961812237
490	ARG1	0.992471200169435	0.992471200169435
491	ARG1	0.985066641888697	0.985066641888697
492	ARG1	1.01941912288349	1.01941912288349
493	ARG1	0.993629531908847	0.993629531908847
494	ARG1	0.997348291724311	0.997348291724311
495	ARG1	0.985053379199158	0.985053379199158
496	ARG1	1.00168406314474	1.00168406314474
497	ARG1	0.96500880187536	0.96500880187536
498	ARG1	1.00581766733235	1.00581766733235
499	ARG1	0.978249805987633	0.978249805987633
500	ARG1	0.956710075176959	0.956710075176959
501	ARG1	0.943558061217231	0.943558061217231
502	ARG1	0.980164555484241	0.980164555484241
503	ARG1	0.98549281139541	0.98549281139541
504	ARG1	0.999327313060723	0.999327313060723
505	ARG1	1.1060448580394	1.1060448580394
506	ARG1	1.02027902843942	1.02027902843942
507	ARG1	1.02787597397118	1.02787597397118
508	ARG1	1.03794986919346	1.03794986919346
509	ARG1	1.00817083789226	1.00817083789226
510	ARG1	1.00062631427263	1.00062631427263
511	ARG1	0.983473164893608	0.983473164893608
512	ARG1	0.994416929094807	0.994416929094807
513	ARG1	0.990696108156212	0.990696108156212
514	ARG1	0.984033177369117	0.984033177369117
515	ARG1	0.95028956070645	0.95028956070645
516	ARG1	0.953871347143759	0.953871347143759
517	ARG1	0.968322887354142	0.968322887354142
518	ARG1	1.06783226141726	1.06783226141726
519	ARG1	1.03327908169671	1.03327908169671
520	ARG1	0.999480788730571	0.999480788730571
521	ARG1	1.01114485380243	1.01114485380243
522	ARG1	0.94130862454819	0.94130862454819
523	ARG1	0.971482639778222	0.971482639778222
524	ARG1	1.01076487358699	1.01076487358699
525	ARG1	0.962407954367918	0.962407954367918
526	ARG1	0.968847743471358	0.968847743471358
527	ARG1	0.966535655217613	0.966535655217613
528	ARG1	1.01810263890981	1.01810263890981
529	ARG1	0.992135319448555	0.992135319448555
530	ARG1	1.05340545004161	1.05340545004161
531	ARG1	1.12174120552512	1.12174120552512
532	ARG1	0.970107251443897	0.970107251443897
533	ARG1	1.00925228458964	1.00925228458964
534	ARG1	0.9912674931031	0.9912674931031
535	ARG1	1.03852141038261	1.03852141038261
536	ARG1	1.00653871675887	1.00653871675887
537	ARG1	0.9690349075334	0.9690349075334
538	ARG1	1.02418688780703	1.02418688780703
539	ARG1	1.21291212559262	1.21291212559262
540	ARG1	0.989315699503764	0.989315699503764
541	ARG1	1.02433103963067	1.02433103963067
542	ARG1	0.975568334112421	0.975568334112421
543	ARG1	0.949860208415169	0.949860208415169
544	ARG1	0.942315980874625	0.942315980874625
545	ARG1	0.975235611635017	0.975235611635017
546	ARG1	0.988478827423887	0.988478827423887
547	ARG1	0.960119601082914	0.960119601082914
548	ARG1	0.994399725561539	0.994399725561539
549	ARG1	0.965720853395722	0.965720853395722
550	ARG1	0.971324501353249	0.971324501353249
551	ARG1	0.989643461366009	0.989643461366009
552	ARG1	1.00134970822443	1.00134970822443
553	ARG1	1.01549572419922	1.01549572419922
554	ARG1	1.01353906922715	1.01353906922715
555	ARG1	0.996577136529495	0.996577136529495
556	ARG1	1.11037356009025	1.11037356009025
557	ARG1	0.932707254633589	0.932707254633589
558	ARG1	1.00582543379687	1.00582543379687
559	ARG1	1.20634386566743	1.20634386566743
560	ARG1	1.03402997414371	1.03402997414371
561	ARG1	0.995894888444313	0.995894888444313
562	ARG1	1.04348985097671	1.04348985097671
563	ARG1	0.990215182186524	0.990215182186524
564	ARG1	1.03338226797256	1.03338226797256
565	ARG1	1.00338414462932	1.00338414462932
566	ARG1	0.988882365168546	0.988882365168546
567	ARG1	1.02752505933864	1.02752505933864
568	ARG1	0.977860194312144	0.977860194312144
569	ARG1	1.08469226237826	1.08469226237826
570	ARG1	1.02546810542578	1.02546810542578
571	PDCD1	1.30535816415993	1.30535816415993
572	PDCD1	1.21933592615493	1.21933592615493
573	PDCD1	0.97410365357755	0.97410365357755
574	PDCD1	1.28789739310731	1.28789739310731
575	PDCD1	0.984368661229429	0.984368661229429
576	PDCD1	1.09512311554177	1.09512311554177
577	PDCD1	0.948160275418541	0.948160275418541
578	PDCD1	1.19551807954755	1.19551807954755
579	PDCD1	1.62104422347236	1.62104422347236
580	PDCD1	0.830725055446284	0.830725055446284
581	PDCD1	1.30226029082908	1.30226029082908
582	PDCD1	1.21611118441314	1.21611118441314
583	PDCD1	0.885901101159663	0.885901101159663
584	PDCD1	1.31992602375914	1.31992602375914
585	PDCD1	0.860750629081107	0.860750629081107
586	PDCD1	1.29442581595754	1.29442581595754
587	PDCD1	0.936999502419022	0.936999502419022
588	PDCD1	1.00673925321245	1.00673925321245
589	PDCD1	1.49286594113486	1.49286594113486
590	PDCD1	0.998957666967691	0.998957666967691
591	PDCD1	0.993654490223702	0.993654490223702
592	PDCD1	1.77987331593692	1.77987331593692
593	PDCD1	1.743302222175	1.743302222175
594	PDCD1	1.45204446444853	1.45204446444853
595	PDCD1	0.991476900893062	0.991476900893062
596	PDCD1	0.741108108926226	0.741108108926226
597	PDCD1	0.916197545567141	0.916197545567141
598	PDCD1	0.829913822071433	0.829913822071433
599	PDCD1	0.906125112158532	0.906125112158532
600	PDCD1	0.894658192634275	0.894658192634275
601	PDCD1	1.06776387954818	1.06776387954818
602	PDCD1	0.779653198582163	0.779653198582163
603	PDCD1	1.02732005217587	1.02732005217587
604	PDCD1	0.826570602803654	0.826570602803654
605	PDCD1	0.696558222838072	0.696558222838072
606	PDCD1	1.22405423968143	1.22405423968143
607	PDCD1	1.52962852167866	1.52962852167866
608	PDCD1	1.03967018694514	1.03967018694514
609	PDCD1	1.16763204332044	1.16763204332044
610	PDCD1	1.02958091431735	1.02958091431735
611	PDCD1	0.83420046320919	0.83420046320919
612	PDCD1	0.695965787725028	0.695965787725028
613	PDCD1	1.08222050697679	1.08222050697679
614	PDCD1	0.857538196783118	0.857538196783118
615	PDCD1	0.714115016530848	0.714115016530848
616	PDCD1	0.853749855095237	0.853749855095237
617	PDCD1	0.785587790966633	0.785587790966633
618	PDCD1	0.84174580035051	0.84174580035051
619	PDCD1	1.57308972234457	1.57308972234457
620	PDCD1	2.04437981295359	2.04437981295359
621	PDCD1	1.51068326784662	1.51068326784662
622	PDCD1	0.968397710048002	0.968397710048002
623	PDCD1	1.06481179661617	1.06481179661617
624	PDCD1	0.765156162503435	0.765156162503435
625	PDCD1	0.995845528793682	0.995845528793682
626	PDCD1	1.04956191183905	1.04956191183905
627	PDCD1	0.711516615437026	0.711516615437026
628	PDCD1	0.767160997032264	0.767160997032264
629	PDCD1	0.890758300155624	0.890758300155624
630	PDCD1	1.29678893097851	1.29678893097851
631	PDCD1	1.32119346058218	1.32119346058218
632	PDCD1	1.70228143658295	1.70228143658295
633	PDCD1	1.44213169133564	1.44213169133564
634	PDCD1	0.709295650169182	0.709295650169182
635	PDCD1	1.00104233303231	1.00104233303231
636	PDCD1	0.783720716842178	0.783720716842178
637	PDCD1	0.879386578684529	0.879386578684529
638	PDCD1	0.655167927796997	0.655167927796997
639	PDCD1	0.69602333279606	0.69602333279606
640	PDCD1	0.607253836818423	0.607253836818423
641	PDCD1	1.08508804488877	1.08508804488877
642	PDCD1	1.1440649931296	1.1440649931296
643	PDCD1	1.64020931148465	1.64020931148465
644	PDCD1	0.817872143598053	0.817872143598053
645	PDCD1	0.916226775021391	0.916226775021391
646	PDCD1	0.982629728711724	0.982629728711724
647	PDCD1	1.66799446348957	1.66799446348957
648	PDCD1	1.02026964333936	1.02026964333936
649	PDCD1	0.919045829493929	0.919045829493929
650	PDCD1	0.880959797765795	0.880959797765795
651	PDCD1	0.765071876134379	0.765071876134379
652	PDCD1	0.792996253736687	0.792996253736687
653	PDCD1	1.15629620648673	1.15629620648673
654	PDCD1	0.930506641320673	0.930506641320673
655	PDCD1	1.43100699207391	1.43100699207391
656	PDCD1	1.13584050206063	1.13584050206063
657	PDCD1	1.17807209635584	1.17807209635584
658	PDCD1	1.29508573498132	1.29508573498132
659	PDCD1	1.70744866836542	1.70744866836542
660	PDCD1	1.99230262969664	1.99230262969664
661	PDCD1	0.991504714033057	0.991504714033057
662	PDCD1	1.19994522161763	1.19994522161763
663	PDCD1	1.0595339801711	1.0595339801711
664	PDCD1	0.954881441055292	0.954881441055292
665	PDCD1	0.914202446409479	0.914202446409479
666	PDCD1	0.909730987266311	0.909730987266311
667	PDCD1	0.872860900920651	0.872860900920651
668	PDCD1	1.41151316602922	1.41151316602922
669	PDCD1	0.844840517737923	0.844840517737923
670	PDCD1	0.846130118292094	0.846130118292094
671	PDCD1	1.04582500324165	1.04582500324165
672	PDCD1	1.08466765052185	1.08466765052185
673	PDCD1	0.939743417417892	0.939743417417892
674	PDCD1	1.34380926304325	1.34380926304325
675	PDCD1	0.874755537217895	0.874755537217895
676	PDCD1	1.06315756644047	1.06315756644047
677	PDCD1	0.774324021518326	0.774324021518326
678	PDCD1	0.923344073847171	0.923344073847171
679	PDCD1	1.30540780388426	1.30540780388426
680	PDCD1	0.818102646019539	0.818102646019539
681	PDCD1	0.812406761953817	0.812406761953817
682	PDCD1	1.09105420689619	1.09105420689619
683	PDCD1	0.994126919344015	0.994126919344015
684	PDCD1	1.0787792968821	1.0787792968821
685	PDCD1	0.884695111864125	0.884695111864125
686	PDCD1	0.937489705925758	0.937489705925758
687	PDCD1	0.904061557531918	0.904061557531918
688	PDCD1	1.13764498139677	1.13764498139677
689	PDCD1	0.865178498310135	0.865178498310135
690	PDCD1	0.760360147298855	0.760360147298855
691	PDCD1	0.723805654495785	0.723805654495785
692	PDCD1	0.965683133195095	0.965683133195095
693	PDCD1	1.10752895828888	1.10752895828888
694	PDCD1	1.04649605106918	1.04649605106918
695	PDCD1	1.4703069884693	1.4703069884693
696	PDCD1	1.06248398613055	1.06248398613055
697	PDCD1	0.911182648348323	0.911182648348323
698	PDCD1	1.35614157595879	1.35614157595879
699	PDCD1	0.934475546839558	0.934475546839558
700	PDCD1	1.2458662531315	1.2458662531315
701	PDCD1	1.01954702365626	1.01954702365626
702	PDCD1	0.929081003126791	0.929081003126791
703	PDCD1	0.868249805407505	0.868249805407505
704	PDCD1	0.73299380273542	0.73299380273542
705	PDCD1	0.840015265538245	0.840015265538245
706	PDCD1	0.836294293523495	0.836294293523495
707	PDCD1	1.17163699380938	1.17163699380938
708	PDCD1	1.17547289419747	1.17547289419747
709	PDCD1	1.0705324900618	1.0705324900618
710	PDCD1	1.22298076267444	1.22298076267444
711	PDCD1	0.975558331872747	0.975558331872747
712	PDCD1	1.10777024466897	1.10777024466897
713	PDCD1	0.777414949866285	0.777414949866285
714	PDCD1	0.907698244112991	0.907698244112991
715	PDCD1	1.26991120520188	1.26991120520188
716	PDCD1	0.923996782429619	0.923996782429619
717	PDCD1	0.871104182581993	0.871104182581993
718	PDCD1	1.38660343888387	1.38660343888387
719	PDCD1	1.07757025290389	1.07757025290389
720	PDCD1	0.991102507046199	0.991102507046199
721	PDCD1	0.959038994701414	0.959038994701414
722	PDCD1	0.784789884220175	0.784789884220175
723	PDCD1	1.21882320038414	1.21882320038414
724	PDCD1	0.913639790172704	0.913639790172704
725	PDCD1	1.05149680402221	1.05149680402221
726	PDCD1	1.6138150219063	1.6138150219063
727	PDCD1	0.954582128882536	0.954582128882536
728	PDCD1	1.58825938120758	1.58825938120758
729	PDCD1	2.23103433559623	2.23103433559623
730	PDCD1	1.16091265544165	1.16091265544165
731	PDCD1	1.27490562134443	1.27490562134443
732	PDCD1	0.935114951668498	0.935114951668498
733	PDCD1	0.914154082445359	0.914154082445359
734	PDCD1	0.732374168885272	0.732374168885272
735	PDCD1	0.943388898321861	0.943388898321861
736	PDCD1	1.21855682024188	1.21855682024188
737	PDCD1	0.869170446689307	0.869170446689307
738	PDCD1	1.15657933124258	1.15657933124258
739	PDCD1	1.08875484948336	1.08875484948336
740	PDCD1	0.990387924300977	0.990387924300977
741	PDCD1	0.78783908037305	0.78783908037305
742	PDCD1	0.993924189804448	0.993924189804448
743	PDCD1	1.17611006891594	1.17611006891594
744	PDCD1	0.88896315860806	0.88896315860806
745	PDCD1	1.09168642075883	1.09168642075883
746	PDCD1	1.32666699686176	1.32666699686176
747	PDCD1	0.650125655782357	0.650125655782357
748	PDCD1	1.2944344679221	1.2944344679221
749	PDCD1	2.44273145740135	2.44273145740135
750	PDCD1	1.46541329972488	1.46541329972488
751	PDCD1	0.804131720226131	0.804131720226131
752	PDCD1	0.885813735650359	0.885813735650359
753	PDCD1	1.17265080261955	1.17265080261955
754	PDCD1	1.17700574706974	1.17700574706974
755	PDCD1	1.21056897266754	1.21056897266754
756	PDCD1	1.09690167211428	1.09690167211428
757	PDCD1	1.2025419582503	1.2025419582503
758	PDCD1	1.19537538489973	1.19537538489973
759	PDCD1	1.12455016745219	1.12455016745219
760	PDCD1	1.74559601629839	1.74559601629839
